# Supplementary material for: Globally distributed bacteriophage genomes reveal mechanisms of tripartite phage–bacteria–coral interactions
Source: ISME J. 2024 Jul 20;18(1):wrae132. doi: 10.1093/ismejo/wrae132 (PMC11309003; doi:10.1093/ismejo/wrae132)
Supplement: Wallace2024_TableS2_wrae132 [file wallace2024_tables2_wrae132.xlsx]

## Sheet: Sheet1
Table S2 | Bacterial isolate metadata
	Sample_ID	File_Name	Data_Type	Genus	Species	Family	Class	Coral_Host_Species	Coral_Host_Class	Coral_Host_Order	Sample_Type	Geographic Location	Lat	Long	Genome Size	Project_Accession	Sample_Accession	Genome Report	Link
	Marinomonas_fungiae_AN44_JCM_18476	GCA_001418205.1_ASM141820v1_genomic.linear.fasta	Bacterial Isolate	Marinomonas	fungiae	Oceanospirillaceae	Gammaproteobacteria	Fungia echinata	Hexacorallia	Scleractinia	coral mucus	India: Andaman Sea, Havelock Island	11.6	92.58	4189249	PRJNA289015	SAMN03840741	Badhai et al., 2013	https://academic.oup.com/femsle/article/338/2/118/624211
	Dietzia_sp_WMMA184	GCA_002441635.1_ASM244163v1_genomic.linear.fasta	Bacterial Isolate	Dietzia	sp.	Dietziaceae	Actinobacteria	Montastraea faveolata	Hexacorallia	Scleractinia	coral mucus	USA: Florida Keys	24.6	-81.41	4162045	PRJNA400578	SAMN07571474	Braun et al., 2018	https://journals.asm.org/doi/full/10.1128/genomea.01582-17
	Roseobacter_sp_HKCCD8626	2911496281.linear.fasta	Bacterial Isolate	Roseobacter	sp.	Rhodobacteraceae	Alphaproteobateria	Platygyra acuta	Hexacorallia	Scleractinia	unknown	Hong Kong: Wong Wan Chau	22.51	114.31	4413718	PRJNA596592	SAMN13631902	Chu et al., 2020	https://www.nature.com/articles/s41396-020-00790-0
	Ruegeria_sp_HKCCD5851	2911645384.linear.fasta	Bacterial Isolate	Ruegeria	sp.	Rhodobacteraceae	Alphaproteobateria	Platygyra acuta	Hexacorallia	Scleractinia	unknown	Hong Kong: Wong Wan Chau	22.51	114.31	4544973	PRJNA596594	SAMN13631952	Chu et al., 2020	https://www.nature.com/articles/s41396-020-00790-1
	Ruegeria_sp_HKCCD4332	2911667563.linear.fasta	Bacterial Isolate	Ruegeria	sp.	Rhodobacteraceae	Alphaproteobateria	Platygyra acuta	Hexacorallia	Scleractinia	unknown	Hong Kong: Kiu Tsui Chau	22.36	114.29	4687691	PRJNA596594	SAMN13631949	Chu et al., 2020	https://www.nature.com/articles/s41396-020-00790-2
	Ruegeria_sp_HKCCD6604	2911693842.linear.fasta	Bacterial Isolate	Ruegeria	sp.	Rhodobacteraceae	Alphaproteobateria	Platygyra acuta	Hexacorallia	Scleractinia	unknown	Hong Kong: Wong Wan Chau	22.51	114.31	4502467	PRJNA596594	SAMN13631963	Chu et al., 2020	https://www.nature.com/articles/s41396-020-00790-3
	Ruegeria_sp_HKCCD7296	2911701751.linear.fasta	Bacterial Isolate	Ruegeria	sp.	Rhodobacteraceae	Alphaproteobateria	Platygyra acuta	Hexacorallia	Scleractinia	unknown	Hong Kong: Chek Chau	22.5	114.36	4571985	PRJNA596594	SAMN13631954	Chu et al., 2020	https://www.nature.com/articles/s41396-020-00790-4
	Ruegeria_sp_HKCCD4318	2911719230.linear.fasta	Bacterial Isolate	Ruegeria	sp.	Rhodobacteraceae	Alphaproteobateria	Platygyra acuta	Hexacorallia	Scleractinia	unknown	Hong Kong: Kiu Tsui Chau	22.36	114.29	4715554	PRJNA596594	SAMN13631947	Chu et al., 2020	https://www.nature.com/articles/s41396-020-00790-5
	Ruegeria_sp_HKCCD7318	2911723925.linear.fasta	Bacterial Isolate	Ruegeria	sp.	Rhodobacteraceae	Alphaproteobateria	Platygyra acuta	Hexacorallia	Scleractinia	unknown	Hong Kong: Chek Chau	22.5	114.36	4692644	PRJNA596594	SAMN13631956	Chu et al., 2020	https://www.nature.com/articles/s41396-020-00790-6
	Ruegeria_sp_HKCCD6157	2920767423.linear.fasta	Bacterial Isolate	Ruegeria	sp.	Rhodobacteraceae	Alphaproteobateria	Platygyra acuta	Hexacorallia	Scleractinia	unknown	Hong Kong: Wong Wan Chau	22.51	114.31	4188307	PRJNA596594	SAMN13631958	Chu et al., 2020	https://www.nature.com/articles/s41396-020-00790-7
	Ruegeria_sp_HKCCD6428	2920771577.linear.fasta	Bacterial Isolate	Ruegeria	sp.	Rhodobacteraceae	Alphaproteobateria	Platygyra acuta	Hexacorallia	Scleractinia	unknown	Hong Kong: Wong Wan Chau	22.51	114.31	4502468	PRJNA596594	SAMN13631962	Chu et al., 2020	https://www.nature.com/articles/s41396-020-00790-8
	Ruegeria_sp_HKCCD6228	2920791509.linear.fasta	Bacterial Isolate	Ruegeria	sp.	Rhodobacteraceae	Alphaproteobateria	Platygyra acuta	Hexacorallia	Scleractinia	unknown	Hong Kong: Wong Wan Chau	22.51	114.31	4511839	PRJNA596594	SAMN13631960	Chu et al., 2020	https://www.nature.com/articles/s41396-020-00790-9
	Ruegeria_sp_HKCCD4318_2	2920796048.linear.fasta	Bacterial Isolate	Ruegeria	sp.	Rhodobacteraceae	Alphaproteobateria	Platygyra acuta	Hexacorallia	Scleractinia	unknown	Hong Kong: Kiu Tsui Chau	22.36	114.29	4712344	PRJNA596594	SAMN13631948	Chu et al., 2020	https://www.nature.com/articles/s41396-020-00790-10
	Ruegeria_sp_HKCCD4884	2920804904.linear.fasta	Bacterial Isolate	Ruegeria	sp.	Rhodobacteraceae	Alphaproteobateria	Platygyra acuta	Hexacorallia	Scleractinia	unknown	Hong Kong: Kiu Tsui Chau	22.36	114.29	4725248	PRJNA596594	SAMN13631950	Chu et al., 2020	https://www.nature.com/articles/s41396-020-00790-11
	Ruegeria_sp_HKCCD7303	2920813364.linear.fasta	Bacterial Isolate	Ruegeria	sp.	Rhodobacteraceae	Alphaproteobateria	Platygyra acuta	Hexacorallia	Scleractinia	unknown	Hong Kong: Chek Chau	22.5	114.36	4624889	PRJNA596594	SAMN13631955	Chu et al., 2020	https://www.nature.com/articles/s41396-020-00790-12
	Ruegeria_sp_HKCCD6109	2920817954.linear.fasta	Bacterial Isolate	Ruegeria	sp.	Rhodobacteraceae	Alphaproteobateria	Platygyra acuta	Hexacorallia	Scleractinia	unknown	Hong Kong: Wong Wan Chau	22.51	114.31	4472332	PRJNA596594	SAMN13631953	Chu et al., 2020	https://www.nature.com/articles/s41396-020-00790-13
	Ruegeria_sp_HKCCD6119	2920842384.linear.fasta	Bacterial Isolate	Ruegeria	sp.	Rhodobacteraceae	Alphaproteobateria	Platygyra acuta	Hexacorallia	Scleractinia	unknown	Hong Kong: Wong Wan Chau	22.51	114.31	4292017	PRJNA596594	SAMN13631964	Chu et al., 2020	https://www.nature.com/articles/s41396-020-00790-14
	Ruegeria_sp_HKCCD4315	2923857839.linear.fasta	Bacterial Isolate	Ruegeria	sp.	Rhodobacteraceae	Alphaproteobateria	Platygyra acuta	Hexacorallia	Scleractinia	unknown	Hong Kong: Kiu Tsui Chau	22.36	114.29	4738611	PRJNA596594	SAMN13631946	Chu et al., 2020	https://www.nature.com/articles/s41396-020-00790-15
	Ruegeria_sp_HKCCD7559	2923866921.linear.fasta	Bacterial Isolate	Ruegeria	sp.	Rhodobacteraceae	Alphaproteobateria	Platygyra acuta	Hexacorallia	Scleractinia	unknown	Hong Kong: Wong Wan Chau	22.51	114.31	4295255	PRJNA596594	SAMN13631965	Chu et al., 2020	https://www.nature.com/articles/s41396-020-00790-16
	Ruegeria_sp_HKCCD5849	2923871207.linear.fasta	Bacterial Isolate	Ruegeria	sp.	Rhodobacteraceae	Alphaproteobateria	Platygyra acuta	Hexacorallia	Scleractinia	unknown	Hong Kong: Wong Wan Chau	22.51	114.31	4576122	PRJNA596594	SAMN13631951	Chu et al., 2020	https://www.nature.com/articles/s41396-020-00790-17
	Ruegeria_sp_HKCCD7319	2923880459.linear.fasta	Bacterial Isolate	Ruegeria	sp.	Rhodobacteraceae	Alphaproteobateria	Platygyra acuta	Hexacorallia	Scleractinia	unknown	Hong Kong: Chek Chau	22.5	114.36	4573513	PRJNA596594	SAMN13631957	Chu et al., 2020	https://www.nature.com/articles/s41396-020-00790-18
	Endozoicomonas_montiporae_CL_33	GCA_001583435.1_ASM158343v1_genomic.linear.fasta	Bacterial Isolate	Endozoicomonas	montiporae	Endozoicomonadaceae	Gammaproteobacteria	Montipora aequituberculata	Hexacorallia	Scleractinia	coral tissue	Taiwan: Kenting Coast, Pingtung County	21.88	120.72	5430256	PRJNA66389	SAMN04155633	Ding et al., 2016	https://pubmed.ncbi.nlm.nih.gov/27014194/
	Paracoccus_isoporae_DSM_22220	2675903152.linear.fasta	Bacterial Isolate	Paracoccus	isoporae	Rhodobacteraceae	Alphaproteobacteria	Isopora palifera	Hexacorallia	Scleractinia	coral tissue	Taiwan: Kenting Coast, Pingtung County	21.56	120.45	3523473	PRJNA329835	SAMN05421538	direct DOE - JGI
	Nautella_sp_R17_0	2889183490.linear.fasta	Bacterial Isolate	Nautella	sp.	Rhodobacteraceae	Alphaproteobateria	unknown unknown	Hexacorallia	Scleractinia	coral tissue	Saudi Arabia: Red Sea, KAUST	22.25	38.95	4031951	Gp0505233	Ga0453551	direct DOE- JGI(KAUST)
	Erythrobacter_sp_A7_0	2893756434.linear.fasta	Bacterial Isolate	Erythrobacter	sp.	Sphingomonadaceae	Alphaproteobateria	unknown unknown	Hexacorallia	Scleractinia	coral tissue	Saudi Arabia: Red Sea, KAUST	22.25	38.95	2953899	Gp0505233	unknown	direct DOE- JGI(KAUST)
	Alteromonas_sp_MmMcT2_2	2835775823.linear.fasta	Bacterial Isolate	Alteromonas	sp.	Alteromonadaceae	Gammaproteobacteria	Meandrina meandrites	Hexacorallia	Scleractinia	coral mucus	USA: Looe Key Reef, Florida Keys	24.56	-81.4	4948805	PRJNA795563	SAMN25860334	direct- NCBI (Meyer Microbes Lab)
	Phaeobacter_sp_CNT1_3	2835780464.linear.fasta	Bacterial Isolate	Phaeobacter	sp.	Rhodobacteraceae	Alphaproteobateria	Colpophyllia natans	Hexacorallia	Scleractinia	coral mucus	USA: Looe Key Reef, Florida Keys	24.56	-81.4	3530369	PRJNA795563	SAMN25860349	direct- NCBI (Meyer Microbes Lab)
	Marisediminitalea_aggregata_CNT1_13L_1	2835783934.linear.fasta	Bacterial Isolate	Marisediminitalea	aggregata	Alteromonadaceae	Gammaproteobacteria	unknown unknown	Hexacorallia	Scleractinia	coral mucus	USA: Looe Key Reef, Florida Keys	24.56	-81.4	4444437	PRJNA795563	SAMN29402432	direct- NCBI (Meyer Microbes Lab)
	Shimia_sp_CNT1_13L_2	2835788225.linear.fasta	Bacterial Isolate	Shimia	sp.	Rhodobacteraceae	Alphaproteobateria	Colpophyllia natans	Hexacorallia	Scleractinia	coral mucus	USA: Looe Key Reef, Florida Keys	24.56	-81.4	4135578	PRJNA795563	SAMN29402433	direct- NCBI (Meyer Microbes Lab)
	Alteromonas_sp_MmMcT2_5	2835792256.linear.fasta	Bacterial Isolate	Alteromonas	sp.	Alteromonadaceae	Gammaproteobacteria	Meandrina meandrites	Hexacorallia	Scleractinia	coral mucus	USA: Looe Key Reef, Florida Keys	24.56	-81.4	4914039	PRJNA795563	SAMN25860335	direct- NCBI (Meyer Microbes Lab)
	Alteromonas_sp_CNT1_28	2835796910.linear.fasta	Bacterial Isolate	Alteromonas	sp.	Alteromonadaceae	Gammaproteobacteria	Colpophyllia natans	Hexacorallia	Scleractinia	coral mucus	USA: Looe Key Reef, Florida Keys	24.56	-81.4	4948830	PRJNA795563	SAMN25860332	direct- NCBI (Meyer Microbes Lab)
	Halomonas_coralii_362_1	2881462283.linear.fasta	Bacterial Isolate	Halomonas	coralii	Oceanospirillaceae	Gammaproteobacteria	Mussismilia braziliensis	Hexacorallia	Scleractinia	coral tissue	Brazil: Bahia, Abrolhos Bank	-18.38	-38.75	4438786	PRJNA487222	SAMN09880010	direct-NCBI (UFRJ, Livia Vidal)
	Psuedoalteromonas_sp_McH1_7	2881214049.linear.fasta	Bacterial Isolate	Psuedoalteromonas	sp.	Alteromonadaceae	Gammaproteobacteria	Montastraea cavernosa	Hexacorallia	Scleractinia	coral mucus	USA: offshore reef, Pompano Beach, FL	26.23	-80.08	5134549	PRJNA639770	SAMN15248735	Ushijima et al., 2023	https://www.nature.com/articles/s42003-023-04590-y
	Stappia_indica_SBBC49	GCA_001696535.1_ASM169653v1_genomic.linear.fasta	Bacterial Isolate	Stappia	indica	Rhodobacteraceae	Alphaproteobacteria	unknown unknown	Hexacorallia	Scleractinia	coral tissue	Colombia: Santa Marta Bay	11.24	-74.13	5009039	PRJNA328866	SAMN05382876	Henao et al., 2017	https://www.sciencedirect.com/science/article/pii/S2213596016301799
	Stappia_indica_EBBD_17_2	GCA_001696545.1_ASM169654v1_genomic.linear.fasta	Bacterial Isolate	Stappia	indica	Rhodobacteraceae	Alphaproteobacteria	unknown unknown	Hexacorallia	Scleractinia	coral tissue	Colombia: Santa Marta Bay	11.24	-74.13	4826226	PRJNA328867	SAMN05382895	Henao et al., 2017	https://www.sciencedirect.com/science/article/pii/S2213596016301799
	Nitratireductor_aquibiodomus_EBB_35_1	GCA_001696575.1_ASM169657v1_genomic.linear.fasta	Bacterial Isolate	Nitratireductor	aquibiodomus	Phyllobacteriaceae	Alphaproteobacteria	unknown unknown	Hexacorallia	Scleractinia	coral tissue	Colombia: Santa Marta Bay	11.24	-74.13	4490156	PRJNA327597	SAMN05348542	Henao et al., 2017	https://www.sciencedirect.com/science/article/pii/S2213596016301799
	Janibacter_corallicola_NBRC_107790	GCA_001570965.1_ASM157096v1_genomic.linear.fasta	Bacterial Isolate	Janibacter	corallicola	Intrasporangiaceae	Actinobacteria	Acropora gemmifera	Hexacorallia	Scleractinia	coral tissue	Palau: Angaur Coral Garden	6.91	134.14	3108578	PRJDB231	SAMD00046480	Kageyama et al., 2007	https://www.jstage.jst.go.jp/article/jgam/53/3/53_3_185/_article/-char/ja/
	Vibrio_coralliilyticus_ATCC_BAA_450	GCA_000176135.1_ASM17613v1_genomic.linear.fasta	Bacterial Isolate	Vibrio	coralliilyticus	Vibrionaceae	Gammaproteobacteria	Pocillopora damicornis	Hexacorallia	Scleractinia	coral tissue	Tanzania: Zanzibar, Indian Ocean	-6.16	39.18	5680628	PRJNA40491	SAMN02393819	Kimes et al., 2012	https://pubmed.ncbi.nlm.nih.gov/22158392/
	Vibrio_shilonii_AK1	GCA_000181535.1_ASM18153v1_genomic.linear.fasta	Bacterial Isolate	Vibrio	shilonii	Vibrionaceae	Gammaproteobacteria	Oculina patagonica	Hexacorallia	Scleractinia	coral tissue	Israel: Mediterranean Sea	29.53	34.94	5701826	PRJNA19397	SAMN02436099	Kushmaro et al., 2001	http://ijs.microbiologyresearch.org/content/journal/ijsem/10.1099/00207713-51-4-1383
	Pseudidiomarina_aquimaris_SW15	2895625695.linear.fasta	Bacterial Isolate	Pseudidiomarina	aquimaris	Alteromonadaceae	Gammaproteobacteria	Isopora palifera	Hexacorallia	Scleractinia	coral tissue	Taiwan: Kenting Coast, Pingtung County	21.56	120.45	2799086	PRJNA419972	SAMN08102247	Liu et al., 2018	https://pubmed.ncbi.nlm.nih.gov/30364313/
	Roseobacter_sp_HKCCD9073	2911500807.linear.fasta	Bacterial Isolate	Roseobacter	sp.	Rhodobacteraceae	Alphaproteobateria	Platygyra acuta	Hexacorallia	Scleractinia	unknown	Hong Kong: Ngo Mei Chau	22.53	114.32	4412052	PRJNA596592	SAMN13631940	Luo et al., 2021	https://www.nature.com/articles/s41396-021-01009-6
	Roseobacter_sp_HKCCD9036	2911505333.linear.fasta	Bacterial Isolate	Roseobacter	sp.	Rhodobacteraceae	Alphaproteobateria	Platygyra acuta	Hexacorallia	Scleractinia	unknown	Hong Kong: Ngo Mei Chau	22.53	114.32	4415914	PRJNA596592	SAMN13631893	Luo et al., 2021	https://www.nature.com/articles/s41396-021-01009-6
	Roseobacter_sp_HKCCD8284	2911509878.linear.fasta	Bacterial Isolate	Roseobacter	sp.	Rhodobacteraceae	Alphaproteobateria	Platygyra acuta	Hexacorallia	Scleractinia	unknown	Hong Kong: Ngo Mei Chau	22.53	114.32	4455412	PRJNA596592	SAMN13631908	Luo et al., 2021	https://www.nature.com/articles/s41396-021-01009-6
	Roseobacter_sp_HKCCD8654	2911514480.linear.fasta	Bacterial Isolate	Roseobacter	sp.	Rhodobacteraceae	Alphaproteobateria	Platygyra acuta	Hexacorallia	Scleractinia	unknown	Hong Kong: Wong Wan Chau	22.51	114.31	4411607	PRJNA596592	SAMN13631912	Luo et al., 2021	https://www.nature.com/articles/s41396-021-01009-6
	Roseobacter_sp_HKCCD8267	2911519013.linear.fasta	Bacterial Isolate	Roseobacter	sp.	Rhodobacteraceae	Alphaproteobateria	Platygyra acuta	Hexacorallia	Scleractinia	unknown	Hong Kong: Ngo Mei Chau	22.53	114.32	4414303	PRJNA596592	SAMN13631856	Luo et al., 2021	https://www.nature.com/articles/s41396-021-01009-6
	Roseobacter_sp_HKCCD8487	2911523540.linear.fasta	Bacterial Isolate	Roseobacter	sp.	Rhodobacteraceae	Alphaproteobateria	Platygyra acuta	Hexacorallia	Scleractinia	unknown	Hong Kong: Ngo Mei Chau	22.53	114.32	4415545	PRJNA596592	SAMN13631853	Luo et al., 2021	https://www.nature.com/articles/s41396-021-01009-6
	Roseobacter_sp_HKCCD6795	2911528077.linear.fasta	Bacterial Isolate	Roseobacter	sp.	Rhodobacteraceae	Alphaproteobateria	Platygyra acuta	Hexacorallia	Scleractinia	unknown	Hong Kong: Wong Wan Chau	22.51	114.31	4413885	PRJNA596592	SAMN13631859	Luo et al., 2021	https://www.nature.com/articles/s41396-021-01009-6
	Roseobacter_sp_HKCCD7422	2911532623.linear.fasta	Bacterial Isolate	Roseobacter	sp.	Rhodobacteraceae	Alphaproteobateria	Platygyra acuta	Hexacorallia	Scleractinia	unknown	Hong Kong: Chek Chau	22.5	114.36	4416777	PRJNA596592	SAMN13631797	Luo et al., 2021	https://www.nature.com/articles/s41396-021-01009-6
	Roseobacter_sp_HKCCD8269	2911537148.linear.fasta	Bacterial Isolate	Roseobacter	sp.	Rhodobacteraceae	Alphaproteobateria	Platygyra acuta	Hexacorallia	Scleractinia	unknown	Hong Kong: Ngo Mei Chau	22.53	114.32	4414808	PRJNA596592	SAMN13631804	Luo et al., 2021	https://www.nature.com/articles/s41396-021-01009-6
	Roseobacter_sp_HKCCD8411	2911541684.linear.fasta	Bacterial Isolate	Roseobacter	sp.	Rhodobacteraceae	Alphaproteobateria	Platygyra acuta	Hexacorallia	Scleractinia	unknown	Hong Kong: Wong Wan Chau	22.51	114.31	4412534	PRJNA596592	SAMN13631793	Luo et al., 2021	https://www.nature.com/articles/s41396-021-01009-6
	Roseobacter_sp_HKCCD7120_1	2911546201.linear.fasta	Bacterial Isolate	Roseobacter	sp.	Rhodobacteraceae	Alphaproteobateria	Platygyra acuta	Hexacorallia	Scleractinia	unknown	Hong Kong: Wong Wan Chau	22.51	114.31	4416108	PRJNA596592	SAMN13631794	Luo et al., 2021	https://www.nature.com/articles/s41396-021-01009-6
	Roseobacter_sp_HKCCD7100	2911550720.linear.fasta	Bacterial Isolate	Roseobacter	sp.	Rhodobacteraceae	Alphaproteobateria	Platygyra acuta	Hexacorallia	Scleractinia	unknown	Hong Kong: Wong Wan Chau	22.51	114.31	4416178	PRJNA596592	SAMN13631790	Luo et al., 2021	https://www.nature.com/articles/s41396-021-01009-6
	Roseobacter_sp_HKCCD7780	2911555245.linear.fasta	Bacterial Isolate	Roseobacter	sp.	Rhodobacteraceae	Alphaproteobateria	Platygyra acuta	Hexacorallia	Scleractinia	unknown	Hong Kong: Wong Wan Chau	22.51	114.31	4416313	PRJNA596592	SAMN13631766	Luo et al., 2021	https://www.nature.com/articles/s41396-021-01009-6
	Roseobacter_sp_HKCCD5914	2911563665.linear.fasta	Bacterial Isolate	Roseobacter	sp.	Rhodobacteraceae	Alphaproteobateria	Platygyra acuta	Hexacorallia	Scleractinia	unknown	Hong Kong: Wong Wan Chau	22.51	114.31	4416063	PRJNA596592	SAMN13631764	Luo et al., 2021	https://www.nature.com/articles/s41396-021-01009-6
	Roseobacter_sp_HKCCD6575	2911571396.linear.fasta	Bacterial Isolate	Roseobacter	sp.	Rhodobacteraceae	Alphaproteobateria	Platygyra acuta	Hexacorallia	Scleractinia	unknown	Hong Kong: Wong Wan Chau	22.51	114.31	4415258	PRJNA596592	SAMN13631939	Luo et al., 2021	https://www.nature.com/articles/s41396-021-01009-6
	Roseobacter_sp_HKCCD8914	2911575928.linear.fasta	Bacterial Isolate	Roseobacter	sp.	Rhodobacteraceae	Alphaproteobateria	Platygyra acuta	Hexacorallia	Scleractinia	unknown	Hong Kong: Ngo Mei Chau	22.53	114.32	4416647	PRJNA596592	SAMN13631943	Luo et al., 2021	https://www.nature.com/articles/s41396-021-01009-6
	Roseobacter_sp_HKCCD9159	2911580455.linear.fasta	Bacterial Isolate	Roseobacter	sp.	Rhodobacteraceae	Alphaproteobateria	Platygyra acuta	Hexacorallia	Scleractinia	unknown	Hong Kong: Ngo Mei Chau	22.53	114.32	4411855	PRJNA596592	SAMN13631900	Luo et al., 2021	https://www.nature.com/articles/s41396-021-01009-6
	Roseobacter_sp_HKCCD8268	2911584976.linear.fasta	Bacterial Isolate	Roseobacter	sp.	Rhodobacteraceae	Alphaproteobateria	Platygyra acuta	Hexacorallia	Scleractinia	unknown	Hong Kong: Ngo Mei Chau	22.53	114.32	4415013	PRJNA596592	SAMN13631909	Luo et al., 2021	https://www.nature.com/articles/s41396-021-01009-6
	Roseobacter_sp_HKCCD8413	2911589498.linear.fasta	Bacterial Isolate	Roseobacter	sp.	Rhodobacteraceae	Alphaproteobateria	Platygyra acuta	Hexacorallia	Scleractinia	unknown	Hong Kong: Wong Wan Chau	22.51	114.31	4414023	PRJNA596592	SAMN13631869	Luo et al., 2021	https://www.nature.com/articles/s41396-021-01009-6
	Roseobacter_sp_HKCCD9054_2	2915464125.linear.fasta	Bacterial Isolate	Roseobacter	sp.	Rhodobacteraceae	Alphaproteobateria	Platygyra acuta	Hexacorallia	Scleractinia	unknown	Hong Kong: Ngo Mei Chau	22.53	114.32	4412693	PRJNA596592	SAMN13631747	Luo et al., 2021	https://www.nature.com/articles/s41396-021-01009-6
	Roseobacter_sp_HKCCD8503	2915468665.linear.fasta	Bacterial Isolate	Roseobacter	sp.	Rhodobacteraceae	Alphaproteobateria	Platygyra acuta	Hexacorallia	Scleractinia	unknown	Hong Kong: Ngo Mei Chau	22.53	114.32	4415030	PRJNA596592	SAMN13631735	Luo et al., 2021	https://www.nature.com/articles/s41396-021-01009-6
	Roseobacter_sp_HKCCD7120_2	2915473189.linear.fasta	Bacterial Isolate	Roseobacter	sp.	Rhodobacteraceae	Alphaproteobateria	Platygyra acuta	Hexacorallia	Scleractinia	unknown	Hong Kong: Wong Wan Chau	22.51	114.31	4414982	PRJNA596592	SAMN13631936	Luo et al., 2021	https://www.nature.com/articles/s41396-021-01009-6
	Roseobacter_sp_HKCCD8134	2915477734.linear.fasta	Bacterial Isolate	Roseobacter	sp.	Rhodobacteraceae	Alphaproteobateria	Platygyra acuta	Hexacorallia	Scleractinia	unknown	Hong Kong: Ngo Mei Chau	22.53	114.32	4411238	PRJNA596592	SAMN13631905	Luo et al., 2021	https://www.nature.com/articles/s41396-021-01009-6
	Roseobacter_sp_HKCCD5916	2915482273.linear.fasta	Bacterial Isolate	Roseobacter	sp.	Rhodobacteraceae	Alphaproteobateria	Platygyra acuta	Hexacorallia	Scleractinia	unknown	Hong Kong: Wong Wan Chau	22.51	114.31	4415047	PRJNA596592	SAMN13631829	Luo et al., 2021	https://www.nature.com/articles/s41396-021-01009-6
	Roseobacter_sp_HKCCD7632	2915486815.linear.fasta	Bacterial Isolate	Roseobacter	sp.	Rhodobacteraceae	Alphaproteobateria	Platygyra acuta	Hexacorallia	Scleractinia	unknown	Hong Kong: Wong Wan Chau	22.51	114.31	4415989	PRJNA596592	SAMN13631822	Luo et al., 2021	https://www.nature.com/articles/s41396-021-01009-6
	Roseobacter_sp_HKCCD7397	2915491346.linear.fasta	Bacterial Isolate	Roseobacter	sp.	Rhodobacteraceae	Alphaproteobateria	Platygyra acuta	Hexacorallia	Scleractinia	unknown	Hong Kong: Chek Chau	22.5	114.36	4413567	PRJNA596592	SAMN13631768	Luo et al., 2021	https://www.nature.com/articles/s41396-021-01009-6
	Roseobacter_sp_HKCCD8414	2915495867.linear.fasta	Bacterial Isolate	Roseobacter	sp.	Rhodobacteraceae	Alphaproteobateria	Platygyra acuta	Hexacorallia	Scleractinia	unknown	Hong Kong: Wong Wan Chau	22.51	114.31	4416965	PRJNA596592	SAMN13631923	Luo et al., 2021	https://www.nature.com/articles/s41396-021-01009-6
	Roseobacter_sp_HKCCD5928	2915500390.linear.fasta	Bacterial Isolate	Roseobacter	sp.	Rhodobacteraceae	Alphaproteobateria	Platygyra acuta	Hexacorallia	Scleractinia	unknown	Hong Kong: Wong Wan Chau	22.51	114.31	4418946	PRJNA596592	SAMN13631830	Luo et al., 2021	https://www.nature.com/articles/s41396-021-01009-6
	Roseobacter_sp_HKCCD8430_2	2915509281.linear.fasta	Bacterial Isolate	Roseobacter	sp.	Rhodobacteraceae	Alphaproteobateria	Platygyra acuta	Hexacorallia	Scleractinia	unknown	Hong Kong: Wong Wan Chau	22.51	114.31	4414085	PRJNA596592	SAMN13631748	Luo et al., 2021	https://www.nature.com/articles/s41396-021-01009-6
	Roseobacter_sp_HKCCD9050	2915513821.linear.fasta	Bacterial Isolate	Roseobacter	sp.	Rhodobacteraceae	Alphaproteobateria	Platygyra acuta	Hexacorallia	Scleractinia	unknown	Hong Kong: Ngo Mei Chau	22.53	114.32	4415765	PRJNA596592	SAMN13631743	Luo et al., 2021	https://www.nature.com/articles/s41396-021-01009-6
	Roseobacter_sp_HKCCD6547	2915518348.linear.fasta	Bacterial Isolate	Roseobacter	sp.	Rhodobacteraceae	Alphaproteobateria	Platygyra acuta	Hexacorallia	Scleractinia	unknown	Hong Kong: Wong Wan Chau	22.51	114.31	4412226	PRJNA596592	SAMN13631945	Luo et al., 2021	https://www.nature.com/articles/s41396-021-01009-6
	Roseobacter_sp_HKCCD9025	2915522879.linear.fasta	Bacterial Isolate	Roseobacter	sp.	Rhodobacteraceae	Alphaproteobateria	Platygyra acuta	Hexacorallia	Scleractinia	unknown	Hong Kong: Ngo Mei Chau	22.53	114.32	4412820	PRJNA596592	SAMN13631941	Luo et al., 2021	https://www.nature.com/articles/s41396-021-01009-6
	Roseobacter_sp_HKCCD9032	2920726587.linear.fasta	Bacterial Isolate	Roseobacter	sp.	Rhodobacteraceae	Alphaproteobateria	Platygyra acuta	Hexacorallia	Scleractinia	unknown	Hong Kong: Ngo Mei Chau	22.53	114.32	4412874	PRJNA596592	SAMN13631895	Luo et al., 2021	https://www.nature.com/articles/s41396-021-01009-6
	Roseobacter_sp_HKCCD9019	2920731116.linear.fasta	Bacterial Isolate	Roseobacter	sp.	Rhodobacteraceae	Alphaproteobateria	Platygyra acuta	Hexacorallia	Scleractinia	unknown	Hong Kong: Wong Wan Chau	22.51	114.31	4414642	PRJNA596592	SAMN13631861	Luo et al., 2021	https://www.nature.com/articles/s41396-021-01009-6
	Roseobacter_sp_HKCCD9043	2921048657.linear.fasta	Bacterial Isolate	Roseobacter	sp.	Rhodobacteraceae	Alphaproteobateria	Platygyra acuta	Hexacorallia	Scleractinia	unknown	Hong Kong: Ngo Mei Chau	22.53	114.32	4416516	PRJNA596592	SAMN13631788	Luo et al., 2021	https://www.nature.com/articles/s41396-021-01009-6
	Roseobacter_sp_HKCCD8434	2921053185.linear.fasta	Bacterial Isolate	Roseobacter	sp.	Rhodobacteraceae	Alphaproteobateria	Platygyra acuta	Hexacorallia	Scleractinia	unknown	Hong Kong: Wong Wan Chau	22.51	114.31	4410918	PRJNA596592	SAMN13631917	Luo et al., 2021	https://www.nature.com/articles/s41396-021-01009-6
	Roseobacter_sp_HKCCD6301	2921057721.linear.fasta	Bacterial Isolate	Roseobacter	sp.	Rhodobacteraceae	Alphaproteobateria	Platygyra acuta	Hexacorallia	Scleractinia	unknown	Hong Kong: Wong Wan Chau	22.51	114.31	4399434	PRJNA596592	SAMN13631840	Luo et al., 2021	https://www.nature.com/articles/s41396-021-01009-6
	Roseobacter_sp_HKCCD9010	2921062229.linear.fasta	Bacterial Isolate	Roseobacter	sp.	Rhodobacteraceae	Alphaproteobateria	Platygyra acuta	Hexacorallia	Scleractinia	unknown	Hong Kong: Ngo Mei Chau	22.53	114.32	4415732	PRJNA596592	SAMN13631865	Luo et al., 2021	https://www.nature.com/articles/s41396-021-01009-6
	Roseobacter_sp_HKCCD7538	2921066753.linear.fasta	Bacterial Isolate	Roseobacter	sp.	Rhodobacteraceae	Alphaproteobateria	Platygyra acuta	Hexacorallia	Scleractinia	unknown	Hong Kong: Wong Wan Chau	22.51	114.31	4411571	PRJNA596592	SAMN13631821	Luo et al., 2021	https://www.nature.com/articles/s41396-021-01009-6
	Roseobacter_sp_HKCCD6491	2921071294.linear.fasta	Bacterial Isolate	Roseobacter	sp.	Rhodobacteraceae	Alphaproteobateria	Platygyra acuta	Hexacorallia	Scleractinia	unknown	Hong Kong: Wong Wan Chau	22.51	114.31	4417379	PRJNA596592	SAMN13631851	Luo et al., 2021	https://www.nature.com/articles/s41396-021-01009-6
	Roseobacter_sp_HKCCD5930	2921075820.linear.fasta	Bacterial Isolate	Roseobacter	sp.	Rhodobacteraceae	Alphaproteobateria	Platygyra acuta	Hexacorallia	Scleractinia	unknown	Hong Kong: Wong Wan Chau	22.51	114.31	4416677	PRJNA596592	SAMN13631838	Luo et al., 2021	https://www.nature.com/articles/s41396-021-01009-6
	Roseobacter_sp_HKCCD9005	2921080346.linear.fasta	Bacterial Isolate	Roseobacter	sp.	Rhodobacteraceae	Alphaproteobateria	Platygyra acuta	Hexacorallia	Scleractinia	unknown	Hong Kong: Ngo Mei Chau	22.53	114.32	4412861	PRJNA596592	SAMN13631738	Luo et al., 2021	https://www.nature.com/articles/s41396-021-01009-6
	Roseobacter_sp_HKCCD9026	2923902804.linear.fasta	Bacterial Isolate	Roseobacter	sp.	Rhodobacteraceae	Alphaproteobateria	Platygyra acuta	Hexacorallia	Scleractinia	unknown	Hong Kong: Ngo Mei Chau	22.53	114.32	4413302	PRJNA596592	SAMN13631775	Luo et al., 2021	https://www.nature.com/articles/s41396-021-01009-6
	Roseobacter_sp_HKCCD8882	2923907329.linear.fasta	Bacterial Isolate	Roseobacter	sp.	Rhodobacteraceae	Alphaproteobateria	Platygyra acuta	Hexacorallia	Scleractinia	unknown	Hong Kong: Wong Wan Chau	22.51	114.31	4415949	PRJNA596592	SAMN13631737	Luo et al., 2021	https://www.nature.com/articles/s41396-021-01009-6
	Roseobacter_sp_HKCCD8768	2923911851.linear.fasta	Bacterial Isolate	Roseobacter	sp.	Rhodobacteraceae	Alphaproteobateria	Platygyra acuta	Hexacorallia	Scleractinia	unknown	Hong Kong: Wong Wan Chau	22.51	114.31	4414111	PRJNA596592	SAMN13631933	Luo et al., 2021	https://www.nature.com/articles/s41396-021-01009-6
	Roseobacter_sp_HKCCD6925	2923916391.linear.fasta	Bacterial Isolate	Roseobacter	sp.	Rhodobacteraceae	Alphaproteobateria	Platygyra acuta	Hexacorallia	Scleractinia	unknown	Hong Kong: Wong Wan Chau	22.51	114.31	4415170	PRJNA596592	SAMN13631890	Luo et al., 2021	https://www.nature.com/articles/s41396-021-01009-6
	Roseobacter_sp_HKCCD9199	2923920920.linear.fasta	Bacterial Isolate	Roseobacter	sp.	Rhodobacteraceae	Alphaproteobateria	Platygyra acuta	Hexacorallia	Scleractinia	unknown	Hong Kong: Ngo Mei Chau	22.53	114.32	4416570	PRJNA596592	SAMN13631862	Luo et al., 2021	https://www.nature.com/articles/s41396-021-01009-6
	Roseobacter_sp_HKCCD6540	2923925444.linear.fasta	Bacterial Isolate	Roseobacter	sp.	Rhodobacteraceae	Alphaproteobateria	Platygyra acuta	Hexacorallia	Scleractinia	unknown	Hong Kong: Wong Wan Chau	22.51	114.31	4416690	PRJNA596592	SAMN13631834	Luo et al., 2021	https://www.nature.com/articles/s41396-021-01009-6
	Roseobacter_sp_HKCCD5935	2923929985.linear.fasta	Bacterial Isolate	Roseobacter	sp.	Rhodobacteraceae	Alphaproteobateria	Platygyra acuta	Hexacorallia	Scleractinia	unknown	Hong Kong: Wong Wan Chau	22.51	114.31	4419941	PRJNA596592	SAMN13631815	Luo et al., 2021	https://www.nature.com/articles/s41396-021-01009-6
	Roseobacter_sp_HKCCD5927	2923934507.linear.fasta	Bacterial Isolate	Roseobacter	sp.	Rhodobacteraceae	Alphaproteobateria	Platygyra acuta	Hexacorallia	Scleractinia	unknown	Hong Kong: Wong Wan Chau	22.51	114.31	4414698	PRJNA596592	SAMN13631814	Luo et al., 2021	https://www.nature.com/articles/s41396-021-01009-6
	Roseobacter_sp_HKCCD7924	2923939028.linear.fasta	Bacterial Isolate	Roseobacter	sp.	Rhodobacteraceae	Alphaproteobateria	Platygyra acuta	Hexacorallia	Scleractinia	unknown	Hong Kong: Wong Wan Chau	22.51	114.31	4416418	PRJNA596592	SAMN13631769	Luo et al., 2021	https://www.nature.com/articles/s41396-021-01009-6
	Roseobacter_sp_HKCCD8272	2923943571.linear.fasta	Bacterial Isolate	Roseobacter	sp.	Rhodobacteraceae	Alphaproteobateria	Platygyra acuta	Hexacorallia	Scleractinia	unknown	Hong Kong: Ngo Mei Chau	22.53	114.32	4412643	PRJNA596592	SAMN13631901	Luo et al., 2021	https://www.nature.com/articles/s41396-021-01009-6
	Roseobacter_sp_HKCCD8198	2923948095.linear.fasta	Bacterial Isolate	Roseobacter	sp.	Rhodobacteraceae	Alphaproteobateria	Platygyra acuta	Hexacorallia	Scleractinia	unknown	Hong Kong: Ngo Mei Chau	22.53	114.32	4416556	PRJNA596592	SAMN13631937	Luo et al., 2021	https://www.nature.com/articles/s41396-021-01009-6
	Roseobacter_sp_HKCCD5941	2923952642.linear.fasta	Bacterial Isolate	Roseobacter	sp.	Rhodobacteraceae	Alphaproteobateria	Platygyra acuta	Hexacorallia	Scleractinia	unknown	Hong Kong: Wong Wan Chau	22.51	114.31	4413600	PRJNA596592	SAMN13631750	Luo et al., 2021	https://www.nature.com/articles/s41396-021-01009-6
	Roseobacter_sp_HKCCD8192	2923957172.linear.fasta	Bacterial Isolate	Roseobacter	sp.	Rhodobacteraceae	Alphaproteobateria	Platygyra acuta	Hexacorallia	Scleractinia	unknown	Hong Kong: Ngo Mei Chau	22.53	114.32	4412393	PRJNA596592	SAMN13631916	Luo et al., 2021	https://www.nature.com/articles/s41396-021-01009-6
	Roseobacter_sp_HKCCD8877	2936708700.linear.fasta	Bacterial Isolate	Roseobacter	sp.	Rhodobacteraceae	Alphaproteobateria	Platygyra acuta	Hexacorallia	Scleractinia	unknown	Hong Kong: Wong Wan Chau	22.51	114.31	4415518	PRJNA596592	SAMN13631877	Luo et al., 2021	https://www.nature.com/articles/s41396-021-01009-6
	Roseobacter_sp_HKCCD9041	2936713224.linear.fasta	Bacterial Isolate	Roseobacter	sp.	Rhodobacteraceae	Alphaproteobateria	Platygyra acuta	Hexacorallia	Scleractinia	unknown	Hong Kong: Ngo Mei Chau	22.53	114.32	4412651	PRJNA596592	SAMN13631870	Luo et al., 2021	https://www.nature.com/articles/s41396-021-01009-6
	Roseobacter_sp_HKCCD8486	2936717744.linear.fasta	Bacterial Isolate	Roseobacter	sp.	Rhodobacteraceae	Alphaproteobateria	Platygyra acuta	Hexacorallia	Scleractinia	unknown	Hong Kong: Ngo Mei Chau	22.53	114.32	4417374	PRJNA596592	SAMN13631826	Luo et al., 2021	https://www.nature.com/articles/s41396-021-01009-6
	Roseobacter_sp_HKCCD9055	2936722263.linear.fasta	Bacterial Isolate	Roseobacter	sp.	Rhodobacteraceae	Alphaproteobateria	Platygyra acuta	Hexacorallia	Scleractinia	unknown	Hong Kong: Ngo Mei Chau	22.53	114.32	4413694	PRJNA596592	SAMN13631740	Luo et al., 2021	https://www.nature.com/articles/s41396-021-01009-6
	Roseobacter_sp_HKCCD9061	2936726794.linear.fasta	Bacterial Isolate	Roseobacter	sp.	Rhodobacteraceae	Alphaproteobateria	Platygyra acuta	Hexacorallia	Scleractinia	unknown	Hong Kong: Ngo Mei Chau	22.53	114.32	4416062	PRJNA596592	SAMN13631942	Luo et al., 2021	https://www.nature.com/articles/s41396-021-01009-6
	Roseobacter_sp_HKCCD8431	2936731329.linear.fasta	Bacterial Isolate	Roseobacter	sp.	Rhodobacteraceae	Alphaproteobateria	Platygyra acuta	Hexacorallia	Scleractinia	unknown	Hong Kong: Wong Wan Chau	22.51	114.31	4413297	PRJNA596592	SAMN13631922	Luo et al., 2021	https://www.nature.com/articles/s41396-021-01009-6
	Roseobacter_sp_HKCCD8515	2936735848.linear.fasta	Bacterial Isolate	Roseobacter	sp.	Rhodobacteraceae	Alphaproteobateria	Platygyra acuta	Hexacorallia	Scleractinia	unknown	Hong Kong: Wong Wan Chau	22.51	114.31	4413018	PRJNA596592	SAMN13631881	Luo et al., 2021	https://www.nature.com/articles/s41396-021-01009-6
	Roseobacter_sp_HKCCD8481	2936740367.linear.fasta	Bacterial Isolate	Roseobacter	sp.	Rhodobacteraceae	Alphaproteobateria	Platygyra acuta	Hexacorallia	Scleractinia	unknown	Hong Kong: Ngo Mei Chau	22.53	114.32	4414126	PRJNA596592	SAMN13631878	Luo et al., 2021	https://www.nature.com/articles/s41396-021-01009-6
	Roseobacter_sp_HKCCD5934	2936744882.linear.fasta	Bacterial Isolate	Roseobacter	sp.	Rhodobacteraceae	Alphaproteobateria	Platygyra acuta	Hexacorallia	Scleractinia	unknown	Hong Kong: Wong Wan Chau	22.51	114.31	4412686	PRJNA596592	SAMN13631831	Luo et al., 2021	https://www.nature.com/articles/s41396-021-01009-6
	Roseobacter_sp_HKCCD7100_2	2936749411.linear.fasta	Bacterial Isolate	Roseobacter	sp.	Rhodobacteraceae	Alphaproteobateria	Platygyra acuta	Hexacorallia	Scleractinia	unknown	Hong Kong: Wong Wan Chau	22.51	114.31	4421813	PRJNA596592	SAMN13631765	Luo et al., 2021	https://www.nature.com/articles/s41396-021-01009-6
	Roseobacter_sp_HKCCD8769	2936753948.linear.fasta	Bacterial Isolate	Roseobacter	sp.	Rhodobacteraceae	Alphaproteobateria	Platygyra acuta	Hexacorallia	Scleractinia	unknown	Hong Kong: Wong Wan Chau	22.51	114.31	4413741	PRJNA596592	SAMN13631896	Luo et al., 2021	https://www.nature.com/articles/s41396-021-01009-6
	Roseobacter_sp_HKCCD7635	2936758465.linear.fasta	Bacterial Isolate	Roseobacter	sp.	Rhodobacteraceae	Alphaproteobateria	Platygyra acuta	Hexacorallia	Scleractinia	unknown	Hong Kong: Wong Wan Chau	22.51	114.31	4414238	PRJNA596592	SAMN13631876	Luo et al., 2021	https://www.nature.com/articles/s41396-021-01009-6
	Roseobacter_sp_HKCCD8831	2936762981.linear.fasta	Bacterial Isolate	Roseobacter	sp.	Rhodobacteraceae	Alphaproteobateria	Platygyra acuta	Hexacorallia	Scleractinia	unknown	Hong Kong: Wong Wan Chau	22.51	114.31	4415877	PRJNA596592	SAMN13631863	Luo et al., 2021	https://www.nature.com/articles/s41396-021-01009-6
	Roseobacter_sp_HKCCD7391	2936767530.linear.fasta	Bacterial Isolate	Roseobacter	sp.	Rhodobacteraceae	Alphaproteobateria	Platygyra acuta	Hexacorallia	Scleractinia	unknown	Hong Kong: Chek Chau	22.5	114.36	4417402	PRJNA596592	SAMN13631848	Luo et al., 2021	https://www.nature.com/articles/s41396-021-01009-6
	Roseobacter_sp_HKCCD5856	2936772071.linear.fasta	Bacterial Isolate	Roseobacter	sp.	Rhodobacteraceae	Alphaproteobateria	Platygyra acuta	Hexacorallia	Scleractinia	unknown	Hong Kong: Wong Wan Chau	22.51	114.31	4417270	PRJNA596592	SAMN13631841	Luo et al., 2021	https://www.nature.com/articles/s41396-021-01009-6
	Roseobacter_sp_HKCCD5941_2	2936776595.linear.fasta	Bacterial Isolate	Roseobacter	sp.	Rhodobacteraceae	Alphaproteobateria	Platygyra acuta	Hexacorallia	Scleractinia	unknown	Hong Kong: Wong Wan Chau	22.51	114.31	4413600	PRJNA596592	SAMN13631888	Luo et al., 2021	https://www.nature.com/articles/s41396-021-01009-6
	Roseobacter_sp_HKCCD9039	2936781121.linear.fasta	Bacterial Isolate	Roseobacter	sp.	Rhodobacteraceae	Alphaproteobateria	Platygyra acuta	Hexacorallia	Scleractinia	unknown	Hong Kong: Ngo Mei Chau	22.53	114.32	4415330	PRJNA596592	SAMN13631779	Luo et al., 2021	https://www.nature.com/articles/s41396-021-01009-6
	Roseobacter_sp_HKCCD7906	2936785653.linear.fasta	Bacterial Isolate	Roseobacter	sp.	Rhodobacteraceae	Alphaproteobateria	Platygyra acuta	Hexacorallia	Scleractinia	unknown	Hong Kong: Wong Wan Chau	22.51	114.31	4412021	PRJNA596592	SAMN13631801	Luo et al., 2021	https://www.nature.com/articles/s41396-021-01009-6
	Roseobacter_sp_HKCCD8309	2936790163.linear.fasta	Bacterial Isolate	Roseobacter	sp.	Rhodobacteraceae	Alphaproteobateria	Platygyra acuta	Hexacorallia	Scleractinia	unknown	Hong Kong: Wong Wan Chau	22.51	114.31	4426586	PRJNA596592	SAMN13631761	Luo et al., 2021	https://www.nature.com/articles/s41396-021-01009-6
	Roseobacter_sp_HKCCD8721	2936794691.linear.fasta	Bacterial Isolate	Roseobacter	sp.	Rhodobacteraceae	Alphaproteobateria	Platygyra acuta	Hexacorallia	Scleractinia	unknown	Hong Kong: Ngo Mei Chau	22.53	114.32	4414364	PRJNA596592	SAMN13631795	Luo et al., 2021	https://www.nature.com/articles/s41396-021-01009-6
	Roseobacter_sp_HKCCD8628	2957173942.linear.fasta	Bacterial Isolate	Roseobacter	sp.	Rhodobacteraceae	Alphaproteobateria	Platygyra acuta	Hexacorallia	Scleractinia	unknown	Hong Kong: Wong Wan Chau	22.51	114.31	4412176	PRJNA596592	SAMN13631802	Luo et al., 2021	https://www.nature.com/articles/s41396-021-01009-6
	Roseobacter_sp_HKCCD7086	2957178493.linear.fasta	Bacterial Isolate	Roseobacter	sp.	Rhodobacteraceae	Alphaproteobateria	Platygyra acuta	Hexacorallia	Scleractinia	unknown	Hong Kong: Wong Wan Chau	22.51	114.31	4414721	PRJNA596592	SAMN13631891	Luo et al., 2021	https://www.nature.com/articles/s41396-021-01009-6
	Roseobacter_sp_HKCCD8199	2957183025.linear.fasta	Bacterial Isolate	Roseobacter	sp.	Rhodobacteraceae	Alphaproteobateria	Platygyra acuta	Hexacorallia	Scleractinia	unknown	Hong Kong: Ngo Mei Chau	22.53	114.32	4416055	PRJNA596592	SAMN13631858	Luo et al., 2021	https://www.nature.com/articles/s41396-021-01009-6
	Roseobacter_sp_HKCCD9020	2957187567.linear.fasta	Bacterial Isolate	Roseobacter	sp.	Rhodobacteraceae	Alphaproteobateria	Platygyra acuta	Hexacorallia	Scleractinia	unknown	Hong Kong: Ngo Mei Chau	22.53	114.32	4412440	PRJNA596592	SAMN13631924	Luo et al., 2021	https://www.nature.com/articles/s41396-021-01009-6
	Roseobacter_sp_HKCCD6544	2957192102.linear.fasta	Bacterial Isolate	Roseobacter	sp.	Rhodobacteraceae	Alphaproteobateria	Platygyra acuta	Hexacorallia	Scleractinia	unknown	Hong Kong: Wong Wan Chau	22.51	114.31	4415578	PRJNA596592	SAMN13631828	Luo et al., 2021	https://www.nature.com/articles/s41396-021-01009-6
	Roseobacter_sp_HKCCD8291	2957196653.linear.fasta	Bacterial Isolate	Roseobacter	sp.	Rhodobacteraceae	Alphaproteobateria	Platygyra acuta	Hexacorallia	Scleractinia	unknown	Hong Kong: Wong Wan Chau	22.51	114.31	4408804	PRJNA596592	SAMN13631911	Luo et al., 2021	https://www.nature.com/articles/s41396-021-01009-6
	Roseobacter_sp_HKCCD8429	2957201202.linear.fasta	Bacterial Isolate	Roseobacter	sp.	Rhodobacteraceae	Alphaproteobateria	Platygyra acuta	Hexacorallia	Scleractinia	unknown	Hong Kong: Wong Wan Chau	22.51	114.31	4415995	PRJNA596592	SAMN13631882	Luo et al., 2021	https://www.nature.com/articles/s41396-021-01009-6
	Roseobacter_sp_HKCCD9152	2957205759.linear.fasta	Bacterial Isolate	Roseobacter	sp.	Rhodobacteraceae	Alphaproteobateria	Platygyra acuta	Hexacorallia	Scleractinia	unknown	Hong Kong: Ngo Mei Chau	22.53	114.32	4415209	PRJNA596592	SAMN13631803	Luo et al., 2021	https://www.nature.com/articles/s41396-021-01009-6
	Roseobacter_sp_HKCCD9022	2957210292.linear.fasta	Bacterial Isolate	Roseobacter	sp.	Rhodobacteraceae	Alphaproteobateria	Platygyra acuta	Hexacorallia	Scleractinia	unknown	Hong Kong: Ngo Mei Chau	22.53	114.32	4414026	PRJNA596592	SAMN13631932	Luo et al., 2021	https://www.nature.com/articles/s41396-021-01009-6
	Roseobacter_sp_HKCCD8629	2957214828.linear.fasta	Bacterial Isolate	Roseobacter	sp.	Rhodobacteraceae	Alphaproteobateria	Platygyra acuta	Hexacorallia	Scleractinia	unknown	Hong Kong: Wong Wan Chau	22.51	114.31	4417081	PRJNA596592	SAMN13631906	Luo et al., 2021	https://www.nature.com/articles/s41396-021-01009-6
	Roseobacter_sp_HKCCD7371	2957219366.linear.fasta	Bacterial Isolate	Roseobacter	sp.	Rhodobacteraceae	Alphaproteobateria	Platygyra acuta	Hexacorallia	Scleractinia	unknown	Hong Kong: Chek Chau	22.5	114.36	4415702	PRJNA596592	SAMN13631783	Luo et al., 2021	https://www.nature.com/articles/s41396-021-01009-6
	Roseobacter_sp_HKCCD7561	2957223922.linear.fasta	Bacterial Isolate	Roseobacter	sp.	Rhodobacteraceae	Alphaproteobateria	Platygyra acuta	Hexacorallia	Scleractinia	unknown	Hong Kong: Wong Wan Chau	22.51	114.31	4415067	PRJNA596592	SAMN13631798	Luo et al., 2021	https://www.nature.com/articles/s41396-021-01009-6
	Roseobacter_sp_HKCCD8700	2957228470.linear.fasta	Bacterial Isolate	Roseobacter	sp.	Rhodobacteraceae	Alphaproteobateria	Platygyra acuta	Hexacorallia	Scleractinia	unknown	Hong Kong: Ngo Mei Chau	22.53	114.32	4416512	PRJNA596592	SAMN13631757	Luo et al., 2021	https://www.nature.com/articles/s41396-021-01009-6
	Roseobacter_sp_HKCCD9030	2957233004.linear.fasta	Bacterial Isolate	Roseobacter	sp.	Rhodobacteraceae	Alphaproteobateria	Platygyra acuta	Hexacorallia	Scleractinia	unknown	Hong Kong: Ngo Mei Chau	22.53	114.32	4412417	PRJNA596592	SAMN13631817	Luo et al., 2021	https://www.nature.com/articles/s41396-021-01009-6
	Roseobacter_sp_HKCCD8483	2957237535.linear.fasta	Bacterial Isolate	Roseobacter	sp.	Rhodobacteraceae	Alphaproteobateria	Platygyra acuta	Hexacorallia	Scleractinia	unknown	Hong Kong: Ngo Mei Chau	22.53	114.32	4414806	PRJNA596592	SAMN13631762	Luo et al., 2021	https://www.nature.com/articles/s41396-021-01009-6
	Roseobacter_sp_HKCCD9117_2	2957242067.linear.fasta	Bacterial Isolate	Roseobacter	sp.	Rhodobacteraceae	Alphaproteobateria	Platygyra acuta	Hexacorallia	Scleractinia	unknown	Hong Kong: Ngo Mei Chau	22.53	114.32	4412902	PRJNA596592	SAMN13631914	Luo et al., 2021	https://www.nature.com/articles/s41396-021-01009-6
	Roseobacter_sp_HKCCD8765	2957246619.linear.fasta	Bacterial Isolate	Roseobacter	sp.	Rhodobacteraceae	Alphaproteobateria	Platygyra acuta	Hexacorallia	Scleractinia	unknown	Hong Kong: Ngo Mei Chau	22.53	114.32	4416973	PRJNA596592	SAMN13631885	Luo et al., 2021	https://www.nature.com/articles/s41396-021-01009-6
	Roseobacter_sp_HKCCD8812	2957251157.linear.fasta	Bacterial Isolate	Roseobacter	sp.	Rhodobacteraceae	Alphaproteobateria	Platygyra acuta	Hexacorallia	Scleractinia	unknown	Hong Kong: Wong Wan Chau	22.51	114.31	4416943	PRJNA596592	SAMN13631884	Luo et al., 2021	https://www.nature.com/articles/s41396-021-01009-6
	Roseobacter_sp_HKCCD8484	2957255699.linear.fasta	Bacterial Isolate	Roseobacter	sp.	Rhodobacteraceae	Alphaproteobateria	Platygyra acuta	Hexacorallia	Scleractinia	unknown	Hong Kong: Ngo Mei Chau	22.53	114.32	4411304	PRJNA596592	SAMN13631918	Luo et al., 2021	https://www.nature.com/articles/s41396-021-01009-6
	Roseobacter_sp_HKCCD8926	2957260243.linear.fasta	Bacterial Isolate	Roseobacter	sp.	Rhodobacteraceae	Alphaproteobateria	Platygyra acuta	Hexacorallia	Scleractinia	unknown	Hong Kong: Ngo Mei Chau	22.53	114.32	4414581	PRJNA596592	SAMN13631903	Luo et al., 2021	https://www.nature.com/articles/s41396-021-01009-6
	Roseobacter_sp_HKCCD7577	2960424102.linear.fasta	Bacterial Isolate	Roseobacter	sp.	Rhodobacteraceae	Alphaproteobateria	Platygyra acuta	Hexacorallia	Scleractinia	unknown	Hong Kong: Wong Wan Chau	22.51	114.31	4416251	PRJNA596592	SAMN13631849	Luo et al., 2021	https://www.nature.com/articles/s41396-021-01009-6
	Roseobacter_sp_HKCCD8381	2960428643.linear.fasta	Bacterial Isolate	Roseobacter	sp.	Rhodobacteraceae	Alphaproteobateria	Platygyra acuta	Hexacorallia	Scleractinia	unknown	Hong Kong: Wong Wan Chau	22.51	114.31	4413657	PRJNA596592	SAMN13631919	Luo et al., 2021	https://www.nature.com/articles/s41396-021-01009-6
	Roseobacter_sp_HKCCD5934_2	2960433177.linear.fasta	Bacterial Isolate	Roseobacter	sp.	Rhodobacteraceae	Alphaproteobateria	Platygyra acuta	Hexacorallia	Scleractinia	unknown	Hong Kong: Wong Wan Chau	22.51	114.31	4415290	PRJNA596592	SAMN13631824	Luo et al., 2021	https://www.nature.com/articles/s41396-021-01009-6
	Roseobacter_sp_HKCCD8088	2960437716.linear.fasta	Bacterial Isolate	Roseobacter	sp.	Rhodobacteraceae	Alphaproteobateria	Platygyra acuta	Hexacorallia	Scleractinia	unknown	Hong Kong: Ngo Mei Chau	22.53	114.32	4416194	PRJNA596592	SAMN13631850	Luo et al., 2021	https://www.nature.com/articles/s41396-021-01009-6
	Roseobacter_sp_HKCCD9072	2960442267.linear.fasta	Bacterial Isolate	Roseobacter	sp.	Rhodobacteraceae	Alphaproteobateria	Platygyra acuta	Hexacorallia	Scleractinia	unknown	Hong Kong: Ngo Mei Chau	22.53	114.32	4410443	PRJNA596592	SAMN13631880	Luo et al., 2021	https://www.nature.com/articles/s41396-021-01009-6
	Roseobacter_sp_HKCCD9051	2960446808.linear.fasta	Bacterial Isolate	Roseobacter	sp.	Rhodobacteraceae	Alphaproteobateria	Platygyra acuta	Hexacorallia	Scleractinia	unknown	Hong Kong: Ngo Mei Chau	22.53	114.32	4411634	PRJNA596592	SAMN13631836	Luo et al., 2021	https://www.nature.com/articles/s41396-021-01009-6
	Roseobacter_sp_HKCCD8806	2960451358.linear.fasta	Bacterial Isolate	Roseobacter	sp.	Rhodobacteraceae	Alphaproteobateria	Platygyra acuta	Hexacorallia	Scleractinia	unknown	Hong Kong: Ngo Mei Chau	22.53	114.32	4417228	PRJNA596592	SAMN13631835	Luo et al., 2021	https://www.nature.com/articles/s41396-021-01009-6
	Roseobacter_sp_HKCCD8415	2960455895.linear.fasta	Bacterial Isolate	Roseobacter	sp.	Rhodobacteraceae	Alphaproteobateria	Platygyra acuta	Hexacorallia	Scleractinia	unknown	Hong Kong: Wong Wan Chau	22.51	114.31	4414114	PRJNA596592	SAMN13631799	Luo et al., 2021	https://www.nature.com/articles/s41396-021-01009-6
	Roseobacter_sp_HKCCD8410	2960460428.linear.fasta	Bacterial Isolate	Roseobacter	sp.	Rhodobacteraceae	Alphaproteobateria	Platygyra acuta	Hexacorallia	Scleractinia	unknown	Hong Kong: Wong Wan Chau	22.51	114.31	4424672	PRJNA596592	SAMN13631787	Luo et al., 2021	https://www.nature.com/articles/s41396-021-01009-6
	Roseobacter_sp_HKCCD7378	2960464995.linear.fasta	Bacterial Isolate	Roseobacter	sp.	Rhodobacteraceae	Alphaproteobateria	Platygyra acuta	Hexacorallia	Scleractinia	unknown	Hong Kong: Chek Chau	22.5	114.36	4415811	PRJNA596592	SAMN13631784	Luo et al., 2021	https://www.nature.com/articles/s41396-021-01009-6
	Roseobacter_sp_HKCCD9065	2960469531.linear.fasta	Bacterial Isolate	Roseobacter	sp.	Rhodobacteraceae	Alphaproteobateria	Platygyra acuta	Hexacorallia	Scleractinia	unknown	Hong Kong: Ngo Mei Chau	22.53	114.32	4411330	PRJNA596592	SAMN13631879	Luo et al., 2021	https://www.nature.com/articles/s41396-021-01009-6
	Roseobacter_sp_HKCCD6508	2960474061.linear.fasta	Bacterial Isolate	Roseobacter	sp.	Rhodobacteraceae	Alphaproteobateria	Platygyra acuta	Hexacorallia	Scleractinia	unknown	Hong Kong: Wong Wan Chau	22.51	114.31	4417389	PRJNA596592	SAMN13631852	Luo et al., 2021	https://www.nature.com/articles/s41396-021-01009-6
	Roseobacter_sp_HKCCD7373	2960478601.linear.fasta	Bacterial Isolate	Roseobacter	sp.	Rhodobacteraceae	Alphaproteobateria	Platygyra acuta	Hexacorallia	Scleractinia	unknown	Hong Kong: Chek Chau	22.5	114.36	4416250	PRJNA596592	SAMN13631811	Luo et al., 2021	https://www.nature.com/articles/s41396-021-01009-6
	Roseobacter_sp_HKCCD8810	2960483146.linear.fasta	Bacterial Isolate	Roseobacter	sp.	Rhodobacteraceae	Alphaproteobateria	Platygyra acuta	Hexacorallia	Scleractinia	unknown	Hong Kong: Ngo Mei Chau	22.53	114.32	4414826	PRJNA596592	SAMN13631845	Luo et al., 2021	https://www.nature.com/articles/s41396-021-01009-6
	Roseobacter_sp_HKCCD7328	2960487681.linear.fasta	Bacterial Isolate	Roseobacter	sp.	Rhodobacteraceae	Alphaproteobateria	Platygyra acuta	Hexacorallia	Scleractinia	unknown	Hong Kong: Chek Chau	22.5	114.36	4416559	PRJNA596592	SAMN13631732	Luo et al., 2021	https://www.nature.com/articles/s41396-021-01009-6
	Roseobacter_sp_HKCCD6571	2960492214.linear.fasta	Bacterial Isolate	Roseobacter	sp.	Rhodobacteraceae	Alphaproteobateria	Platygyra acuta	Hexacorallia	Scleractinia	unknown	Hong Kong: Wong Wan Chau	22.51	114.31	4415776	PRJNA596592	SAMN13631938	Luo et al., 2021	https://www.nature.com/articles/s41396-021-01009-6
	Roseobacter_sp_HKCCD8418	2960496748.linear.fasta	Bacterial Isolate	Roseobacter	sp.	Rhodobacteraceae	Alphaproteobateria	Platygyra acuta	Hexacorallia	Scleractinia	unknown	Hong Kong: Wong Wan Chau	22.51	114.31	4415033	PRJNA596592	SAMN13631892	Luo et al., 2021	https://www.nature.com/articles/s41396-021-01009-6
	Roseobacter_sp_HKCCD8733	2964452321.linear.fasta	Bacterial Isolate	Roseobacter	sp.	Rhodobacteraceae	Alphaproteobateria	Platygyra acuta	Hexacorallia	Scleractinia	unknown	Hong Kong: Ngo Mei Chau	22.53	114.32	4411179	PRJNA596592	SAMN13631796	Luo et al., 2021	https://www.nature.com/articles/s41396-021-01009-6
	Roseobacter_sp_HKCCD6576	2964456869.linear.fasta	Bacterial Isolate	Roseobacter	sp.	Rhodobacteraceae	Alphaproteobateria	Platygyra acuta	Hexacorallia	Scleractinia	unknown	Hong Kong: Wong Wan Chau	22.51	114.31	4411357	PRJNA596592	SAMN13631789	Luo et al., 2021	https://www.nature.com/articles/s41396-021-01009-6
	Roseobacter_sp_HKCCD8473	2964461403.linear.fasta	Bacterial Isolate	Roseobacter	sp.	Rhodobacteraceae	Alphaproteobateria	Platygyra acuta	Hexacorallia	Scleractinia	unknown	Hong Kong: Ngo Mei Chau	22.53	114.32	4413505	PRJNA596592	SAMN13631910	Luo et al., 2021	https://www.nature.com/articles/s41396-021-01009-6
	Roseobacter_sp_HKCCD9144	2964465934.linear.fasta	Bacterial Isolate	Roseobacter	sp.	Rhodobacteraceae	Alphaproteobateria	Platygyra acuta	Hexacorallia	Scleractinia	unknown	Hong Kong: Ngo Mei Chau	22.53	114.32	4413291	PRJNA596592	SAMN13631913	Luo et al., 2021	https://www.nature.com/articles/s41396-021-01009-6
	Roseobacter_sp_HKCCD8417	2964470471.linear.fasta	Bacterial Isolate	Roseobacter	sp.	Rhodobacteraceae	Alphaproteobateria	Platygyra acuta	Hexacorallia	Scleractinia	unknown	Hong Kong: Wong Wan Chau	22.51	114.31	4413641	PRJNA596592	SAMN13631774	Luo et al., 2021	https://www.nature.com/articles/s41396-021-01009-6
	Roseobacter_sp_HKCCD5929	2964475009.linear.fasta	Bacterial Isolate	Roseobacter	sp.	Rhodobacteraceae	Alphaproteobateria	Platygyra acuta	Hexacorallia	Scleractinia	unknown	Hong Kong: Wong Wan Chau	22.51	114.31	4411608	PRJNA596592	SAMN13631934	Luo et al., 2021	https://www.nature.com/articles/s41396-021-01009-6
	Roseobacter_sp_HKCCD8710	2964479550.linear.fasta	Bacterial Isolate	Roseobacter	sp.	Rhodobacteraceae	Alphaproteobateria	Platygyra acuta	Hexacorallia	Scleractinia	unknown	Hong Kong: Ngo Mei Chau	22.53	114.32	4413495	PRJNA596592	SAMN13631904	Luo et al., 2021	https://www.nature.com/articles/s41396-021-01009-6
	Roseobacter_sp_HKCCD8703	2964484087.linear.fasta	Bacterial Isolate	Roseobacter	sp.	Rhodobacteraceae	Alphaproteobateria	Platygyra acuta	Hexacorallia	Scleractinia	unknown	Hong Kong: Ngo Mei Chau	22.53	114.32	4412629	PRJNA596592	SAMN13631800	Luo et al., 2021	https://www.nature.com/articles/s41396-021-01009-6
	Roseobacter_sp_HKCCD8752	2964488634.linear.fasta	Bacterial Isolate	Roseobacter	sp.	Rhodobacteraceae	Alphaproteobateria	Platygyra acuta	Hexacorallia	Scleractinia	unknown	Hong Kong: Ngo Mei Chau	22.53	114.32	4417192	PRJNA596592	SAMN13631808	Luo et al., 2021	https://www.nature.com/articles/s41396-021-01009-6
	Roseobacter_sp_HKCCD6510	2964493173.linear.fasta	Bacterial Isolate	Roseobacter	sp.	Rhodobacteraceae	Alphaproteobateria	Platygyra acuta	Hexacorallia	Scleractinia	unknown	Hong Kong: Wong Wan Chau	22.51	114.31	4414162	PRJNA596592	SAMN13631813	Luo et al., 2021	https://www.nature.com/articles/s41396-021-01009-6
	Roseobacter_sp_HKCCD7372	2964497703.linear.fasta	Bacterial Isolate	Roseobacter	sp.	Rhodobacteraceae	Alphaproteobateria	Platygyra acuta	Hexacorallia	Scleractinia	unknown	Hong Kong: Chek Chau	22.5	114.36	4412701	PRJNA596592	SAMN13631752	Luo et al., 2021	https://www.nature.com/articles/s41396-021-01009-6
	Roseobacter_sp_HKCCD9024	2964502262.linear.fasta	Bacterial Isolate	Roseobacter	sp.	Rhodobacteraceae	Alphaproteobateria	Platygyra acuta	Hexacorallia	Scleractinia	unknown	Hong Kong: Ngo Mei Chau	22.53	114.32	4415604	PRJNA596592	SAMN13631883	Luo et al., 2021	https://www.nature.com/articles/s41396-021-01009-6
	Roseobacter_sp_HKCCD9063	2964506794.linear.fasta	Bacterial Isolate	Roseobacter	sp.	Rhodobacteraceae	Alphaproteobateria	Platygyra acuta	Hexacorallia	Scleractinia	unknown	Hong Kong: Ngo Mei Chau	22.53	114.32	4413385	PRJNA596592	SAMN13631899	Luo et al., 2021	https://www.nature.com/articles/s41396-021-01009-6
	Roseobacter_sp_HKCCD6576_2	2964511336.linear.fasta	Bacterial Isolate	Roseobacter	sp.	Rhodobacteraceae	Alphaproteobateria	Platygyra acuta	Hexacorallia	Scleractinia	unknown	Hong Kong: Wong Wan Chau	22.51	114.31	4413114	PRJNA596592	SAMN13631807	Luo et al., 2021	https://www.nature.com/articles/s41396-021-01009-6
	Roseobacter_sp_HKCCD8432	2964515871.linear.fasta	Bacterial Isolate	Roseobacter	sp.	Rhodobacteraceae	Alphaproteobateria	Platygyra acuta	Hexacorallia	Scleractinia	unknown	Hong Kong: Wong Wan Chau	22.51	114.31	4415253	PRJNA596592	SAMN13631736	Luo et al., 2021	https://www.nature.com/articles/s41396-021-01009-6
	Roseobacter_sp_HKCCD8499	2964520409.linear.fasta	Bacterial Isolate	Roseobacter	sp.	Rhodobacteraceae	Alphaproteobateria	Platygyra acuta	Hexacorallia	Scleractinia	unknown	Hong Kong: Ngo Mei Chau	22.53	114.32	4417727	PRJNA596592	SAMN13631857	Luo et al., 2021	https://www.nature.com/articles/s41396-021-01009-6
	Roseobacter_sp_HKCCD7357	2964524969.linear.fasta	Bacterial Isolate	Roseobacter	sp.	Rhodobacteraceae	Alphaproteobateria	Platygyra acuta	Hexacorallia	Scleractinia	unknown	Hong Kong: Chek Chau	22.5	114.36	4416335	PRJNA596592	SAMN13631927	Luo et al., 2021	https://www.nature.com/articles/s41396-021-01009-6
	Roseobacter_sp_HKCCD5862	2967521423.linear.fasta	Bacterial Isolate	Roseobacter	sp.	Rhodobacteraceae	Alphaproteobateria	Platygyra acuta	Hexacorallia	Scleractinia	unknown	Hong Kong: Wong Wan Chau	22.51	114.31	4417082	PRJNA596592	SAMN13631843	Luo et al., 2021	https://www.nature.com/articles/s41396-021-01009-6
	Roseobacter_sp_HKCCD9052	2967525962.linear.fasta	Bacterial Isolate	Roseobacter	sp.	Rhodobacteraceae	Alphaproteobateria	Platygyra acuta	Hexacorallia	Scleractinia	unknown	Hong Kong: Ngo Mei Chau	22.53	114.32	4416958	PRJNA596592	SAMN13631846	Luo et al., 2021	https://www.nature.com/articles/s41396-021-01009-6
	Roseobacter_sp_HKCCD9066	2967530516.linear.fasta	Bacterial Isolate	Roseobacter	sp.	Rhodobacteraceae	Alphaproteobateria	Platygyra acuta	Hexacorallia	Scleractinia	unknown	Hong Kong: Ngo Mei Chau	22.53	114.32	4413138	PRJNA596592	SAMN13631872	Luo et al., 2021	https://www.nature.com/articles/s41396-021-01009-6
	Roseobacter_sp_HKCCD7387	2967535051.linear.fasta	Bacterial Isolate	Roseobacter	sp.	Rhodobacteraceae	Alphaproteobateria	Platygyra acuta	Hexacorallia	Scleractinia	unknown	Hong Kong: Chek Chau	22.5	114.36	4413593	PRJNA596592	SAMN13631754	Luo et al., 2021	https://www.nature.com/articles/s41396-021-01009-6
	Roseobacter_sp_HKCCD4356	2967539605.linear.fasta	Bacterial Isolate	Roseobacter	sp.	Rhodobacteraceae	Alphaproteobateria	Platygyra acuta	Hexacorallia	Scleractinia	unknown	Hong Kong: Kiu Tsui Chau	22.36	114.29	4416209	PRJNA596592	SAMN13631770	Luo et al., 2021	https://www.nature.com/articles/s41396-021-01009-6
	Roseobacter_sp_HKCCD7580	2967544146.linear.fasta	Bacterial Isolate	Roseobacter	sp.	Rhodobacteraceae	Alphaproteobateria	Platygyra acuta	Hexacorallia	Scleractinia	unknown	Hong Kong: Wong Wan Chau	22.51	114.31	4414553	PRJNA596592	SAMN13631733	Luo et al., 2021	https://www.nature.com/articles/s41396-021-01009-6
	Roseobacter_sp_HKCCD6502	2967548696.linear.fasta	Bacterial Isolate	Roseobacter	sp.	Rhodobacteraceae	Alphaproteobateria	Platygyra acuta	Hexacorallia	Scleractinia	unknown	Hong Kong: Wong Wan Chau	22.51	114.31	4416763	PRJNA596592	SAMN13631832	Luo et al., 2021	https://www.nature.com/articles/s41396-021-01009-6
	Roseobacter_sp_HKCCD9056	2967553255.linear.fasta	Bacterial Isolate	Roseobacter	sp.	Rhodobacteraceae	Alphaproteobateria	Platygyra acuta	Hexacorallia	Scleractinia	unknown	Hong Kong: Ngo Mei Chau	22.53	114.32	4412427	PRJNA596592	SAMN13631875	Luo et al., 2021	https://www.nature.com/articles/s41396-021-01009-6
	Roseobacter_sp_HKCCD6132	2967557811.linear.fasta	Bacterial Isolate	Roseobacter	sp.	Rhodobacteraceae	Alphaproteobateria	Platygyra acuta	Hexacorallia	Scleractinia	unknown	Hong Kong: Wong Wan Chau	22.51	114.31	4415600	PRJNA596592	SAMN13631839	Luo et al., 2021	https://www.nature.com/articles/s41396-021-01009-6
	Roseobacter_sp_HKCCD8264	2967562344.linear.fasta	Bacterial Isolate	Roseobacter	sp.	Rhodobacteraceae	Alphaproteobateria	Platygyra acuta	Hexacorallia	Scleractinia	unknown	Hong Kong: Ngo Mei Chau	22.53	114.32	4412550	PRJNA596592	SAMN13631777	Luo et al., 2021	https://www.nature.com/articles/s41396-021-01009-6
	Roseobacter_sp_HKCCD8195	2967566901.linear.fasta	Bacterial Isolate	Roseobacter	sp.	Rhodobacteraceae	Alphaproteobateria	Platygyra acuta	Hexacorallia	Scleractinia	unknown	Hong Kong: Ngo Mei Chau	22.53	114.32	4413782	PRJNA596592	SAMN13631734	Luo et al., 2021	https://www.nature.com/articles/s41396-021-01009-6
	Roseobacter_sp_HKCCD6497	2967571452.linear.fasta	Bacterial Isolate	Roseobacter	sp.	Rhodobacteraceae	Alphaproteobateria	Platygyra acuta	Hexacorallia	Scleractinia	unknown	Hong Kong: Wong Wan Chau	22.51	114.31	4413167	PRJNA596592	SAMN13631944	Luo et al., 2021	https://www.nature.com/articles/s41396-021-01009-6
	Roseobacter_sp_HKCCD7581	2967575993.linear.fasta	Bacterial Isolate	Roseobacter	sp.	Rhodobacteraceae	Alphaproteobateria	Platygyra acuta	Hexacorallia	Scleractinia	unknown	Hong Kong: Wong Wan Chau	22.51	114.31	4417928	PRJNA596592	SAMN13631744	Luo et al., 2021	https://www.nature.com/articles/s41396-021-01009-6
	Roseobacter_sp_HKCCD8482	2967580548.linear.fasta	Bacterial Isolate	Roseobacter	sp.	Rhodobacteraceae	Alphaproteobateria	Platygyra acuta	Hexacorallia	Scleractinia	unknown	Hong Kong: Ngo Mei Chau	22.53	114.32	4417680	PRJNA596592	SAMN13631760	Luo et al., 2021	https://www.nature.com/articles/s41396-021-01009-6
	Roseobacter_sp_HKCCD8495	2967585094.linear.fasta	Bacterial Isolate	Roseobacter	sp.	Rhodobacteraceae	Alphaproteobateria	Platygyra acuta	Hexacorallia	Scleractinia	unknown	Hong Kong: Ngo Mei Chau	22.53	114.32	4420494	PRJNA596592	SAMN13631746	Luo et al., 2021	https://www.nature.com/articles/s41396-021-01009-6
	Roseobacter_sp_HKCCD8420	2967589636.linear.fasta	Bacterial Isolate	Roseobacter	sp.	Rhodobacteraceae	Alphaproteobateria	Platygyra acuta	Hexacorallia	Scleractinia	unknown	Hong Kong: Wong Wan Chau	22.51	114.31	4414835	PRJNA596592	SAMN13631778	Luo et al., 2021	https://www.nature.com/articles/s41396-021-01009-6
	Roseobacter_sp_HKCCD8472	2967594171.linear.fasta	Bacterial Isolate	Roseobacter	sp.	Rhodobacteraceae	Alphaproteobateria	Platygyra acuta	Hexacorallia	Scleractinia	unknown	Hong Kong: Ngo Mei Chau	22.53	114.32	4415449	PRJNA596592	SAMN13631805	Luo et al., 2021	https://www.nature.com/articles/s41396-021-01009-6
	Roseobacter_sp_HKCCD7543	2969888002.linear.fasta	Bacterial Isolate	Roseobacter	sp.	Rhodobacteraceae	Alphaproteobateria	Platygyra acuta	Hexacorallia	Scleractinia	unknown	Hong Kong: Wong Wan Chau	22.51	114.31	4411386	PRJNA596592	SAMN13631915	Luo et al., 2021	https://www.nature.com/articles/s41396-021-01009-6
	Roseobacter_sp_HKCCD8304	2969892558.linear.fasta	Bacterial Isolate	Roseobacter	sp.	Rhodobacteraceae	Alphaproteobateria	Platygyra acuta	Hexacorallia	Scleractinia	unknown	Hong Kong: Wong Wan Chau	22.51	114.31	4414578	PRJNA596592	SAMN13631806	Luo et al., 2021	https://www.nature.com/articles/s41396-021-01009-6
	Roseobacter_sp_HKCCD6507	2969897088.linear.fasta	Bacterial Isolate	Roseobacter	sp.	Rhodobacteraceae	Alphaproteobateria	Platygyra acuta	Hexacorallia	Scleractinia	unknown	Hong Kong: Wong Wan Chau	22.51	114.31	4415705	PRJNA596592	SAMN13631820	Luo et al., 2021	https://www.nature.com/articles/s41396-021-01009-6
	Roseobacter_sp_HKCCD8773	2969901615.linear.fasta	Bacterial Isolate	Roseobacter	sp.	Rhodobacteraceae	Alphaproteobateria	Platygyra acuta	Hexacorallia	Scleractinia	unknown	Hong Kong: Ngo Mei Chau	22.53	114.32	4415822	PRJNA596592	SAMN13631823	Luo et al., 2021	https://www.nature.com/articles/s41396-021-01009-6
	Roseobacter_sp_HKCCD5916_2	2969906155.linear.fasta	Bacterial Isolate	Roseobacter	sp.	Rhodobacteraceae	Alphaproteobateria	Platygyra acuta	Hexacorallia	Scleractinia	unknown	Hong Kong: Wong Wan Chau	22.51	114.31	4413672	PRJNA596592	SAMN13631749	Luo et al., 2021	https://www.nature.com/articles/s41396-021-01009-6
	Roseobacter_sp_HKCCD6578	2969910711.linear.fasta	Bacterial Isolate	Roseobacter	sp.	Rhodobacteraceae	Alphaproteobateria	Platygyra acuta	Hexacorallia	Scleractinia	unknown	Hong Kong: Wong Wan Chau	22.51	114.31	4421792	PRJNA596592	SAMN13631929	Luo et al., 2021	https://www.nature.com/articles/s41396-021-01009-6
	Roseobacter_sp_HKCCD8474	2969915252.linear.fasta	Bacterial Isolate	Roseobacter	sp.	Rhodobacteraceae	Alphaproteobateria	Platygyra acuta	Hexacorallia	Scleractinia	unknown	Hong Kong: Ngo Mei Chau	22.53	114.32	4413548	PRJNA596592	SAMN13631920	Luo et al., 2021	https://www.nature.com/articles/s41396-021-01009-6
	Roseobacter_sp_HKCCD8809	2969919807.linear.fasta	Bacterial Isolate	Roseobacter	sp.	Rhodobacteraceae	Alphaproteobateria	Platygyra acuta	Hexacorallia	Scleractinia	unknown	Hong Kong: Ngo Mei Chau	22.53	114.32	4416469	PRJNA596592	SAMN13631873	Luo et al., 2021	https://www.nature.com/articles/s41396-021-01009-6
	Roseobacter_sp_HKCCD8430	2969924345.linear.fasta	Bacterial Isolate	Roseobacter	sp.	Rhodobacteraceae	Alphaproteobateria	Platygyra acuta	Hexacorallia	Scleractinia	unknown	Hong Kong: Wong Wan Chau	22.51	114.31	4416133	PRJNA596592	SAMN13631741	Luo et al., 2021	https://www.nature.com/articles/s41396-021-01009-6
	Roseobacter_sp_HKCCD9021	2969928879.linear.fasta	Bacterial Isolate	Roseobacter	sp.	Rhodobacteraceae	Alphaproteobateria	Platygyra acuta	Hexacorallia	Scleractinia	unknown	Hong Kong: Wong Wan Chau	22.51	114.31	4414302	PRJNA596592	SAMN13631745	Luo et al., 2021	https://www.nature.com/articles/s41396-021-01009-6
	Roseobacter_sp_HKCCD6565	2969933425.linear.fasta	Bacterial Isolate	Roseobacter	sp.	Rhodobacteraceae	Alphaproteobateria	Platygyra acuta	Hexacorallia	Scleractinia	unknown	Hong Kong: Wong Wan Chau	22.51	114.31	4413463	PRJNA596592	SAMN13631780	Luo et al., 2021	https://www.nature.com/articles/s41396-021-01009-6
	Roseobacter_sp_HKCCD8469	2969937979.linear.fasta	Bacterial Isolate	Roseobacter	sp.	Rhodobacteraceae	Alphaproteobateria	Platygyra acuta	Hexacorallia	Scleractinia	unknown	Hong Kong: Ngo Mei Chau	22.53	114.32	4411047	PRJNA596592	SAMN13631818	Luo et al., 2021	https://www.nature.com/articles/s41396-021-01009-6
	Roseobacter_sp_HKCCD9180	2969942516.linear.fasta	Bacterial Isolate	Roseobacter	sp.	Rhodobacteraceae	Alphaproteobateria	Platygyra acuta	Hexacorallia	Scleractinia	unknown	Hong Kong: Ngo Mei Chau	22.53	114.32	4414192	PRJNA596592	SAMN13631866	Luo et al., 2021	https://www.nature.com/articles/s41396-021-01009-6
	Roseobacter_sp_HKCCD7959	2969947051.linear.fasta	Bacterial Isolate	Roseobacter	sp.	Rhodobacteraceae	Alphaproteobateria	Platygyra acuta	Hexacorallia	Scleractinia	unknown	Hong Kong: Wong Wan Chau	22.51	114.31	4413916	PRJNA596592	SAMN13631847	Luo et al., 2021	https://www.nature.com/articles/s41396-021-01009-6
	Roseobacter_sp_HKCCD8657	2969951604.linear.fasta	Bacterial Isolate	Roseobacter	sp.	Rhodobacteraceae	Alphaproteobateria	Platygyra acuta	Hexacorallia	Scleractinia	unknown	Hong Kong: Wong Wan Chau	22.51	114.31	4413109	PRJNA596592	SAMN13631792	Luo et al., 2021	https://www.nature.com/articles/s41396-021-01009-6
	Roseobacter_sp_HKCCD8191	2969956152.linear.fasta	Bacterial Isolate	Roseobacter	sp.	Rhodobacteraceae	Alphaproteobateria	Platygyra acuta	Hexacorallia	Scleractinia	unknown	Hong Kong: Ngo Mei Chau	22.53	114.32	4457286	PRJNA596592	SAMN13631868	Luo et al., 2021	https://www.nature.com/articles/s41396-021-01009-6
	Roseobacter_sp_HKCCD9037	2969960763.linear.fasta	Bacterial Isolate	Roseobacter	sp.	Rhodobacteraceae	Alphaproteobateria	Platygyra acuta	Hexacorallia	Scleractinia	unknown	Hong Kong: Ngo Mei Chau	22.53	114.32	4414050	PRJNA596592	SAMN13631763	Luo et al., 2021	https://www.nature.com/articles/s41396-021-01009-6
	Roseobacter_sp_HKCCD7389	2969965299.linear.fasta	Bacterial Isolate	Roseobacter	sp.	Rhodobacteraceae	Alphaproteobateria	Platygyra acuta	Hexacorallia	Scleractinia	unknown	Hong Kong: Chek Chau	22.5	114.36	4412856	PRJNA596592	SAMN13631755	Luo et al., 2021	https://www.nature.com/articles/s41396-021-01009-6
	Roseobacter_sp_HKCCD7386	2969969855.linear.fasta	Bacterial Isolate	Roseobacter	sp.	Rhodobacteraceae	Alphaproteobateria	Platygyra acuta	Hexacorallia	Scleractinia	unknown	Hong Kong: Chek Chau	22.5	114.36	4414150	PRJNA596592	SAMN13631753	Luo et al., 2021	https://www.nature.com/articles/s41396-021-01009-6
	Roseobacter_sp_HKCCD8421	2969974396.linear.fasta	Bacterial Isolate	Roseobacter	sp.	Rhodobacteraceae	Alphaproteobateria	Platygyra acuta	Hexacorallia	Scleractinia	unknown	Hong Kong: Wong Wan Chau	22.51	114.31	4415972	PRJNA596592	SAMN13631785	Luo et al., 2021	https://www.nature.com/articles/s41396-021-01009-6
	Roseobacter_sp_HKCCD9027	2969978949.linear.fasta	Bacterial Isolate	Roseobacter	sp.	Rhodobacteraceae	Alphaproteobateria	Platygyra acuta	Hexacorallia	Scleractinia	unknown	Hong Kong: Ngo Mei Chau	22.53	114.32	4412469	PRJNA596592	SAMN13631758	Luo et al., 2021	https://www.nature.com/articles/s41396-021-01009-6
	Roseobacter_sp_HKCCD5938	2969983480.linear.fasta	Bacterial Isolate	Roseobacter	sp.	Rhodobacteraceae	Alphaproteobateria	Platygyra acuta	Hexacorallia	Scleractinia	unknown	Hong Kong: Wong Wan Chau	22.51	114.31	4414126	PRJNA596592	SAMN13631886	Luo et al., 2021	https://www.nature.com/articles/s41396-021-01009-6
	Roseobacter_sp_HKCCD6543	2969988019.linear.fasta	Bacterial Isolate	Roseobacter	sp.	Rhodobacteraceae	Alphaproteobateria	Platygyra acuta	Hexacorallia	Scleractinia	unknown	Hong Kong: Wong Wan Chau	22.51	114.31	4412994	PRJNA596592	SAMN13631781	Luo et al., 2021	https://www.nature.com/articles/s41396-021-01009-6
	Roseobacter_sp_HKCCD7382	2969992567.linear.fasta	Bacterial Isolate	Roseobacter	sp.	Rhodobacteraceae	Alphaproteobateria	Platygyra acuta	Hexacorallia	Scleractinia	unknown	Hong Kong: Chek Chau	22.5	114.36	4412759	PRJNA596592	SAMN13631825	Luo et al., 2021	https://www.nature.com/articles/s41396-021-01009-6
	Roseobacter_sp_HKCCD8214	2969997099.linear.fasta	Bacterial Isolate	Roseobacter	sp.	Rhodobacteraceae	Alphaproteobateria	Platygyra acuta	Hexacorallia	Scleractinia	unknown	Hong Kong: Ngo Mei Chau	22.53	114.32	4416127	PRJNA596592	SAMN13631827	Luo et al., 2021	https://www.nature.com/articles/s41396-021-01009-6
	Roseobacter_sp_HKCCD7413_1	2970001633.linear.fasta	Bacterial Isolate	Roseobacter	sp.	Rhodobacteraceae	Alphaproteobateria	Platygyra acuta	Hexacorallia	Scleractinia	unknown	Hong Kong: Chek Chau	22.5	114.36	4411955	PRJNA596592	SAMN13631771	Luo et al., 2021	https://www.nature.com/articles/s41396-021-01009-6
	Roseobacter_sp_HKCCD7886	2977398716.linear.fasta	Bacterial Isolate	Roseobacter	sp.	Rhodobacteraceae	Alphaproteobateria	Platygyra acuta	Hexacorallia	Scleractinia	unknown	Hong Kong: Wong Wan Chau	22.51	114.31	4415096	PRJNA596592	SAMN13631776	Luo et al., 2021	https://www.nature.com/articles/s41396-021-01009-6
	Roseobacter_sp_HKCCD8193	2977403253.linear.fasta	Bacterial Isolate	Roseobacter	sp.	Rhodobacteraceae	Alphaproteobateria	Platygyra acuta	Hexacorallia	Scleractinia	unknown	Hong Kong: Ngo Mei Chau	22.53	114.32	4411037	PRJNA596592	SAMN13631907	Luo et al., 2021	https://www.nature.com/articles/s41396-021-01009-6
	Roseobacter_sp_HKCCD8435	2977407785.linear.fasta	Bacterial Isolate	Roseobacter	sp.	Rhodobacteraceae	Alphaproteobateria	Platygyra acuta	Hexacorallia	Scleractinia	unknown	Hong Kong: Wong Wan Chau	22.51	114.31	4415429	PRJNA596592	SAMN13631844	Luo et al., 2021	https://www.nature.com/articles/s41396-021-01009-6
	Roseobacter_sp_HKCCD5922	2977412317.linear.fasta	Bacterial Isolate	Roseobacter	sp.	Rhodobacteraceae	Alphaproteobateria	Platygyra acuta	Hexacorallia	Scleractinia	unknown	Hong Kong: Wong Wan Chau	22.51	114.31	4412892	PRJNA596592	SAMN13631812	Luo et al., 2021	https://www.nature.com/articles/s41396-021-01009-6
	Roseobacter_sp_HKCCD6505	2977416848.linear.fasta	Bacterial Isolate	Roseobacter	sp.	Rhodobacteraceae	Alphaproteobateria	Platygyra acuta	Hexacorallia	Scleractinia	unknown	Hong Kong: Wong Wan Chau	22.51	114.31	4415730	PRJNA596592	SAMN13631935	Luo et al., 2021	https://www.nature.com/articles/s41396-021-01009-6
	Roseobacter_sp_HKCCD6541	2977421390.linear.fasta	Bacterial Isolate	Roseobacter	sp.	Rhodobacteraceae	Alphaproteobateria	Platygyra acuta	Hexacorallia	Scleractinia	unknown	Hong Kong: Wong Wan Chau	22.51	114.31	4415702	PRJNA596592	SAMN13631816	Luo et al., 2021	https://www.nature.com/articles/s41396-021-01009-6
	Roseobacter_sp_HKCCD7415	2977425925.linear.fasta	Bacterial Isolate	Roseobacter	sp.	Rhodobacteraceae	Alphaproteobateria	Platygyra acuta	Hexacorallia	Scleractinia	unknown	Hong Kong: Chek Chau	22.5	114.36	4414755	PRJNA596592	SAMN13631842	Luo et al., 2021	https://www.nature.com/articles/s41396-021-01009-6
	Roseobacter_sp_HKCCD7390	2977430481.linear.fasta	Bacterial Isolate	Roseobacter	sp.	Rhodobacteraceae	Alphaproteobateria	Platygyra acuta	Hexacorallia	Scleractinia	unknown	Hong Kong: Chek Chau	22.5	114.36	4416249	PRJNA596592	SAMN13631810	Luo et al., 2021	https://www.nature.com/articles/s41396-021-01009-6
	Roseobacter_sp_HKCCD7022	2977435043.linear.fasta	Bacterial Isolate	Roseobacter	sp.	Rhodobacteraceae	Alphaproteobateria	Platygyra acuta	Hexacorallia	Scleractinia	unknown	Hong Kong: Wong Wan Chau	22.51	114.31	4413397	PRJNA596592	SAMN13631782	Luo et al., 2021	https://www.nature.com/articles/s41396-021-01009-6
	Roseobacter_sp_HKCCD8832	2977439584.linear.fasta	Bacterial Isolate	Roseobacter	sp.	Rhodobacteraceae	Alphaproteobateria	Platygyra acuta	Hexacorallia	Scleractinia	unknown	Hong Kong: Wong Wan Chau	22.51	114.31	4415739	PRJNA596592	SAMN13631921	Luo et al., 2021	https://www.nature.com/articles/s41396-021-01009-6
	Roseobacter_sp_HKCCD8419	2977444120.linear.fasta	Bacterial Isolate	Roseobacter	sp.	Rhodobacteraceae	Alphaproteobateria	Platygyra acuta	Hexacorallia	Scleractinia	unknown	Hong Kong: Wong Wan Chau	22.51	114.31	4413217	PRJNA596592	SAMN13631855	Luo et al., 2021	https://www.nature.com/articles/s41396-021-01009-6
	Roseobacter_sp_HKCCD7121	2977448665.linear.fasta	Bacterial Isolate	Roseobacter	sp.	Rhodobacteraceae	Alphaproteobateria	Platygyra acuta	Hexacorallia	Scleractinia	unknown	Hong Kong: Wong Wan Chau	22.51	114.31	4417046	PRJNA596592	SAMN13631871	Luo et al., 2021	https://www.nature.com/articles/s41396-021-01009-6
	Roseobacter_sp_HKCCD5919	2977453205.linear.fasta	Bacterial Isolate	Roseobacter	sp.	Rhodobacteraceae	Alphaproteobateria	Platygyra acuta	Hexacorallia	Scleractinia	unknown	Hong Kong: Wong Wan Chau	22.51	114.31	4412406	PRJNA596592	SAMN13631897	Luo et al., 2021	https://www.nature.com/articles/s41396-021-01009-6
	Roseobacter_sp_HKCCD8801	2977457745.linear.fasta	Bacterial Isolate	Roseobacter	sp.	Rhodobacteraceae	Alphaproteobateria	Platygyra acuta	Hexacorallia	Scleractinia	unknown	Hong Kong: Ngo Mei Chau	22.53	114.32	4463883	PRJNA596592	SAMN13631864	Luo et al., 2021	https://www.nature.com/articles/s41396-021-01009-6
	Roseobacter_sp_HKCCD7542	2977462359.linear.fasta	Bacterial Isolate	Roseobacter	sp.	Rhodobacteraceae	Alphaproteobateria	Platygyra acuta	Hexacorallia	Scleractinia	unknown	Hong Kong: Wong Wan Chau	22.51	114.31	4411441	PRJNA596592	SAMN13631772	Luo et al., 2021	https://www.nature.com/articles/s41396-021-01009-6
	Roseobacter_sp_HKCCD8190	2977466895.linear.fasta	Bacterial Isolate	Roseobacter	sp.	Rhodobacteraceae	Alphaproteobateria	Platygyra acuta	Hexacorallia	Scleractinia	unknown	Hong Kong: Ngo Mei Chau	22.53	114.32	4398631	PRJNA596592	SAMN13631860	Luo et al., 2021	https://www.nature.com/articles/s41396-021-01009-6
	Roseobacter_sp_HKCCD8485	2977471425.linear.fasta	Bacterial Isolate	Roseobacter	sp.	Rhodobacteraceae	Alphaproteobateria	Platygyra acuta	Hexacorallia	Scleractinia	unknown	Hong Kong: Ngo Mei Chau	22.53	114.32	4414635	PRJNA596592	SAMN13631786	Luo et al., 2021	https://www.nature.com/articles/s41396-021-01009-6
	Roseobacter_sp_HKCCD8659	2977475955.linear.fasta	Bacterial Isolate	Roseobacter	sp.	Rhodobacteraceae	Alphaproteobateria	Platygyra acuta	Hexacorallia	Scleractinia	unknown	Hong Kong: Ngo Mei Chau	22.53	114.32	4417163	PRJNA596592	SAMN13631742	Luo et al., 2021	https://www.nature.com/articles/s41396-021-01009-6
	Roseobacter_sp_HKCCD5932	2977480484.linear.fasta	Bacterial Isolate	Roseobacter	sp.	Rhodobacteraceae	Alphaproteobateria	Platygyra acuta	Hexacorallia	Scleractinia	unknown	Hong Kong: Wong Wan Chau	22.51	114.31	4416141	PRJNA596592	SAMN13631928	Luo et al., 2021	https://www.nature.com/articles/s41396-021-01009-6
	Roseobacter_sp_HKCCD6265	2977485022.linear.fasta	Bacterial Isolate	Roseobacter	sp.	Rhodobacteraceae	Alphaproteobateria	Platygyra acuta	Hexacorallia	Scleractinia	unknown	Hong Kong: Wong Wan Chau	22.51	114.31	4417659	PRJNA596592	SAMN13631931	Luo et al., 2021	https://www.nature.com/articles/s41396-021-01009-6
	Roseobacter_sp_HKCCD9057	2977489589.linear.fasta	Bacterial Isolate	Roseobacter	sp.	Rhodobacteraceae	Alphaproteobateria	Platygyra acuta	Hexacorallia	Scleractinia	unknown	Hong Kong: Ngo Mei Chau	22.53	114.32	4414684	PRJNA596592	SAMN13631759	Luo et al., 2021	https://www.nature.com/articles/s41396-021-01009-6
	Roseobacter_sp_HKCCD9042	2977494145.linear.fasta	Bacterial Isolate	Roseobacter	sp.	Rhodobacteraceae	Alphaproteobateria	Platygyra acuta	Hexacorallia	Scleractinia	unknown	Hong Kong: Ngo Mei Chau	22.53	114.32	4415306	PRJNA596592	SAMN13631874	Luo et al., 2021	https://www.nature.com/articles/s41396-021-01009-6
	Roseobacter_sp_HKCCD6490	2977498697.linear.fasta	Bacterial Isolate	Roseobacter	sp.	Rhodobacteraceae	Alphaproteobateria	Platygyra acuta	Hexacorallia	Scleractinia	unknown	Hong Kong: Wong Wan Chau	22.51	114.31	4415360	PRJNA596592	SAMN13631833	Luo et al., 2021	https://www.nature.com/articles/s41396-021-01009-6
	Roseobacter_sp_HKCCD7120	2977503238.linear.fasta	Bacterial Isolate	Roseobacter	sp.	Rhodobacteraceae	Alphaproteobateria	Platygyra acuta	Hexacorallia	Scleractinia	unknown	Hong Kong: Wong Wan Chau	22.51	114.31	4416149	PRJNA596592	SAMN13631809	Luo et al., 2021	https://www.nature.com/articles/s41396-021-01009-6
	Roseobacter_sp_HKCCD8767	2977507774.linear.fasta	Bacterial Isolate	Roseobacter	sp.	Rhodobacteraceae	Alphaproteobateria	Platygyra acuta	Hexacorallia	Scleractinia	unknown	Hong Kong: Wong Wan Chau	22.51	114.31	4418214	PRJNA596592	SAMN13631756	Luo et al., 2021	https://www.nature.com/articles/s41396-021-01009-6
	Roseobacter_sp_HKCCD8507	2977512323.linear.fasta	Bacterial Isolate	Roseobacter	sp.	Rhodobacteraceae	Alphaproteobateria	Platygyra acuta	Hexacorallia	Scleractinia	unknown	Hong Kong: Wong Wan Chau	22.51	114.31	4416640	PRJNA596592	SAMN13631819	Luo et al., 2021	https://www.nature.com/articles/s41396-021-01009-6
	Roseobacter_sp_HKCCD8504_2	2979618978.linear.fasta	Bacterial Isolate	Roseobacter	sp.	Rhodobacteraceae	Alphaproteobateria	Platygyra acuta	Hexacorallia	Scleractinia	unknown	Hong Kong: Ngo Mei Chau	22.53	114.32	4413625	PRJNA596592	SAMN13631739	Luo et al., 2021	https://www.nature.com/articles/s41396-021-01009-6
	Roseobacter_sp_HKCCD7327	2979623508.linear.fasta	Bacterial Isolate	Roseobacter	sp.	Rhodobacteraceae	Alphaproteobateria	Platygyra acuta	Hexacorallia	Scleractinia	unknown	Hong Kong: Chek Chau	22.5	114.36	4411810	PRJNA596592	SAMN13631751	Luo et al., 2021	https://www.nature.com/articles/s41396-021-01009-6
	Roseobacter_sp_HKCCD7124	2979628037.linear.fasta	Bacterial Isolate	Roseobacter	sp.	Rhodobacteraceae	Alphaproteobateria	Platygyra acuta	Hexacorallia	Scleractinia	unknown	Hong Kong: Wong Wan Chau	22.51	114.31	4414880	PRJNA596592	SAMN13631887	Luo et al., 2021	https://www.nature.com/articles/s41396-021-01009-6
	Roseobacter_sp_HKCCD7106	2979632571.linear.fasta	Bacterial Isolate	Roseobacter	sp.	Rhodobacteraceae	Alphaproteobateria	Platygyra acuta	Hexacorallia	Scleractinia	unknown	Hong Kong: Wong Wan Chau	22.51	114.31	4411562	PRJNA596592	SAMN13631898	Luo et al., 2021	https://www.nature.com/articles/s41396-021-01009-6
	Roseobacter_sp_HKCCD8505	2979637131.linear.fasta	Bacterial Isolate	Roseobacter	sp.	Rhodobacteraceae	Alphaproteobateria	Platygyra acuta	Hexacorallia	Scleractinia	unknown	Hong Kong: Ngo Mei Chau	22.53	114.32	4417292	PRJNA596592	SAMN13631867	Luo et al., 2021	https://www.nature.com/articles/s41396-021-01009-6
	Roseobacter_sp_HKCCD7103	2979641692.linear.fasta	Bacterial Isolate	Roseobacter	sp.	Rhodobacteraceae	Alphaproteobateria	Platygyra acuta	Hexacorallia	Scleractinia	unknown	Hong Kong: Wong Wan Chau	22.51	114.31	4416601	PRJNA596592	SAMN13631854	Luo et al., 2021	https://www.nature.com/articles/s41396-021-01009-6
	Roseobacter_sp_HKCCD6503	2979646235.linear.fasta	Bacterial Isolate	Roseobacter	sp.	Rhodobacteraceae	Alphaproteobateria	Platygyra acuta	Hexacorallia	Scleractinia	unknown	Hong Kong: Wong Wan Chau	22.51	114.31	4412971	PRJNA596592	SAMN13631889	Luo et al., 2021	https://www.nature.com/articles/s41396-021-01009-6
	Roseobacter_sp_HKCCD8749	2979650792.linear.fasta	Bacterial Isolate	Roseobacter	sp.	Rhodobacteraceae	Alphaproteobateria	Platygyra acuta	Hexacorallia	Scleractinia	unknown	Hong Kong: Ngo Mei Chau	22.53	114.32	4416007	PRJNA596592	SAMN13631837	Luo et al., 2021	https://www.nature.com/articles/s41396-021-01009-6
	Roseobacter_sp_HKCCD7634	2979655328.linear.fasta	Bacterial Isolate	Roseobacter	sp.	Rhodobacteraceae	Alphaproteobateria	Platygyra acuta	Hexacorallia	Scleractinia	unknown	Hong Kong: Wong Wan Chau	22.51	114.31	4413923	PRJNA596592	SAMN13631773	Luo et al., 2021	https://www.nature.com/articles/s41396-021-01009-6
	Roseobacter_sp_HKCCD9028	2979659870.linear.fasta	Bacterial Isolate	Roseobacter	sp.	Rhodobacteraceae	Alphaproteobateria	Platygyra acuta	Hexacorallia	Scleractinia	unknown	Hong Kong: Ngo Mei Chau	22.53	114.32	4412653	PRJNA596592	SAMN13631791	Luo et al., 2021	https://www.nature.com/articles/s41396-021-01009-6
	Halomonas_meridiana_R1t3	GCA_000943375.1_ASM94337v1_genomic.linear.fasta	Bacterial Isolate	Halomonas	meridiana	Halomonadaceae	Gammaproteobacteria	Acropora palmata	Hexacorallia	Scleractinia	coral mucus	USA: Looe Key Reef, Florida Keys	24.55	-81.41	3471965	PRJNA269585	SAMN03255752	Meyer et al., 2015 Standards in Genomics Sciences	https://pubmed.ncbi.nlm.nih.gov/26451236/
	Vibrio_coralliilyticus_P1	GCA_000195475.2_ASM19547v2_genomic.linear.fasta	Bacterial Isolate	Vibrio	coralliilyticus	Vibrionaceae	Gammaproteobacteria	Montipora aequituberculata	Hexacorallia	Scleractinia	coral tissue	Australia: GBR, Nelly Bay	unknown	unknown	5513256	PRJNA56079	SAMN02469785	O Santoes et al., 2011	https://pubmed.ncbi.nlm.nih.gov/21451583/
	Endozoicomonas_acroporae_Acr_14	GCA_002864045.1_ASM286404v1_genomic.linear.fasta	Bacterial Isolate	Endozoicomonas	acroporae	Endozoicomonadaceae	Gammaproteobacteria	Acropora spp.	Hexacorallia	Scleractinia	whole coral	Taiwan: Kenting Coast, Pingtung County	21.88	120.72	6048850	PRJNA422318	SAMN08174373	Sheu et al., 2017	https://www.microbiologyresearch.org/content/journal/ijsem/10.1099/ijsem.0.002194
	Pseudoalteromonas_sp_1701	2924438054.linear.fasta	Bacterial Isolate	Pseudoalteromonas	sp.	Alteromonadaceae	Gammaproteobacteria	Pocillopora damicornis	Hexacorallia	Scleractinia	unknown	Brazil: Rio de Janeiro	-22.29	-42.53	4213933	PRJNA638634	SAMN15198640	Sweet et al., 2021	https://journals.asm.org/doi/full/10.1128/msystems.01249-20
	Pseudoalteromonas_sp_2102	2957850242.linear.fasta	Bacterial Isolate	Pseudoalteromonas	sp.	Alteromonadaceae	Gammaproteobacteria	Pocillopora damicornis	Hexacorallia	Scleractinia	unknown	Brazil: Rio de Janeiro	-22.29	-42.53	4706109	PRJNA638634	SAMN15198641	Sweet et al., 2021	https://journals.asm.org/doi/full/10.1128/msystems.01249-20
	Pseudoalteromonas_sp_2103	2957885618.linear.fasta	Bacterial Isolate	Pseudoalteromonas	sp.	Alteromonadaceae	Gammaproteobacteria	Pocillopora damicornis	Hexacorallia	Scleractinia	unknown	Brazil: Rio de Janeiro	-22.29	-42.53	4780187	PRJNA638634	SAMN15198642	Sweet et al., 2021	https://journals.asm.org/doi/full/10.1128/msystems.01249-20
	Pseudoalteromonas_sp_0802	2960961928.linear.fasta	Bacterial Isolate	Pseudoalteromonas	sp.	Alteromonadaceae	Gammaproteobacteria	Pocillopora damicornis	Hexacorallia	Scleractinia	unknown	Brazil: Rio de Janeiro	-22.29	-42.53	4701573	PRJNA638634	SAMN15198644	Sweet et al., 2021	https://journals.asm.org/doi/full/10.1128/msystems.01249-20
	Vibrio_alginolyticus_40B	GCA_000176055.1_ASM17605v1_genomic.linear.fasta	Bacterial Isolate	Vibrio	alginolyticus	Vibrionaceae	Gammaproteobacteria	Mussismilia hispida	Hexacorallia	Scleractinia	coral tissue	Brazil: Abrolhos Reef Bank	-18.38	-38.75	5144683	PRJNA40359	SAMN02470249	Thompson et al., 2009	https://pubmed.ncbi.nlm.nih.gov/19860885/
	Enterovibrio_coralii_CAIM_912	2724679056.linear.fasta	Bacterial Isolate	Enterovibrio	coralii	Vibrionaceae	Gammaproteobacteria	Merulina ampliata	Hexacorallia	Scleractinia	water extract	Australia: Magnetic Island	-19.08	146.5	5493846	PRJNA304247	SAMN04296881	Thompson FL et al., 2005	https://pubmed.ncbi.nlm.nih.gov/15774685/
	Thallassotalea_euphylliae_H1	GCA_003390335.1_ASM339033v1_genomic.linear.fasta	Bacterial Isolate	Thallassotalea	euphylliae	Colwelliaceae	Gammaproteobacteria	Montipora capitata	Hexacorallia	Scleractinia	coral tissue	USA: Hawaii, O'ahu, HIMB Kaneohe Bay	21.44	-157.75	4773423	PRJNA484286	SAMN09762563	Tran and Hadfield, 2011	https://www.int-res.com/abstracts/meps/v433/p85-96/
	Vibrio_coralliilyticus_OCN014	GCA_000763535.2_ASM76353v2_genomic.linear.fasta	Bacterial Isolate	Vibrio	coralliilyticus	Vibrionaceae	Gammaproteobacteria	Acropora cytherea	Hexacorallia	Scleractinia	coral tissue	USA: Palmayra Atoll	5.53	-162.44	5732794	PRJNA258550	SAMN03010512	Ushijima et al., 2014	https://pubmed.ncbi.nlm.nih.gov/25523774/
	Alteromonas_sp_McT4_15	2778260954.linear.fasta	Bacterial Isolate	Alteromonas	sp.	Alteromonadaceae	Gammaproteobacteria	Montastraea cavernosa	Hexacorallia	Scleractinia	coral mucus	USA: offshore reef, Pompano Beach, FL	26.23	-80.08	4669476	PRJNA769042	SAMN22081217	Ushijima et al., 2020	https://www.frontiersin.org/articles/10.3389/fmicb.2020.569354/full
	Leisingera_sp_McT4_56	2778260955.linear.fasta	Bacterial Isolate	Leisingera	sp.	Rhodobacteraceae	Alphaproteobateria	Montastraea cavernosa	Hexacorallia	Scleractinia	coral mucus	USA: offshore reef, Pompano Beach, FL	26.23	-80.08	4908447	PRJNA769042	SAMN22081182	Ushijima et al., 2020	https://www.frontiersin.org/articles/10.3389/fmicb.2020.569354/full
	Luteimonas_sp_JM171	GCA_001717465.1_ASM171746v1_genomic.linear.fasta	Bacterial Isolate	Luteimonas	sp.	Xanthomonadaceae	Gammaproteobacteria	Porites lobata	Hexacorallia	Scleractinia	coral mucus	USA: Hawaii, O'ahu, Kewalo Basin	21.29	-157.86	2992353	PRJNA340268	SAMN05711034	Wan et al., 2016	https://pubmed.ncbi.nlm.nih.gov/27811107/
	Motiliproteus_coralliicola_C34	GCA_003345655.1_ASM334565v1_genomic.linear.fasta	Bacterial Isolate	Motiliproteus	coralliicola	Oceanospirillaceae	Gammaproteobacteria	Porites spp.	Hexacorallia	Scleractinia	coral tissue	China: Weizhou Island	109.08	21.03	4185419	PRJNA482715	SAMN09709391	Wang et al., 2018	https://www.microbiologyresearch.org/content/journal/ijsem/10.1099/ijsem.0.002984
	Prauserella_coralliicola_DSM_45821	GCA_003202275.1_ASM320227v1_genomic.linear.fasta	Bacterial Isolate	Prauserella	coralliicola	Pseudoaltermonadaceae	Actinobacteria	Galaxea fascicularis	Hexacorallia	Scleractinia	coral tissue	China: Luhuitou Fringing Reef, Sanya, Hainan Provence	18.22	109.47	8057340	PRJNA326527	SAMN05284051	Wu JF et al., 2014	https://pubmed.ncbi.nlm.nih.gov/25013227/
	Parashewanella_curva_C51	GCA_003675895.1_ASM367589v1_genomic.linear.fasta	Bacterial Isolate	Parashewanella	curva	Alteromonadaceae	Gammaproteobacteria	Porites spp.	Hexacorallia	Scleractinia	coral mucus	China: The Beibu Gulf	109.08	21.03	4777983	PRJNA491429	SAMN10081840	Xu et al., 2019	https://pubmed.ncbi.nlm.nih.gov/30785388/
	Aliikangiella_corallicola_M105	GCA_007004725.1_ASM700472v1_genomic.linear.fasta	Bacterial Isolate	Aliikangiella	corallicola	Pleioneaceae	Gammaproteobacteria	Porites lutea	Hexacorallia	Scleractinia	coral tissue	China: Weizhou Island	21.03	109.08	7044713	PRJNA551899	SAMN12168196	Wang et al., 2020	https://www.microbiologyresearch.org/content/journal/ijsem/10.1099/ijsem.0.004489
	Vibrio_fortis_AN60	GCA_008756925.1_ASM875692v1_genomic.linear.fasta	Bacterial Isolate	Vibrio	fortis	Vibrionaceae	Gammaproteobacteria	Fungia spp.	Hexacorallia	Scleractinia	coral tissue	India: Swaraj Dweep, Elephant Beach	12.01	92.95	5439955	PRJNA565152	SAMN12736039	Deb et al., 2020	https://journals.asm.org/doi/full/10.1128/mra.01225-19
	Vibrio_fortis_S7_72	GCA_008756975.1_ASM875697v1_genomic.linear.fasta	Bacterial Isolate	Vibrio	fortis	Vibrionaceae	Gammaproteobacteria	Fungia spp.	Hexacorallia	Scleractinia	coral tissue	India: Swaraj Dweep, Govind Nagar Beach	12.03	93.01	5531351	PRJNA565475	SAMN12748540	Deb et al., 2020	https://journals.asm.org/doi/full/10.1128/mra.01225-19
	Allosaccharopolyspora_coralli_E2A	GCA_009664835.1_ASM966483v1_genomic.linear.fasta	Bacterial Isolate	Allosaccharopolyspora	coralli	Pseudonocardiaceae	Actinobacteria	Porites spp.	Hexacorallia	Scleractinia	coral tissue	China: Hainan province, Qiongdong sea region	19.2	110.63	4832009	PRJNA224116	SAMN13227472	Direct-NCBI (Third Institute of Oceanography, Ministry of Natural Resources)
	Endozoicomonas_acroporae_Acr_5	GCA_010994325.1_ASM1099432v1_genomic.linear.fasta	Bacterial Isolate	Endozoicomonas	acroporae	Endozoicomonadaceae	Gammaproteobacteria	Acropora spp.	Hexacorallia	Scleractinia	whole coral	Taiwan: Kenting Coast, Pingtung County	21.88	120.72	6034674	PRJNA513226	SAMN10698926	Tandon et al., 2020	https://pubmed.ncbi.nlm.nih.gov/32055028/
	Endozoicomonas_acroporae_Acr_1	GCA_010994335.1_ASM1099433v1_genomic.linear.fasta	Bacterial Isolate	Endozoicomonas	acroporae	Endozoicomonadaceae	Gammaproteobacteria	Acropora spp.	Hexacorallia	Scleractinia	whole coral	Taiwan: Kenting Coast, Pingtung County	21.88	120.72	6024033	PRJNA513226	SAMN10698911	Tandon et al., 2020	https://pubmed.ncbi.nlm.nih.gov/32055028/
	Vibrio_coralliilyticus_OCN008	GCA_011212705.1_ASM1121270v1_genomic.linear.fasta	Bacterial Isolate	Vibrio	coralliilyticus	Vibrionaceae	Gammaproteobacteria	Porites compressa	Hexacorallia	Scleractinia	coral tissue	USA: Hawaii, Moku o Lo'e, Kaneohe Bay	21.44	-157.75	5534904	PRJNA214563	SAMN02304133	Ushijima et al., 2013	https://pubmed.ncbi.nlm.nih.gov/24092784/
	Pseudoalteromonas_sp_BMC_2	GCA_013349945.1_ASM1334994v1_genomic.linear.fasta	Bacterial Isolate	Pseudoalteromonas	sp.	Pseudoaltermonadaceae	Gammaproteobacteria	Pocillopora damicornis	Hexacorallia	Scleractinia	coral tissue	Indo-Pacific	unknown	unknown	4710473	PRJNA638634	SAMN15198640	Rosado et al., 2019	https://www.nature.com/articles/s41396-018-0323-6#Sec2
	Halomonas_taeanensis_BMC_7	GCA_013349955.1_ASM1334995v1_genomic.linear.fasta	Bacterial Isolate	Halomonas	taeanensis	Halomonadaceae	Gammaproteobacteria	Pocillopora damicornis	Hexacorallia	Scleractinia	seawater	Indo-Pacific	unknown	unknown	3836947	PRJNA638634	SAMN15198646	Rosado et al., 2019	https://www.nature.com/articles/s41396-018-0323-6#Sec2
	Pseudoalteromonas_sp_BMC_5	GCA_013349985.1_ASM1334998v1_genomic.linear.fasta	Bacterial Isolate	Pseudoalteromonas	sp.	Pseudoaltermonadaceae	Gammaproteobacteria	Pocillopora damicornis	Hexacorallia	Scleractinia	coral tissue	Indo-Pacific	unknown	unknown	4707478	PRJNA638634	SAMN15198642	Rosado et al., 2019	https://www.nature.com/articles/s41396-018-0323-6#Sec2
	Pseudoalteromonas_sp_0303	GCA_013349995.1_ASM1334999v1_genomic.linear.fasta	Bacterial Isolate	Pseudoalteromonas	sp.	Pseudoaltermonadaceae	Gammaproteobacteria	Pocillopora damicornis	Hexacorallia	Scleractinia	coral tissue	Indo-Pacific	unknown	unknown	4787926	PRJNA638634	SAMN15198643	Rosado et al., 2019	https://www.nature.com/articles/s41396-018-0323-6#Sec2
	Pseudoalteromonas_sp_BMC_4	GCA_013350045.1_ASM1335004v1_genomic.linear.fasta	Bacterial Isolate	Pseudoalteromonas	sp.	Pseudoaltermonadaceae	Gammaproteobacteria	Pocillopora damicornis	Hexacorallia	Scleractinia	coral tissue	Indo-Pacific	unknown	unknown	4928419	PRJNA638634	SAMN15198641	Rosado et al., 2019	https://www.nature.com/articles/s41396-018-0323-6#Sec2
	Cobetia_marina_BMC_6	GCA_013350055.1_ASM1335005v1_genomic.linear.fasta	Bacterial Isolate	Cobetia	marina	Halomonadaceae	Gammaproteobacteria	Pocillopora damicornis	Hexacorallia	Scleractinia	seawater	Indo-Pacific	unknown	unknown	3980130	PRJNA638634	SAMN15198645	Rosado et al., 2019	https://www.nature.com/articles/s41396-018-0323-6#Sec2
	Pseudoalteromonas_sp_BMC_1	GCA_013350085.1_ASM1335008v1_genomic.linear.fasta	Bacterial Isolate	Pseudoalteromonas	sp.	Pseudoaltermonadaceae	Gammaproteobacteria	Pocillopora damicornis	Hexacorallia	Scleractinia	coral tissue	Indo-Pacific	unknown	unknown	4213823	PRJNA638634	SAMN15198644	Rosado et al., 2019	https://www.nature.com/articles/s41396-018-0323-6#Sec2
	Alteromonas_sp_BZK5	GCA_014349115.1_ASM1434911v1_genomic.linear.fasta	Bacterial Isolate	Alteromonas	sp.	Alteromonadaceae	Gammaproteobacteria	Orbicella annularis	Hexacorallia	Scleractinia	coral mucus	Belize: Carrie Bow Cay Field Station	16.8	-88.08	4903800	PRJNA343499	SAMN05805728	Meyer Microbes Lab	NA
	Pseudoalteromonas_sp_BZK2	GCA_014349195.1_ASM1434919v1_genomic.linear.fasta	Bacterial Isolate	Pseudoalteromonas	sp.	Pseudoaltermonadaceae	Gammaproteobacteria	Orbicella annularis	Hexacorallia	Scleractinia	coral mucus	Belize: Carrie Bow Cay Field Station	16.8	-88.08	4802731	PRJNA343499	SAMN05805727	Meyer Microbes Lab	NA
	Photobacterium_sp_BZF1	GCA_014349205.1_ASM1434920v1_genomic.linear.fasta	Bacterial Isolate	Photobacterium	sp.	Vibrionaceae	Gammaproteobacteria	Orbicella annularis	Hexacorallia	Scleractinia	coral mucus	Belize: Carrie Bow Cay Field Station	16.8	-88.08	6588237	PRJNA343499	SAMN05805726	Meyer Microbes Lab	NA
	Cytophaga_sp_FL35	GCA_014349235.1_ASM1434923v1_genomic.linear.fasta	Bacterial Isolate	Cytophaga	sp.	Cytophagaceae	Cytophagia	Montastraea cavernosa	Hexacorallia	Scleractinia	coral mucus	USA: Looe Key Reef, Florida Keys	24.56	-81.4	4838163	PRJNA343499	SAMN05805725	Meyer Microbes Lab	NA
	Shimia_sp_R9_2	GCA_017743735.1_ASM1774373v1_genomic.linear.fasta	Bacterial Isolate	Shimia	sp.	Rhodobacteraceae	Alphaproteobacteria	Acropora cytherea	Hexacorallia	Scleractinia	coral tissue	Saudi Arabia: Red Sea	22.15	38.57	4473125	PRJNA698462	SAMN18440254	Sweet et al., 2021	https://journals.asm.org/doi/full/10.1128/msystems.01249-20
	Shimia_sp_R9_3	GCA_017743755.1_ASM1774375v1_genomic.linear.fasta	Bacterial Isolate	Shimia	sp.	Rhodobacteraceae	Alphaproteobacteria	Acropora humilis	Hexacorallia	Scleractinia	coral tissue	Saudi Arabia: Red Sea	22.15	38.57	4642026	PRJNA698462	SAMN18440255	Sweet et al., 2021	https://journals.asm.org/doi/full/10.1128/msystems.01249-20
	Shimia_sp_R9_1	GCA_017743775.1_ASM1774377v1_genomic.linear.fasta	Bacterial Isolate	Shimia	sp.	Rhodobacteraceae	Alphaproteobacteria	Acropora hemprichii	Hexacorallia	Scleractinia	coral tissue	Saudi Arabia: Red Sea	22.15	38.57	4432319	PRJNA698462	SAMN18440253	Sweet et al., 2021	https://journals.asm.org/doi/full/10.1128/msystems.01249-20
	Ruegeria_sp_R8_2	GCA_017743795.1_ASM1774379v1_genomic.linear.fasta	Bacterial Isolate	Ruegeria	sp.	Rhodobacteraceae	Alphaproteobacteria	Acropora cytherea	Hexacorallia	Scleractinia	coral tissue	Saudi Arabia: Red Sea	22.15	38.57	4182316	PRJNA698462	SAMN18440252	Sweet et al., 2021	https://journals.asm.org/doi/full/10.1128/msystems.01249-20
	Ruegeria_sp_R8_1	GCA_017743815.1_ASM1774381v1_genomic.linear.fasta	Bacterial Isolate	Ruegeria	sp.	Rhodobacteraceae	Alphaproteobacteria	Acropora humilis	Hexacorallia	Scleractinia	coral tissue	Saudi Arabia: Red Sea	22.15	38.57	4187537	PRJNA698462	SAMN18440251	Sweet et al., 2021	https://journals.asm.org/doi/full/10.1128/msystems.01249-20
	Labrenzia_sp_R5_0	GCA_017743835.1_ASM1774383v1_genomic.linear.fasta	Bacterial Isolate	Labrenzia	sp.	Rhodobacteraceae	Alphaproteobacteria	Acropora cytherea	Hexacorallia	Scleractinia	coral tissue	Saudi Arabia: Red Sea	22.15	38.57	6775301	PRJNA698462	SAMN18440250	Sweet et al., 2021	https://journals.asm.org/doi/full/10.1128/msystems.01249-20
	Labrenzia_sp_R4_1	GCA_017743845.1_ASM1774384v1_genomic.linear.fasta	Bacterial Isolate	Labrenzia	sp.	Rhodobacteraceae	Alphaproteobacteria	Acropora hemprichii	Hexacorallia	Scleractinia	coral tissue	Saudi Arabia: Red Sea	22.15	38.57	5236174	PRJNA698462	SAMN18440248	Sweet et al., 2021	https://journals.asm.org/doi/full/10.1128/msystems.01249-20
	Labrenzia_sp_R4_2	GCA_017743865.1_ASM1774386v1_genomic.linear.fasta	Bacterial Isolate	Labrenzia	sp.	Rhodobacteraceae	Alphaproteobacteria	Acropora cytherea	Hexacorallia	Scleractinia	coral tissue	Saudi Arabia: Red Sea	22.15	38.57	5659244	PRJNA698462	SAMN18440249	Sweet et al., 2021	https://journals.asm.org/doi/full/10.1128/msystems.01249-20
	Sulfitobacter_sp_R18_2	GCA_017743885.1_ASM1774388v1_genomic.linear.fasta	Bacterial Isolate	Sulfitobacter	sp.	Rhodobacteraceae	Alphaproteobacteria	Acropora humilis	Hexacorallia	Scleractinia	coral tissue	Saudi Arabia: Red Sea	22.15	38.57	3547228	PRJNA698462	SAMN18440247	Sweet et al., 2021	https://journals.asm.org/doi/full/10.1128/msystems.01249-20
	Sulfitobacter_sp_R18_1	GCA_017743915.1_ASM1774391v1_genomic.linear.fasta	Bacterial Isolate	Sulfitobacter	sp.	Rhodobacteraceae	Alphaproteobacteria	Acropora humilis	Hexacorallia	Scleractinia	coral tissue	Saudi Arabia: Red Sea	22.15	38.57	4724887	PRJNA698462	SAMN18440246	Sweet et al., 2021	https://journals.asm.org/doi/full/10.1128/msystems.01249-20
	Tropicibacter_sp_R16_0	GCA_017743935.1_ASM1774393v1_genomic.linear.fasta	Bacterial Isolate	Tropicibacter	sp.	Rhodobacteraceae	Alphaproteobacteria	Acropora cytherea	Hexacorallia	Scleractinia	coral tissue	Saudi Arabia: Red Sea	22.15	38.57	5236250	PRJNA698462	SAMN18440244	Sweet et al., 2021	https://journals.asm.org/doi/full/10.1128/msystems.01249-20
	Phaeobacter_italicus_R17_0	GCA_017743945.1_ASM1774394v1_genomic.linear.fasta	Bacterial Isolate	Phaeobacter	italicus	Rhodobacteraceae	Alphaproteobacteria	Acropora humilis	Hexacorallia	Scleractinia	coral tissue	Saudi Arabia: Red Sea	22.15	38.57	4023027	PRJNA698462	SAMN18440245	Sweet et al., 2021	https://journals.asm.org/doi/full/10.1128/msystems.01249-20
	Ruegeria_sp_R14_0	GCA_017743975.1_ASM1774397v1_genomic.linear.fasta	Bacterial Isolate	Ruegeria	sp.	Rhodobacteraceae	Alphaproteobacteria	Acropora cytherea	Hexacorallia	Scleractinia	coral tissue	Saudi Arabia: Red Sea	22.15	38.57	4659537	PRJNA698462	SAMN18440242	Sweet et al., 2021	https://journals.asm.org/doi/full/10.1128/msystems.01249-20
	Ruegeria_sp_R13_0	GCA_017743995.1_ASM1774399v1_genomic.linear.fasta	Bacterial Isolate	Ruegeria	sp.	Rhodobacteraceae	Alphaproteobacteria	Acropora cytherea	Hexacorallia	Scleractinia	coral tissue	Saudi Arabia: Red Sea	22.15	38.57	4683202	PRJNA698462	SAMN18440241	Sweet et al., 2021	https://journals.asm.org/doi/full/10.1128/msystems.01249-20
	Paracoccus_sp_R12_2	GCA_017744015.1_ASM1774401v1_genomic.linear.fasta	Bacterial Isolate	Paracoccus	sp.	Rhodobacteraceae	Alphaproteobacteria	Acropora hemprichii	Hexacorallia	Scleractinia	coral tissue	Saudi Arabia: Red Sea	22.15	38.57	4068158	PRJNA698462	SAMN18440240	Sweet et al., 2021	https://journals.asm.org/doi/full/10.1128/msystems.01249-20
	Shimia_sp_R11_0	GCA_017744035.1_ASM1774403v1_genomic.linear.fasta	Bacterial Isolate	Shimia	sp.	Rhodobacteraceae	Alphaproteobacteria	Acropora hemprichii	Hexacorallia	Scleractinia	coral tissue	Saudi Arabia: Red Sea	22.15	38.57	4150998	PRJNA698462	SAMN18440238	Sweet et al., 2021	https://journals.asm.org/doi/full/10.1128/msystems.01249-20
	Tropicibacter_sp_R15_0	GCA_017744045.1_ASM1774404v1_genomic.linear.fasta	Bacterial Isolate	Tropicibacter	sp.	Rhodobacteraceae	Alphaproteobacteria	Acropora hemprichii	Hexacorallia	Scleractinia	coral tissue	Saudi Arabia: Red Sea	22.15	38.57	5038077	PRJNA698462	SAMN18440243	Sweet et al., 2021	https://journals.asm.org/doi/full/10.1128/msystems.01249-20
	Paracoccus_sp_R12_1	GCA_017744075.1_ASM1774407v1_genomic.linear.fasta	Bacterial Isolate	Paracoccus	sp.	Rhodobacteraceae	Alphaproteobacteria	Acropora cytherea	Hexacorallia	Scleractinia	coral tissue	Saudi Arabia: Red Sea	22.15	38.57	4066022	PRJNA698462	SAMN18440239	Sweet et al., 2021	https://journals.asm.org/doi/full/10.1128/msystems.01249-20
	Shimia_sp_R10_1	GCA_017744095.1_ASM1774409v1_genomic.linear.fasta	Bacterial Isolate	Shimia	sp.	Rhodobacteraceae	Alphaproteobacteria	Acropora cytherea	Hexacorallia	Scleractinia	coral tissue	Saudi Arabia: Red Sea	22.15	38.57	4365256	PRJNA698462	SAMN18440237	Sweet et al., 2021	https://journals.asm.org/doi/full/10.1128/msystems.01249-20
	Salinisphaera_sp_G21_0	GCA_017744115.1_ASM1774411v1_genomic.linear.fasta	Bacterial Isolate	Salinisphaera	sp.	Salinisphaeraceae	Gammaproteobacteria	Acropora cytherea	Hexacorallia	Scleractinia	coral tissue	Saudi Arabia: Red Sea	22.15	38.57	3734309	PRJNA698462	SAMN18440236	Sweet et al., 2021	https://journals.asm.org/doi/full/10.1128/msystems.01249-20
	Endozoicomonas_sp_G2_2	GCA_017744135.1_ASM1774413v1_genomic.linear.fasta	Bacterial Isolate	Endozoicomonas	sp.	Endozoicomonadaceae	Gammaproteobacteria	Acropora hemprichii	Hexacorallia	Scleractinia	coral tissue	Saudi Arabia: Red Sea	22.15	38.57	6302811	PRJNA698462	SAMN18440234	Sweet et al., 2021	https://journals.asm.org/doi/full/10.1128/msystems.01249-20
	Endozoicomonas_sp_G2_1	GCA_017744155.1_ASM1774415v1_genomic.linear.fasta	Bacterial Isolate	Endozoicomonas	sp.	Endozoicomonadaceae	Gammaproteobacteria	Acropora cytherea	Hexacorallia	Scleractinia	coral tissue	Saudi Arabia: Red Sea	22.15	38.57	6795618	PRJNA698462	SAMN18440233	Sweet et al., 2021	https://journals.asm.org/doi/full/10.1128/msystems.01249-20
	Thallassotalea_sp_G20_0	GCA_017744175.1_ASM1774417v1_genomic.linear.fasta	Bacterial Isolate	Thallassotalea	sp.	Colwelliaceae	Gammaproteobacteria	Acropora hemprichii	Hexacorallia	Scleractinia	coral tissue	Saudi Arabia: Red Sea	22.15	38.57	4120319	PRJNA698462	SAMN18440235	Sweet et al., 2021	https://journals.asm.org/doi/full/10.1128/msystems.01249-20
	Qipengyuania_flava_A7_0	GCA_017744185.1_ASM1774418v1_genomic.linear.fasta	Bacterial Isolate	Qipengyuania	flava	Erythrobacteraceae	Alphaproteobacteria	Acropora cytherea	Hexacorallia	Scleractinia	coral tissue	Saudi Arabia: Red Sea	22.15	38.57	2951563	PRJNA698462	SAMN18440232	Sweet et al., 2021	https://journals.asm.org/doi/full/10.1128/msystems.01249-20
	Thalassospira_sp_A3_1	GCA_017744215.1_ASM1774421v1_genomic.linear.fasta	Bacterial Isolate	Thalassospira	sp.	Rhodosprilillacaeae	Alphaproteobateria	Acropora cytherea	Hexacorallia	Scleractinia	coral tissue	Saudi Arabia: Red Sea	22.15	38.57	4490931	PRJNA698462	SAMN18440230	Sweet et al., 2021	https://journals.asm.org/doi/full/10.1128/msystems.01249-20
	Erythrobacter_sp_A6_0	GCA_017744235.1_ASM1774423v1_genomic.linear.fasta	Bacterial Isolate	Erythrobacter	sp.	Erythrobacteraceae	Alphaproteobacteria	Acropora humilis	Hexacorallia	Scleractinia	coral tissue	Saudi Arabia: Red Sea	22.15	38.57	2711056	PRJNA698462	SAMN18440231	Sweet et al., 2021	https://journals.asm.org/doi/full/10.1128/msystems.01249-20
	Brevundimonas_sp_A19_0	GCA_017744255.1_ASM1774425v1_genomic.linear.fasta	Bacterial Isolate	Brevundimonas	sp.	Caulobacteraceae	Alphaproteobacteria	Acropora cytherea	Hexacorallia	Scleractinia	coral tissue	Saudi Arabia: Red Sea	22.15	38.57	2921859	PRJNA698462	SAMN18440229	Sweet et al., 2021	https://journals.asm.org/doi/full/10.1128/msystems.01249-20
