# Supplementary material for: Globally distributed bacteriophage genomes reveal mechanisms of tripartite phage–bacteria–coral interactions
Source: ISME J. 2024 Jul 20;18(1):wrae132. doi: 10.1093/ismejo/wrae132 (PMC11309003; doi:10.1093/ismejo/wrae132)
Supplement: Wallace2024_TableS4_wrae132 [file wallace2024_tables4_wrae132.xlsx]

## Sheet: Sheet1
Table S4 | Global Coral Virus Database
	Virus ID	Sample	Project	Length	PTT Realm	PTT Family
	CUR21-CRL-A_CUR21-CRL-002-4_NODE_686_length_3217_cov_8.494940	CUR21-CRL-002-4	CUR21-CRL-A	3217	unknown	unknown
	CUR21-CRL-A_CUR21-CRL-002-4_NODE_1_length_45205_cov_71.858738	CUR21-CRL-002-4	CUR21-CRL-A	45205	Duplodnaviria	NA
	CUR21-CRL-A_CUR21-CRL-002-4_NODE_1156_length_2440_cov_150.056184	CUR21-CRL-002-4	CUR21-CRL-A	2440	unknown	unknown
	CUR21-CRL-A_CUR21-CRL-002-4_NODE_1388_length_2177_cov_2.581998	CUR21-CRL-002-4	CUR21-CRL-A	2177	unknown	unknown
	CUR21-CRL-A_CUR21-CRL-002-4_NODE_1464_length_2111_cov_37.927043	CUR21-CRL-002-4	CUR21-CRL-A	2111	unknown	unknown
	CUR21-CRL-A_CUR21-CRL-002-4_NODE_1497_length_2080_cov_16.262716	CUR21-CRL-002-4	CUR21-CRL-A	2080	unknown	unknown
	CUR21-CRL-A_CUR21-CRL-002-4_NODE_153_length_7217_cov_13.677185	CUR21-CRL-002-4	CUR21-CRL-A	7217	Duplodnaviria	NA
	CUR21-CRL-A_CUR21-CRL-002-4_NODE_156_length_7141_cov_6.196867	CUR21-CRL-002-4	CUR21-CRL-A	7141	unknown	unknown
	CUR21-CRL-A_CUR21-CRL-002-4_NODE_1655_length_1973_cov_27.580292	CUR21-CRL-002-4	CUR21-CRL-A	1973	unknown	unknown
	CUR21-CRL-A_CUR21-CRL-002-4_NODE_1707_length_1942_cov_7.175941	CUR21-CRL-002-4	CUR21-CRL-A	1942	unknown	unknown
	CUR21-CRL-A_CUR21-CRL-002-4_NODE_1740_length_1922_cov_4.670059	CUR21-CRL-002-4	CUR21-CRL-A	1922	Duplodnaviria	NA
	CUR21-CRL-A_CUR21-CRL-002-4_NODE_1744_length_1919_cov_9.391631	CUR21-CRL-002-4	CUR21-CRL-A	1919	Duplodnaviria	NA
	CUR21-CRL-A_CUR21-CRL-002-4_NODE_1746_length_1919_cov_5.273605	CUR21-CRL-002-4	CUR21-CRL-A	1919	Duplodnaviria	Ackermannviridae
	CUR21-CRL-A_CUR21-CRL-002-4_NODE_1753_length_1916_cov_3.394412	CUR21-CRL-002-4	CUR21-CRL-A	1916	unknown	unknown
	CUR21-CRL-A_CUR21-CRL-002-4_NODE_1809_length_1885_cov_3.433333	CUR21-CRL-002-4	CUR21-CRL-A	1885	Duplodnaviria	NA
	CUR21-CRL-A_CUR21-CRL-002-4_NODE_1887_length_1839_cov_2.186659	CUR21-CRL-002-4	CUR21-CRL-A	1839	Duplodnaviria	NA
	CUR21-CRL-A_CUR21-CRL-002-4_NODE_2_length_31612_cov_22.339798	CUR21-CRL-002-4	CUR21-CRL-A	31612	unknown	unknown
	CUR21-CRL-A_CUR21-CRL-002-4_NODE_2176_length_1713_cov_6.577201	CUR21-CRL-002-4	CUR21-CRL-A	1713	Duplodnaviria	Ackermannviridae
	CUR21-CRL-A_CUR21-CRL-002-4_NODE_2315_length_1661_cov_20.888543	CUR21-CRL-002-4	CUR21-CRL-A	1661	unknown	unknown
	CUR21-CRL-A_CUR21-CRL-002-4_NODE_2628_length_1564_cov_2.998012	CUR21-CRL-002-4	CUR21-CRL-A	1564	unknown	unknown
	CUR21-CRL-A_CUR21-CRL-002-4_NODE_286_length_5279_cov_7.392994	CUR21-CRL-002-4	CUR21-CRL-A	5279	Duplodnaviria	NA
	CUR21-CRL-A_CUR21-CRL-002-4_NODE_310_length_5070_cov_114.537188	CUR21-CRL-002-4	CUR21-CRL-A	5070	unknown	unknown
	CUR21-CRL-A_CUR21-CRL-002-4_NODE_3459_length_1367_cov_2.714177	CUR21-CRL-002-4	CUR21-CRL-A	1367	Duplodnaviria	NA
	CUR21-CRL-A_CUR21-CRL-002-4_NODE_36_length_13292_cov_192.084762	CUR21-CRL-002-4	CUR21-CRL-A	13292	Duplodnaviria	Autographiviridae
	CUR21-CRL-A_CUR21-CRL-002-4_NODE_3648_length_1339_cov_3.584891	CUR21-CRL-002-4	CUR21-CRL-A	1339	unknown	unknown
	CUR21-CRL-A_CUR21-CRL-002-4_NODE_37_length_13153_cov_1029.339517	CUR21-CRL-002-4	CUR21-CRL-A	13153	Duplodnaviria	Salasmaviridae
	CUR21-CRL-A_CUR21-CRL-002-4_NODE_384_length_4519_cov_2.950045	CUR21-CRL-002-4	CUR21-CRL-A	4519	Duplodnaviria	NA
	CUR21-CRL-A_CUR21-CRL-002-4_NODE_391_length_4483_cov_194.388889	CUR21-CRL-002-4	CUR21-CRL-A	4483	Duplodnaviria	Autographiviridae
	CUR21-CRL-A_CUR21-CRL-002-4_NODE_412_length_4363_cov_7.771123	CUR21-CRL-002-4	CUR21-CRL-A	4363	unknown	unknown
	CUR21-CRL-A_CUR21-CRL-002-4_NODE_4204_length_1261_cov_11.425373	CUR21-CRL-002-4	CUR21-CRL-A	1261	unknown	unknown
	CUR21-CRL-A_CUR21-CRL-002-4_NODE_4514_length_1228_cov_16.837170	CUR21-CRL-002-4	CUR21-CRL-A	1228	unknown	unknown
	CUR21-CRL-A_CUR21-CRL-002-4_NODE_465_length_4107_cov_12.434600	CUR21-CRL-002-4	CUR21-CRL-A	4107	Duplodnaviria	Kyanoviridae
	CUR21-CRL-A_CUR21-CRL-002-4_NODE_493_length_3957_cov_15.841876	CUR21-CRL-002-4	CUR21-CRL-A	3957	unknown	unknown
	CUR21-CRL-A_CUR21-CRL-002-4_NODE_510_length_3887_cov_6.519833	CUR21-CRL-002-4	CUR21-CRL-A	3887	Duplodnaviria	NA
	CUR21-CRL-A_CUR21-CRL-002-4_NODE_5183_length_1161_cov_2.377034	CUR21-CRL-002-4	CUR21-CRL-A	1161	Duplodnaviria	NA
	CUR21-CRL-A_CUR21-CRL-002-4_NODE_5500_length_1134_cov_28.279889	CUR21-CRL-002-4	CUR21-CRL-A	1134	unknown	unknown
	CUR21-CRL-A_CUR21-CRL-002-4_NODE_565_length_3610_cov_4.441350	CUR21-CRL-002-4	CUR21-CRL-A	3610	unknown	unknown
	CUR21-CRL-A_CUR21-CRL-002-4_NODE_5789_length_1116_cov_2.648445	CUR21-CRL-002-4	CUR21-CRL-A	1116	unknown	unknown
	CUR21-CRL-A_CUR21-CRL-002-4_NODE_597_length_3484_cov_8.867017	CUR21-CRL-002-4	CUR21-CRL-A	3484	Duplodnaviria	Kyanoviridae
	CUR21-CRL-A_CUR21-CRL-002-4_NODE_6234_length_1085_cov_8.600000	CUR21-CRL-002-4	CUR21-CRL-A	1085	unknown	unknown
	CUR21-CRL-A_CUR21-CRL-002-4_NODE_678_length_3233_cov_4.100063	CUR21-CRL-002-4	CUR21-CRL-A	3233	Duplodnaviria	Ackermannviridae
	CUR21-CRL-A_CUR21-CRL-002-4_NODE_70_length_10391_cov_7.896575	CUR21-CRL-002-4	CUR21-CRL-A	10391	unknown	unknown
	CUR21-CRL-A_CUR21-CRL-002-4_NODE_77_length_10103_cov_13.780255	CUR21-CRL-002-4	CUR21-CRL-A	10103	Duplodnaviria	Salasmaviridae
	CUR21-CRL-A_CUR21-CRL-002-4_NODE_778_length_2979_cov_3.337551	CUR21-CRL-002-4	CUR21-CRL-A	2979	Duplodnaviria	NA
	CUR21-CRL-A_CUR21-CRL-002-4_NODE_809_length_2919_cov_203.861034	CUR21-CRL-002-4	CUR21-CRL-A	2919	Duplodnaviria	Autographiviridae
	CUR21-CRL-A_CUR21-CRL-002-4_NODE_824_length_2893_cov_18.557082	CUR21-CRL-002-4	CUR21-CRL-A	2893	unknown	unknown
	CUR21-CRL-A_CUR21-CRL-002-4_NODE_866_length_2827_cov_17.166667	CUR21-CRL-002-4	CUR21-CRL-A	2827	Duplodnaviria	NA
	CUR21-CRL-A_CUR21-CRL-002-4_NODE_889_length_2794_cov_3.635999	CUR21-CRL-002-4	CUR21-CRL-A	2794	Duplodnaviria	NA
	CUR21-CRL-A_CUR21-CRL-002-4_NODE_929_length_2731_cov_2.994768	CUR21-CRL-002-4	CUR21-CRL-A	2731	Duplodnaviria	NA
	CUR21-CRL-A_CUR21-CRL-002-4_NODE_966_length_2675_cov_3.122901	CUR21-CRL-002-4	CUR21-CRL-A	2675	Duplodnaviria	NA
	CUR21-CRL-A_CUR21-CRL-005-1_NODE_1611_length_1281_cov_5.974715	CUR21-CRL-005-1	CUR21-CRL-A	1281	unknown	unknown
	CUR21-CRL-A_CUR21-CRL-005-1_NODE_26_length_5433_cov_14.205467	CUR21-CRL-005-1	CUR21-CRL-A	5433	Duplodnaviria	NA
	CUR21-CRL-A_CUR21-CRL-005-1_NODE_35_length_4881_cov_19.690012	CUR21-CRL-005-1	CUR21-CRL-A	4881	Duplodnaviria	NA
	CUR21-CRL-A_CUR21-CRL-005-1_NODE_40_length_4813_cov_8.588903	CUR21-CRL-005-1	CUR21-CRL-A	4813	unknown	unknown
	CUR21-CRL-A_CUR21-CRL-005-1_NODE_776_length_1688_cov_4.243723	CUR21-CRL-005-1	CUR21-CRL-A	1688	unknown	unknown
	CUR21-CRL-A_CUR21-CRL-005-1_NODE_782_length_1680_cov_3.151385	CUR21-CRL-005-1	CUR21-CRL-A	1680	unknown	unknown
	CUR21-CRL-A_CUR21-CRL-005-3_NODE_504_length_4097_cov_6.449777	CUR21-CRL-005-3	CUR21-CRL-A	4097	unknown	unknown
	CUR21-CRL-A_CUR21-CRL-005-3_NODE_1030_length_2508_cov_3.833673	CUR21-CRL-005-3	CUR21-CRL-A	2508	Duplodnaviria	Aliceevansviridae
	CUR21-CRL-A_CUR21-CRL-005-3_NODE_1087_length_2400_cov_7.513433	CUR21-CRL-005-3	CUR21-CRL-A	2400	Duplodnaviria	NA
	CUR21-CRL-A_CUR21-CRL-005-3_NODE_1438_length_2017_cov_3.574924	CUR21-CRL-005-3	CUR21-CRL-A	2017	Duplodnaviria	NA
	CUR21-CRL-A_CUR21-CRL-005-3_NODE_168_length_7227_cov_3.131205	CUR21-CRL-005-3	CUR21-CRL-A	7227	Duplodnaviria	NA
	CUR21-CRL-A_CUR21-CRL-005-3_NODE_185_length_6958_cov_5.028393	CUR21-CRL-005-3	CUR21-CRL-A	6958	unknown	unknown
	CUR21-CRL-A_CUR21-CRL-005-3_NODE_213_length_6508_cov_15.618627	CUR21-CRL-005-3	CUR21-CRL-A	6508	unknown	unknown
	CUR21-CRL-A_CUR21-CRL-005-3_NODE_4031_length_1169_cov_5.944345	CUR21-CRL-005-3	CUR21-CRL-A	1169	unknown	unknown
	CUR21-CRL-A_CUR21-CRL-005-3_NODE_652_length_3448_cov_5.511347	CUR21-CRL-005-3	CUR21-CRL-A	3448	Duplodnaviria	NA
	CUR21-CRL-A_CUR21-CRL-005-3_NODE_684_length_3315_cov_5.747853	CUR21-CRL-005-3	CUR21-CRL-A	3315	unknown	unknown
	CUR21-CRL-A_CUR21-CRL-005-3_NODE_80_length_9753_cov_13.088678	CUR21-CRL-005-3	CUR21-CRL-A	9753	Duplodnaviria	NA
	CUR21-CRL-A_CUR21-CRL-005-3_NODE_812_length_2946_cov_6.276375	CUR21-CRL-005-3	CUR21-CRL-A	2946	unknown	unknown
	CUR21-CRL-A_CUR21-CRL-007-2_NODE_2536_length_1439_cov_3.841763	CUR21-CRL-007-2	CUR21-CRL-A	1439	Duplodnaviria	NA
	CUR21-CRL-A_CUR21-CRL-007-2_NODE_578_length_3042_cov_6.313693	CUR21-CRL-007-2	CUR21-CRL-A	3042	Duplodnaviria	NA
	CUR21-CRL-A_CUR21-CRL-007-2_NODE_1270_length_1937_cov_3.349628	CUR21-CRL-007-2	CUR21-CRL-A	1937	Duplodnaviria	NA
	CUR21-CRL-A_CUR21-CRL-007-2_NODE_1461_length_1813_cov_4.318544	CUR21-CRL-007-2	CUR21-CRL-A	1813	Duplodnaviria	NA
	CUR21-CRL-A_CUR21-CRL-007-2_NODE_2889_length_1368_cov_9.526276	CUR21-CRL-007-2	CUR21-CRL-A	1368	unknown	unknown
	CUR21-CRL-A_CUR21-CRL-007-2_NODE_310_length_5356_cov_13.968874	CUR21-CRL-007-2	CUR21-CRL-A	5356	Duplodnaviria	NA
	CUR21-CRL-A_CUR21-CRL-007-2_NODE_3198_length_1319_cov_5.195411	CUR21-CRL-007-2	CUR21-CRL-A	1319	Duplodnaviria	NA
	CUR21-CRL-A_CUR21-CRL-007-2_NODE_3315_length_1303_cov_4.063301	CUR21-CRL-007-2	CUR21-CRL-A	1303	Duplodnaviria	NA
	CUR21-CRL-A_CUR21-CRL-007-2_NODE_619_length_2884_cov_4.014846	CUR21-CRL-007-2	CUR21-CRL-A	2884	Duplodnaviria	NA
	CUR21-CRL-A_CUR21-CRL-007-3_NODE_10276_length_2271_cov_2.884928	CUR21-CRL-007-3	CUR21-CRL-A	2271	unknown	unknown
	CUR21-CRL-A_CUR21-CRL-007-3_NODE_14254_length_2054_cov_4.254627	CUR21-CRL-007-3	CUR21-CRL-A	2054	unknown	unknown
	CUR21-CRL-A_CUR21-CRL-007-3_NODE_16043_length_1974_cov_4.042209	CUR21-CRL-007-3	CUR21-CRL-A	1974	unknown	unknown
	CUR21-CRL-A_CUR21-CRL-007-3_NODE_1754_length_3604_cov_3.173006	CUR21-CRL-007-3	CUR21-CRL-A	3604	unknown	unknown
	CUR21-CRL-A_CUR21-CRL-007-3_NODE_21261_length_1788_cov_2.400462	CUR21-CRL-007-3	CUR21-CRL-A	1788	unknown	unknown
	CUR21-CRL-A_CUR21-CRL-007-3_NODE_2523_length_3321_cov_2.633190	CUR21-CRL-007-3	CUR21-CRL-A	3321	unknown	unknown
	CUR21-CRL-A_CUR21-CRL-007-3_NODE_2720_length_3260_cov_2.632137	CUR21-CRL-007-3	CUR21-CRL-A	3260	unknown	unknown
	CUR21-CRL-A_CUR21-CRL-007-3_NODE_3924_length_2969_cov_3.436857	CUR21-CRL-007-3	CUR21-CRL-A	2969	unknown	unknown
	CUR21-CRL-A_CUR21-CRL-007-3_NODE_482_length_4714_cov_3.106461	CUR21-CRL-007-3	CUR21-CRL-A	4714	unknown	unknown
	CUR21-CRL-A_CUR21-CRL-007-3_NODE_5766_length_2674_cov_6.718977	CUR21-CRL-007-3	CUR21-CRL-A	2674	unknown	unknown
	CUR21-CRL-A_CUR21-CRL-007-3_NODE_6086_length_2639_cov_2.928019	CUR21-CRL-007-3	CUR21-CRL-A	2639	unknown	unknown
	CUR21-CRL-A_CUR21-CRL-007-3_NODE_6115_length_2635_cov_4.364729	CUR21-CRL-007-3	CUR21-CRL-A	2635	unknown	unknown
	CUR21-CRL-A_CUR21-CRL-007-3_NODE_6601_length_2582_cov_3.781559	CUR21-CRL-007-3	CUR21-CRL-A	2582	unknown	unknown
	CUR21-CRL-A_CUR21-CRL-007-3_NODE_7652_length_2477_cov_4.259703	CUR21-CRL-007-3	CUR21-CRL-A	2477	unknown	unknown
	CUR21-CRL-A_CUR21-CRL-007-3_NODE_800_length_4270_cov_7.260973	CUR21-CRL-007-3	CUR21-CRL-A	4270	unknown	unknown
	CUR21-CRL-A_CUR21-CRL-010-1_NODE_46_length_3150_cov_26.551858	CUR21-CRL-010-1	CUR21-CRL-A	3150	unknown	unknown
	CUR21-CRL-A_CUR21-CRL-010-1_NODE_509_length_1100_cov_8.246890	CUR21-CRL-010-1	CUR21-CRL-A	1100	unknown	unknown
	CUR21-CRL-A_CUR21-CRL-010-2_NODE_128_length_3875_cov_21.110733	CUR21-CRL-010-2	CUR21-CRL-A	3875	Duplodnaviria	NA
	CUR21-CRL-A_CUR21-CRL-010-2_NODE_1939_length_1430_cov_3.303273	CUR21-CRL-010-2	CUR21-CRL-A	1430	unknown	unknown
	CUR21-CRL-A_CUR21-CRL-010-2_NODE_317_length_2647_cov_3.672068	CUR21-CRL-010-2	CUR21-CRL-A	2647	unknown	unknown
	CUR21-CRL-A_CUR21-CRL-010-2_NODE_407_length_2354_cov_3.906046	CUR21-CRL-010-2	CUR21-CRL-A	2354	unknown	unknown
	CUR21-CRL-A_CUR21-CRL-010-2_NODE_45_length_5489_cov_10.244755	CUR21-CRL-010-2	CUR21-CRL-A	5489	unknown	unknown
	CUR21-CRL-A_CUR21-CRL-010-2_NODE_5630_length_1082_cov_1.959104	CUR21-CRL-010-2	CUR21-CRL-A	1082	unknown	unknown
	CUR21-CRL-A_CUR21-CRL-010-2_NODE_801_length_1847_cov_22.284040	CUR21-CRL-010-2	CUR21-CRL-A	1847	unknown	unknown
	CUR21-CRL-A_CUR21-CRL-010-3_NODE_17794_length_1290_cov_2.808097	CUR21-CRL-010-3	CUR21-CRL-A	1290	Duplodnaviria	NA
	CUR21-CRL-A_CUR21-CRL-010-3_NODE_1838_length_2258_cov_9.532910	CUR21-CRL-010-3	CUR21-CRL-A	2258	unknown	unknown
	CUR21-CRL-A_CUR21-CRL-010-3_NODE_19326_length_1259_cov_3.710133	CUR21-CRL-010-3	CUR21-CRL-A	1259	unknown	unknown
	CUR21-CRL-A_CUR21-CRL-010-3_NODE_2129_length_2185_cov_11.985446	CUR21-CRL-010-3	CUR21-CRL-A	2185	unknown	unknown
	CUR21-CRL-A_CUR21-CRL-010-3_NODE_2142_length_2183_cov_3.845395	CUR21-CRL-010-3	CUR21-CRL-A	2183	unknown	unknown
	CUR21-CRL-A_CUR21-CRL-010-3_NODE_267_length_3705_cov_12.429041	CUR21-CRL-010-3	CUR21-CRL-A	3705	unknown	unknown
	CUR21-CRL-A_CUR21-CRL-010-3_NODE_3763_length_1918_cov_3.273215	CUR21-CRL-010-3	CUR21-CRL-A	1918	unknown	unknown
	CUR21-CRL-A_CUR21-CRL-010-3_NODE_41_length_6293_cov_12.270119	CUR21-CRL-010-3	CUR21-CRL-A	6293	unknown	unknown
	CUR21-CRL-A_CUR21-CRL-010-3_NODE_4587_length_1832_cov_16.088914	CUR21-CRL-010-3	CUR21-CRL-A	1832	unknown	unknown
	CUR21-CRL-A_CUR21-CRL-010-3_NODE_644_length_2916_cov_4.164628	CUR21-CRL-010-3	CUR21-CRL-A	2916	unknown	unknown
	CUR21-CRL-A_CUR21-CRL-010-3_NODE_680_length_2885_cov_7.972085	CUR21-CRL-010-3	CUR21-CRL-A	2885	unknown	unknown
	CUR21-CRL-A_CUR21-CRL-010-3_NODE_727_length_2832_cov_7.435002	CUR21-CRL-010-3	CUR21-CRL-A	2832	Duplodnaviria	NA
	CUR21-CRL-A_CUR21-CRL-010-3_NODE_729_length_2830_cov_16.202523	CUR21-CRL-010-3	CUR21-CRL-A	2830	unknown	unknown
	CUR21-CRL-B_CUR21-CRL-011-2_NODE_1102_length_2712_cov_6.473843	CUR21-CRL-011-2	CUR21-CRL-B	2712	unknown	unknown
	CUR21-CRL-B_CUR21-CRL-011-2_NODE_16_length_11901_cov_9.703444	CUR21-CRL-011-2	CUR21-CRL-B	11901	unknown	unknown
	CUR21-CRL-B_CUR21-CRL-011-2_NODE_16448_length_1117_cov_2.582863	CUR21-CRL-011-2	CUR21-CRL-B	1117	unknown	unknown
	CUR21-CRL-B_CUR21-CRL-011-2_NODE_2098_length_2177_cov_3.084354	CUR21-CRL-011-2	CUR21-CRL-B	2177	unknown	unknown
	CUR21-CRL-B_CUR21-CRL-011-2_NODE_293_length_4342_cov_6.065547	CUR21-CRL-011-2	CUR21-CRL-B	4342	unknown	unknown
	CUR21-CRL-B_CUR21-CRL-011-2_NODE_3383_length_1862_cov_2.735473	CUR21-CRL-011-2	CUR21-CRL-B	1862	unknown	unknown
	CUR21-CRL-B_CUR21-CRL-011-2_NODE_3646_length_1815_cov_4.015341	CUR21-CRL-011-2	CUR21-CRL-B	1815	unknown	unknown
	CUR21-CRL-B_CUR21-CRL-011-2_NODE_4619_length_1675_cov_4.911111	CUR21-CRL-011-2	CUR21-CRL-B	1675	unknown	unknown
	CUR21-CRL-B_CUR21-CRL-011-2_NODE_601_length_3345_cov_5.893921	CUR21-CRL-011-2	CUR21-CRL-B	3345	unknown	unknown
	CUR21-CRL-B_CUR21-CRL-011-2_NODE_6348_length_1512_cov_4.298559	CUR21-CRL-011-2	CUR21-CRL-B	1512	unknown	unknown
	CUR21-CRL-B_CUR21-CRL-011-2_NODE_673_length_3207_cov_3.442893	CUR21-CRL-011-2	CUR21-CRL-B	3207	unknown	unknown
	CUR21-CRL-A_CUR21-CRL-012-3_NODE_413_length_5754_cov_13.763467	CUR21-CRL-012-3	CUR21-CRL-A	5754	unknown	unknown
	CUR21-CRL-A_CUR21-CRL-012-3_NODE_938_length_3443_cov_9.492031	CUR21-CRL-012-3	CUR21-CRL-A	3443	Duplodnaviria	NA
	CUR21-CRL-A_CUR21-CRL-012-3_NODE_967_length_3385_cov_8.198198	CUR21-CRL-012-3	CUR21-CRL-A	3385	Duplodnaviria	NA
	CUR21-CRL-A_CUR21-CRL-012-3_NODE_100_length_15716_cov_7.545176	CUR21-CRL-012-3	CUR21-CRL-A	15716	Duplodnaviria	NA
	CUR21-CRL-A_CUR21-CRL-012-3_NODE_1069_length_3157_cov_7.440039	CUR21-CRL-012-3	CUR21-CRL-A	3157	Duplodnaviria	NA
	CUR21-CRL-A_CUR21-CRL-012-3_NODE_1522_length_2470_cov_4.941201	CUR21-CRL-012-3	CUR21-CRL-A	2470	Duplodnaviria	Schitoviridae
	CUR21-CRL-A_CUR21-CRL-012-3_NODE_2112_length_1983_cov_8.972510	CUR21-CRL-012-3	CUR21-CRL-A	1983	Duplodnaviria	NA
	CUR21-CRL-A_CUR21-CRL-012-3_NODE_2575_length_1729_cov_9.583632	CUR21-CRL-012-3	CUR21-CRL-A	1729	Duplodnaviria	NA
	CUR21-CRL-A_CUR21-CRL-012-3_NODE_2576_length_1728_cov_8.583981	CUR21-CRL-012-3	CUR21-CRL-A	1728	Duplodnaviria	Peduoviridae
	CUR21-CRL-A_CUR21-CRL-012-3_NODE_2597_length_1721_cov_3.436375	CUR21-CRL-012-3	CUR21-CRL-A	1721	Duplodnaviria	NA
	CUR21-CRL-A_CUR21-CRL-012-3_NODE_2677_length_1681_cov_4.431119	CUR21-CRL-012-3	CUR21-CRL-A	1681	Duplodnaviria	Mesyanzhinovviridae
	CUR21-CRL-A_CUR21-CRL-012-3_NODE_2717_length_1663_cov_3.674751	CUR21-CRL-012-3	CUR21-CRL-A	1663	Duplodnaviria	NA
	CUR21-CRL-A_CUR21-CRL-012-3_NODE_28_length_50049_cov_19.003560	CUR21-CRL-012-3	CUR21-CRL-A	50049	Duplodnaviria	Zobellviridae
	CUR21-CRL-A_CUR21-CRL-012-3_NODE_2938_length_1588_cov_5.425310	CUR21-CRL-012-3	CUR21-CRL-A	1588	Duplodnaviria	Schitoviridae
	CUR21-CRL-A_CUR21-CRL-012-3_NODE_3266_length_1482_cov_7.594954	CUR21-CRL-012-3	CUR21-CRL-A	1482	Duplodnaviria	NA
	CUR21-CRL-A_CUR21-CRL-012-3_NODE_372_length_6190_cov_8.115240	CUR21-CRL-012-3	CUR21-CRL-A	6190	Duplodnaviria	NA
	CUR21-CRL-A_CUR21-CRL-012-3_NODE_4135_length_1273_cov_9.463875	CUR21-CRL-012-3	CUR21-CRL-A	1273	Duplodnaviria	NA
	CUR21-CRL-A_CUR21-CRL-012-3_NODE_4371_length_1231_cov_3.594388	CUR21-CRL-012-3	CUR21-CRL-A	1231	Duplodnaviria	Autographiviridae
	CUR21-CRL-A_CUR21-CRL-012-3_NODE_5548_length_1064_cov_10.747275	CUR21-CRL-012-3	CUR21-CRL-A	1064	Duplodnaviria	NA
	CUR21-CRL-A_CUR21-CRL-012-3_NODE_5785_length_1040_cov_3.247716	CUR21-CRL-012-3	CUR21-CRL-A	1040	unknown	unknown
	CUR21-CRL-A_CUR21-CRL-016-1_NODE_1_length_39266_cov_27.367805	CUR21-CRL-016-1	CUR21-CRL-A	39266	Duplodnaviria	Autographiviridae
	CUR21-CRL-A_CUR21-CRL-016-1_NODE_1174_length_1794_cov_3.407131	CUR21-CRL-016-1	CUR21-CRL-A	1794	unknown	unknown
	CUR21-CRL-A_CUR21-CRL-016-1_NODE_2030_length_1478_cov_2.841883	CUR21-CRL-016-1	CUR21-CRL-A	1478	unknown	unknown
	CUR21-CRL-A_CUR21-CRL-016-1_NODE_904_length_1986_cov_7.308648	CUR21-CRL-016-1	CUR21-CRL-A	1986	unknown	unknown
	CUR21-CRL-A_CUR21-CRL-016-2_NODE_182_length_2354_cov_7.166594	CUR21-CRL-016-2	CUR21-CRL-A	2354	unknown	unknown
	CUR21-CRL-A_CUR21-CRL-016-2_NODE_221_length_2166_cov_16.548081	CUR21-CRL-016-2	CUR21-CRL-A	2166	unknown	unknown
	CUR21-CRL-A_CUR21-CRL-016-2_NODE_25_length_5442_cov_5.722851	CUR21-CRL-016-2	CUR21-CRL-A	5442	Duplodnaviria	Autographiviridae
	CUR21-CRL-A_CUR21-CRL-016-2_NODE_718_length_1324_cov_1.687155	CUR21-CRL-016-2	CUR21-CRL-A	1324	Duplodnaviria	NA
	CUR21-CRL-A_CUR21-CRL-016-3_NODE_1151_length_3070_cov_6.699171	CUR21-CRL-016-3	CUR21-CRL-A	3070	unknown	unknown
	CUR21-CRL-A_CUR21-CRL-016-3_NODE_1305_length_2993_cov_16.114364	CUR21-CRL-016-3	CUR21-CRL-A	2993	unknown	unknown
	CUR21-CRL-A_CUR21-CRL-016-3_NODE_14012_length_1613_cov_2.790116	CUR21-CRL-016-3	CUR21-CRL-A	1613	unknown	unknown
	CUR21-CRL-A_CUR21-CRL-016-3_NODE_218_length_4442_cov_6.010941	CUR21-CRL-016-3	CUR21-CRL-A	4442	unknown	unknown
	CUR21-CRL-A_CUR21-CRL-016-3_NODE_2230_length_2639_cov_2.976393	CUR21-CRL-016-3	CUR21-CRL-A	2639	unknown	unknown
	CUR21-CRL-A_CUR21-CRL-016-3_NODE_2319_length_2613_cov_3.881157	CUR21-CRL-016-3	CUR21-CRL-A	2613	unknown	unknown
	CUR21-CRL-A_CUR21-CRL-016-3_NODE_2963_length_2462_cov_3.419194	CUR21-CRL-016-3	CUR21-CRL-A	2462	unknown	unknown
	CUR21-CRL-A_CUR21-CRL-016-3_NODE_3588_length_2341_cov_3.794838	CUR21-CRL-016-3	CUR21-CRL-A	2341	unknown	unknown
	CUR21-CRL-A_CUR21-CRL-016-3_NODE_40644_length_1120_cov_3.233803	CUR21-CRL-016-3	CUR21-CRL-A	1120	unknown	unknown
	CUR21-CRL-A_CUR21-CRL-016-3_NODE_736_length_3411_cov_3.260429	CUR21-CRL-016-3	CUR21-CRL-A	3411	unknown	unknown
	CUR21-CRL-A_CUR21-CRL-016-3_NODE_9855_length_1792_cov_3.291883	CUR21-CRL-016-3	CUR21-CRL-A	1792	unknown	unknown
	CUR21-CRL-A_CUR21-CRL-017-1_NODE_366_length_4756_cov_11.147203	CUR21-CRL-017-1	CUR21-CRL-A	4756	Duplodnaviria	NA
	CUR21-CRL-A_CUR21-CRL-017-1_NODE_898_length_2518_cov_2.980918	CUR21-CRL-017-1	CUR21-CRL-A	2518	Duplodnaviria	NA
	CUR21-CRL-A_CUR21-CRL-017-1_NODE_10582_length_1069_cov_5.701183	CUR21-CRL-017-1	CUR21-CRL-A	1069	Duplodnaviria	NA
	CUR21-CRL-A_CUR21-CRL-017-1_NODE_1195_length_2184_cov_47.469234	CUR21-CRL-017-1	CUR21-CRL-A	2184	unknown	unknown
	CUR21-CRL-A_CUR21-CRL-017-1_NODE_1204_length_2176_cov_4.453560	CUR21-CRL-017-1	CUR21-CRL-A	2176	unknown	unknown
	CUR21-CRL-A_CUR21-CRL-017-1_NODE_1296_length_2109_cov_3.431353	CUR21-CRL-017-1	CUR21-CRL-A	2109	Duplodnaviria	NA
	CUR21-CRL-A_CUR21-CRL-017-1_NODE_1806_length_1849_cov_4.689521	CUR21-CRL-017-1	CUR21-CRL-A	1849	unknown	unknown
	CUR21-CRL-A_CUR21-CRL-017-1_NODE_217_length_7504_cov_7.336689	CUR21-CRL-017-1	CUR21-CRL-A	7504	Duplodnaviria	Autographiviridae
	CUR21-CRL-A_CUR21-CRL-017-1_NODE_2264_length_1700_cov_4.131915	CUR21-CRL-017-1	CUR21-CRL-A	1700	unknown	unknown
	CUR21-CRL-A_CUR21-CRL-017-1_NODE_339_length_5098_cov_9.947452	CUR21-CRL-017-1	CUR21-CRL-A	5098	unknown	unknown
	CUR21-CRL-A_CUR21-CRL-017-1_NODE_353_length_4932_cov_9.306951	CUR21-CRL-017-1	CUR21-CRL-A	4932	unknown	unknown
	CUR21-CRL-A_CUR21-CRL-017-1_NODE_3569_length_1471_cov_2.449859	CUR21-CRL-017-1	CUR21-CRL-A	1471	Duplodnaviria	Peduoviridae
	CUR21-CRL-A_CUR21-CRL-017-1_NODE_4642_length_1364_cov_5.537815	CUR21-CRL-017-1	CUR21-CRL-A	1364	unknown	unknown
	CUR21-CRL-A_CUR21-CRL-017-1_NODE_558_length_3372_cov_5.075068	CUR21-CRL-017-1	CUR21-CRL-A	3372	unknown	unknown
	CUR21-CRL-A_CUR21-CRL-017-1_NODE_636_length_3059_cov_5.922437	CUR21-CRL-017-1	CUR21-CRL-A	3059	Duplodnaviria	NA
	CUR21-CRL-A_CUR21-CRL-017-1_NODE_744_length_2818_cov_8.695259	CUR21-CRL-017-1	CUR21-CRL-A	2818	unknown	unknown
	CUR21-CRL-A_CUR21-CRL-017-1_NODE_961_length_2421_cov_4.348267	CUR21-CRL-017-1	CUR21-CRL-A	2421	unknown	unknown
	CUR21-CRL-A_CUR21-CRL-017-2_NODE_296_length_3328_cov_9.785212	CUR21-CRL-017-2	CUR21-CRL-A	3328	unknown	unknown
	CUR21-CRL-A_CUR21-CRL-017-2_NODE_731_length_2465_cov_8.515768	CUR21-CRL-017-2	CUR21-CRL-A	2465	unknown	unknown
	CUR21-CRL-A_CUR21-CRL-017-3_NODE_277_length_2434_cov_10.537621	CUR21-CRL-017-3	CUR21-CRL-A	2434	unknown	unknown
	CUR21-CRL-A_CUR21-CRL-017-3_NODE_460_length_1989_cov_8.835574	CUR21-CRL-017-3	CUR21-CRL-A	1989	unknown	unknown
	CUR21-CRL-A_CUR21-CRL-019-1_NODE_3_length_11184_cov_43.847426	CUR21-CRL-019-1	CUR21-CRL-A	11184	unknown	unknown
	CUR21-CRL-A_CUR21-CRL-019-2_NODE_1004_length_1663_cov_9.211443	CUR21-CRL-019-2	CUR21-CRL-A	1663	Duplodnaviria	NA
	CUR21-CRL-A_CUR21-CRL-019-2_NODE_1627_length_1311_cov_5.696656	CUR21-CRL-019-2	CUR21-CRL-A	1311	Duplodnaviria	NA
	CUR21-CRL-A_CUR21-CRL-019-3_NODE_2686_length_1370_cov_5.282890	CUR21-CRL-019-3	CUR21-CRL-A	1370	unknown	unknown
	CUR21-CRL-A_CUR21-CRL-019-3_NODE_93_length_3994_cov_9.232039	CUR21-CRL-019-3	CUR21-CRL-A	3994	unknown	unknown
	CUR21-CRL-A_CUR21-CRL-019-3_NODE_95_length_3956_cov_8.098180	CUR21-CRL-019-3	CUR21-CRL-A	3956	unknown	unknown
	CUR21-CRL-A_CUR21-CRL-021-1_NODE_5_length_48367_cov_16.783449_fragment_1	CUR21-CRL-021-1	CUR21-CRL-A	20592	unknown	unknown
	CUR21-CRL-A_CUR21-CRL-021-1_NODE_142_length_3702_cov_16.150260	CUR21-CRL-021-1	CUR21-CRL-A	3702	unknown	unknown
	CUR21-CRL-A_CUR21-CRL-021-1_NODE_151_length_3505_cov_26.873913	CUR21-CRL-021-1	CUR21-CRL-A	3505	Duplodnaviria	NA
	CUR21-CRL-A_CUR21-CRL-021-1_NODE_155_length_3442_cov_17.621199	CUR21-CRL-021-1	CUR21-CRL-A	3442	Duplodnaviria	NA
	CUR21-CRL-A_CUR21-CRL-021-1_NODE_17_length_16854_cov_10.425621	CUR21-CRL-021-1	CUR21-CRL-A	16854	Duplodnaviria	NA
	CUR21-CRL-A_CUR21-CRL-021-1_NODE_27_length_10840_cov_27.205749	CUR21-CRL-021-1	CUR21-CRL-A	10840	ambiguous	ambiguous
	CUR21-CRL-A_CUR21-CRL-021-1_NODE_29_length_10694_cov_12.287339	CUR21-CRL-021-1	CUR21-CRL-A	10694	unknown	unknown
	CUR21-CRL-A_CUR21-CRL-021-1_NODE_45_length_7262_cov_25.031775	CUR21-CRL-021-1	CUR21-CRL-A	7262	unknown	unknown
	CUR21-CRL-A_CUR21-CRL-021-1_NODE_492_length_2225_cov_5.464977	CUR21-CRL-021-1	CUR21-CRL-A	2225	unknown	unknown
	CUR21-CRL-A_CUR21-CRL-021-1_NODE_572_length_2090_cov_8.398034	CUR21-CRL-021-1	CUR21-CRL-A	2090	unknown	unknown
	CUR21-CRL-A_CUR21-CRL-021-1_NODE_756_length_1887_cov_4.542031	CUR21-CRL-021-1	CUR21-CRL-A	1887	unknown	unknown
	CUR21-CRL-A_CUR21-CRL-021-2_NODE_125_length_3913_cov_12.051322	CUR21-CRL-021-2	CUR21-CRL-A	3913	unknown	unknown
	CUR21-CRL-A_CUR21-CRL-021-2_NODE_140_length_3804_cov_10.688450	CUR21-CRL-021-2	CUR21-CRL-A	3804	unknown	unknown
	CUR21-CRL-A_CUR21-CRL-021-2_NODE_2637_length_1715_cov_2.582530	CUR21-CRL-021-2	CUR21-CRL-A	1715	unknown	unknown
	CUR21-CRL-A_CUR21-CRL-021-2_NODE_4526_length_1495_cov_5.284028	CUR21-CRL-021-2	CUR21-CRL-A	1495	unknown	unknown
	CUR21-CRL-A_CUR21-CRL-021-2_NODE_5764_length_1404_cov_4.720534	CUR21-CRL-021-2	CUR21-CRL-A	1404	unknown	unknown
	CUR21-CRL-A_CUR21-CRL-021-2_NODE_584_length_2541_cov_8.973451	CUR21-CRL-021-2	CUR21-CRL-A	2541	unknown	unknown
	CUR21-CRL-A_CUR21-CRL-021-3_NODE_1_length_39692_cov_13.241088	CUR21-CRL-021-3	CUR21-CRL-A	39692	Duplodnaviria	NA
	CUR21-CRL-A_CUR21-CRL-021-3_NODE_145_length_5532_cov_9.755341	CUR21-CRL-021-3	CUR21-CRL-A	5532	Duplodnaviria	NA
	CUR21-CRL-A_CUR21-CRL-021-3_NODE_181_length_4917_cov_9.156931	CUR21-CRL-021-3	CUR21-CRL-A	4917	unknown	unknown
	CUR21-CRL-A_CUR21-CRL-021-3_NODE_294_length_3825_cov_10.964721	CUR21-CRL-021-3	CUR21-CRL-A	3825	unknown	unknown
	CUR21-CRL-A_CUR21-CRL-021-3_NODE_326_length_3524_cov_4.417700	CUR21-CRL-021-3	CUR21-CRL-A	3524	unknown	unknown
	CUR21-CRL-A_CUR21-CRL-021-3_NODE_472_length_2685_cov_11.840684	CUR21-CRL-021-3	CUR21-CRL-A	2685	unknown	unknown
	CUR21-CRL-A_CUR21-CRL-021-3_NODE_590_length_2234_cov_8.842588	CUR21-CRL-021-3	CUR21-CRL-A	2234	unknown	unknown
	CUR21-CRL-A_CUR21-CRL-021-3_NODE_801_length_1804_cov_3.643796	CUR21-CRL-021-3	CUR21-CRL-A	1804	Duplodnaviria	Autographiviridae
	PRJEB12107_ERR1189628_NODE_1128_length_3764_cov_9.115125	ERR1189628	PRJEB12107	3764	unknown	unknown
	PRJEB12107_ERR1189628_NODE_1144_length_3732_cov_4.632037	ERR1189628	PRJEB12107	3732	Duplodnaviria	Autographiviridae
	PRJEB12107_ERR1189628_NODE_1173_length_3684_cov_7.998622	ERR1189628	PRJEB12107	3684	Duplodnaviria	NA
	PRJEB12107_ERR1189628_NODE_1383_length_3383_cov_5.853966	ERR1189628	PRJEB12107	3383	Duplodnaviria	NA
	PRJEB12107_ERR1189628_NODE_1463_length_3295_cov_6.366667	ERR1189628	PRJEB12107	3295	Duplodnaviria	NA
	PRJEB12107_ERR1189628_NODE_1510_length_3231_cov_5.525189	ERR1189628	PRJEB12107	3231	unknown	unknown
	PRJEB12107_ERR1189628_NODE_1558_length_3182_cov_1.969939	ERR1189628	PRJEB12107	3182	unknown	unknown
	PRJEB12107_ERR1189628_NODE_1680_length_3048_cov_3.152355	ERR1189628	PRJEB12107	3048	unknown	unknown
	PRJEB12107_ERR1189628_NODE_190_length_7930_cov_16.384127	ERR1189628	PRJEB12107	7930	Duplodnaviria	NA
	PRJEB12107_ERR1189628_NODE_2039_length_2712_cov_3.076778	ERR1189628	PRJEB12107	2712	Duplodnaviria	NA
	PRJEB12107_ERR1189628_NODE_2063_length_2685_cov_35.068613	ERR1189628	PRJEB12107	2685	unknown	unknown
	PRJEB12107_ERR1189628_NODE_2098_length_2665_cov_9.243678	ERR1189628	PRJEB12107	2665	unknown	unknown
	PRJEB12107_ERR1189628_NODE_2104_length_2660_cov_14.563148	ERR1189628	PRJEB12107	2660	Duplodnaviria	NA
	PRJEB12107_ERR1189628_NODE_226_length_7467_cov_12.081220	ERR1189628	PRJEB12107	7467	Duplodnaviria	NA
	PRJEB12107_ERR1189628_NODE_2362_length_2471_cov_3.689156	ERR1189628	PRJEB12107	2471	Duplodnaviria	NA
	PRJEB12107_ERR1189628_NODE_2596_length_2332_cov_3.314888	ERR1189628	PRJEB12107	2332	unknown	unknown
	PRJEB12107_ERR1189628_NODE_2860_length_2178_cov_3.347150	ERR1189628	PRJEB12107	2178	unknown	unknown
	PRJEB12107_ERR1189628_NODE_3507_length_1884_cov_6.536905	ERR1189628	PRJEB12107	1884	unknown	unknown
	PRJEB12107_ERR1189628_NODE_3767_length_1788_cov_7.216965	ERR1189628	PRJEB12107	1788	unknown	unknown
	PRJEB12107_ERR1189628_NODE_7443_length_1065_cov_3.572277	ERR1189628	PRJEB12107	1065	Duplodnaviria	NA
	PRJEB12107_ERR1189628_NODE_783_length_4548_cov_5.243490	ERR1189628	PRJEB12107	4548	unknown	unknown
	PRJEB48073_ERR7057625_NODE_98_length_1462_cov_9.191898	ERR7057625	PRJEB48073	1462	unknown	unknown
	PRJEB48073_ERR7057644_NODE_185_length_1216_cov_2.118002	ERR7057644	PRJEB48073	1216	unknown	unknown
	PRJEB48073_ERR7057648_NODE_32_length_2428_cov_8.109566	ERR7057648	PRJEB48073	2428	unknown	unknown
	MIA22-EM-CRL1_NODE_13_length_118629_cov_74.843127_fragment_1	MIA22-EM-CRL1	MIA22	118629	Duplodnaviria	NA
	MIA22-EM-CRL1_NODE_328_length_3304_cov_8.730686	MIA22-EM-CRL1	MIA22	3304	unknown	unknown
	MIA22-EM-CRL1_NODE_1083_length_1988_cov_6.375065	MIA22-EM-CRL1	MIA22	1988	unknown	unknown
	MIA22-EM-CRL1_NODE_131_length_5369_cov_12.238239	MIA22-EM-CRL1	MIA22	5369	unknown	unknown
	MIA22-EM-CRL1_NODE_186_length_4414_cov_5.622161	MIA22-EM-CRL1	MIA22	4414	unknown	unknown
	MIA22-EM-CRL1_NODE_217_length_4033_cov_9.877325	MIA22-EM-CRL1	MIA22	4033	unknown	unknown
	MIA22-EM-CRL1_NODE_259_length_3770_cov_11.859219	MIA22-EM-CRL1	MIA22	3770	unknown	unknown
	MIA22-EM-CRL1_NODE_3025_length_1382_cov_4.635268	MIA22-EM-CRL1	MIA22	1382	unknown	unknown
	MIA22-EM-CRL1_NODE_368_length_3078_cov_10.322527	MIA22-EM-CRL1	MIA22	3078	unknown	unknown
	MIA22-EM-CRL1_NODE_69_length_8517_cov_10.310801	MIA22-EM-CRL1	MIA22	8517	unknown	unknown
	MIA22-EM-CRL2_NODE_279_length_5515_cov_29.064286	MIA22-EM-CRL2	MIA22	5515	unknown	unknown
	MIA22-EM-CRL2_NODE_498_length_3174_cov_20.208080	MIA22-EM-CRL2	MIA22	3174	unknown	unknown
	MIA22-EM-CRL2_NODE_7137_length_1060_cov_8.917413	MIA22-EM-CRL2	MIA22	1060	Duplodnaviria	NA
	MIA22-EM-CRL3_NODE_10892_length_1281_cov_8.908646	MIA22-EM-CRL3	MIA22	1281	unknown	unknown
	MIA22-EM-CRL3_NODE_1246_length_2538_cov_9.981877	MIA22-EM-CRL3	MIA22	2538	unknown	unknown
	MIA22-EM-CRL3_NODE_13511_length_1202_cov_2.474281	MIA22-EM-CRL3	MIA22	1202	Duplodnaviria	NA
	MIA22-EM-CRL3_NODE_14066_length_1187_cov_2.882509	MIA22-EM-CRL3	MIA22	1187	Duplodnaviria	NA
	MIA22-EM-CRL3_NODE_14976_length_1165_cov_2.837838	MIA22-EM-CRL3	MIA22	1165	unknown	unknown
	MIA22-EM-CRL3_NODE_157_length_9020_cov_11.484439	MIA22-EM-CRL3	MIA22	9020	unknown	unknown
	MIA22-EM-CRL3_NODE_1829_length_2199_cov_30.957090	MIA22-EM-CRL3	MIA22	2199	unknown	unknown
	MIA22-EM-CRL3_NODE_2067_length_2109_cov_19.064265	MIA22-EM-CRL3	MIA22	2109	unknown	unknown
	MIA22-EM-CRL3_NODE_322_length_4779_cov_38.908129	MIA22-EM-CRL3	MIA22	4779	unknown	unknown
	MIA22-EM-CRL3_NODE_431_length_3977_cov_12.293218	MIA22-EM-CRL3	MIA22	3977	unknown	unknown
	MIA22-EM-CRL3_NODE_5155_length_1595_cov_4.325325	MIA22-EM-CRL3	MIA22	1595	Duplodnaviria	NA
	MIA22-EM-CRL3_NODE_676_length_3248_cov_5.419668	MIA22-EM-CRL3	MIA22	3248	unknown	unknown
	MIA22-EM-CRL3_NODE_7464_length_1430_cov_5.090909	MIA22-EM-CRL3	MIA22	1430	unknown	unknown
	MIA22-EM-CRL3_NODE_876_length_2905_cov_7.624211	MIA22-EM-CRL3	MIA22	2905	unknown	unknown
	MIA22-RBW-CRL1_NODE_1484_length_2154_cov_4.563602	MIA22-RBW-CRL1	MIA22	2154	unknown	unknown
	MIA22-RBW-CRL1_NODE_178_length_5835_cov_22.782526	MIA22-RBW-CRL1	MIA22	5835	unknown	unknown
	MIA22-RBW-CRL1_NODE_2237_length_1814_cov_3.337692	MIA22-RBW-CRL1	MIA22	1814	unknown	unknown
	MIA22-RBW-CRL1_NODE_8278_length_1153_cov_3.125683	MIA22-RBW-CRL1	MIA22	1153	unknown	unknown
	MIA22-RBW-CRL1_NODE_981_length_2585_cov_4.425296	MIA22-RBW-CRL1	MIA22	2585	unknown	unknown
	MIA22-RBW-CRL2_NODE_1518_length_2857_cov_6.878301	MIA22-RBW-CRL2	MIA22	2857	unknown	unknown
	MIA22-RBW-CRL2_NODE_167_length_7757_cov_23.348611	MIA22-RBW-CRL2	MIA22	7757	unknown	unknown
	MIA22-RBW-CRL2_NODE_187_length_7031_cov_8.869983	MIA22-RBW-CRL2	MIA22	7031	unknown	unknown
	MIA22-RBW-CRL2_NODE_18839_length_1340_cov_3.272374	MIA22-RBW-CRL2	MIA22	1340	unknown	unknown
	MIA22-RBW-CRL2_NODE_334_length_5399_cov_8.764596	MIA22-RBW-CRL2	MIA22	5399	unknown	unknown
	MIA22-RBW-CRL2_NODE_4100_length_2111_cov_48.126946	MIA22-RBW-CRL2	MIA22	2111	unknown	unknown
	MIA22-RBW-CRL2_NODE_416_length_4799_cov_15.527614	MIA22-RBW-CRL2	MIA22	4799	unknown	unknown
	MIA22-RBW-CRL2_NODE_4276_length_2085_cov_7.491133	MIA22-RBW-CRL2	MIA22	2085	unknown	unknown
	MIA22-RBW-CRL2_NODE_498_length_4495_cov_12.526351	MIA22-RBW-CRL2	MIA22	4495	unknown	unknown
	MIA22-RBW-CRL2_NODE_640_length_4023_cov_11.621976	MIA22-RBW-CRL2	MIA22	4023	unknown	unknown
	MIA22-RBW-CRL2_NODE_711_length_3830_cov_7.418543	MIA22-RBW-CRL2	MIA22	3830	unknown	unknown
	MIA22-RBW-CRL2_NODE_8845_length_1689_cov_5.109547	MIA22-RBW-CRL2	MIA22	1689	unknown	unknown
	MIA22_CRL_MGs_B_vRhyme_bin_1_single_line	NA	MIA22_CRL_MGs_B	24451	Duplodnaviria	NA
	CUR21_CRL_A_vRhyme_bin_1_single_line	NA	CUR21_CRL_A	17131	Duplodnaviria	NA
	CUR21_CRL_A_vRhyme_bin_10_single_line	NA	CUR21_CRL_A	9852	unknown	unknown
	CUR21_CRL_A_vRhyme_bin_11_single_line	NA	CUR21_CRL_A	21232	unknown	unknown
	CUR21_CRL_A_vRhyme_bin_12_single_line	NA	CUR21_CRL_A	9306	Duplodnaviria	Autographiviridae
	CUR21_CRL_A_vRhyme_bin_13_single_line	NA	CUR21_CRL_A	28909	Duplodnaviria	NA
	CUR21_CRL_A_vRhyme_bin_14_single_line	NA	CUR21_CRL_A	123596	Duplodnaviria	NA
	CUR21_CRL_A_vRhyme_bin_15_single_line	NA	CUR21_CRL_A	5976	Duplodnaviria	NA
	CUR21_CRL_A_vRhyme_bin_17_single_line	NA	CUR21_CRL_A	25479	Duplodnaviria	NA
	CUR21_CRL_A_vRhyme_bin_18_single_line	NA	CUR21_CRL_A	8477	Duplodnaviria	NA
	CUR21_CRL_A_vRhyme_bin_19_single_line	NA	CUR21_CRL_A	13461	Duplodnaviria	NA
	CUR21_CRL_A_vRhyme_bin_2_single_line	NA	CUR21_CRL_A	8310	unknown	unknown
	CUR21_CRL_A_vRhyme_bin_20_single_line	NA	CUR21_CRL_A	30896	Duplodnaviria	Zobellviridae
	CUR21_CRL_A_vRhyme_bin_21_single_line	NA	CUR21_CRL_A	8986	Duplodnaviria	Zobellviridae
	CUR21_CRL_A_vRhyme_bin_22_single_line	NA	CUR21_CRL_A	139212	Duplodnaviria	Ackermannviridae
	CUR21_CRL_A_vRhyme_bin_23_single_line	NA	CUR21_CRL_A	24573	Duplodnaviria	NA
	CUR21_CRL_A_vRhyme_bin_24_single_line	NA	CUR21_CRL_A	25583	Duplodnaviria	NA
	CUR21_CRL_A_vRhyme_bin_25_single_line	NA	CUR21_CRL_A	19094	Duplodnaviria	NA
	CUR21_CRL_A_vRhyme_bin_26_single_line	NA	CUR21_CRL_A	11232	Duplodnaviria	NA
	CUR21_CRL_A_vRhyme_bin_27_single_line	NA	CUR21_CRL_A	9933	Duplodnaviria	NA
	CUR21_CRL_A_vRhyme_bin_28_single_line	NA	CUR21_CRL_A	2472	unknown	unknown
	CUR21_CRL_A_vRhyme_bin_29_single_line	NA	CUR21_CRL_A	25955	Duplodnaviria	NA
	CUR21_CRL_A_vRhyme_bin_30_single_line	NA	CUR21_CRL_A	15035	Duplodnaviria	Straboviridae
	CUR21_CRL_A_vRhyme_bin_32_single_line	NA	CUR21_CRL_A	33156	Duplodnaviria	NA
	CUR21_CRL_A_vRhyme_bin_34_single_line	NA	CUR21_CRL_A	9809	Duplodnaviria	NA
	CUR21_CRL_A_vRhyme_bin_35_single_line	NA	CUR21_CRL_A	8541	Duplodnaviria	NA
	CUR21_CRL_A_vRhyme_bin_36_single_line	NA	CUR21_CRL_A	6823	Duplodnaviria	NA
	CUR21_CRL_A_vRhyme_bin_37_single_line	NA	CUR21_CRL_A	18573	Duplodnaviria	NA
	CUR21_CRL_A_vRhyme_bin_38_single_line	NA	CUR21_CRL_A	20007	Duplodnaviria	NA
	CUR21_CRL_A_vRhyme_bin_39_single_line	NA	CUR21_CRL_A	6667	unknown	unknown
	CUR21_CRL_A_vRhyme_bin_40_single_line	NA	CUR21_CRL_A	13417	Duplodnaviria	Autographiviridae
	CUR21_CRL_A_vRhyme_bin_41_single_line	NA	CUR21_CRL_A	16887	Duplodnaviria	NA
	CUR21_CRL_A_vRhyme_bin_42_single_line	NA	CUR21_CRL_A	12598	Duplodnaviria	Autographiviridae
	CUR21_CRL_A_vRhyme_bin_5_single_line	NA	CUR21_CRL_A	4555	unknown	unknown
	CUR21_CRL_A_vRhyme_bin_6_single_line	NA	CUR21_CRL_A	10877	unknown	unknown
	CUR21_CRL_A_vRhyme_bin_7_single_line	NA	CUR21_CRL_A	11658	unknown	unknown
	CUR21_CRL_A_vRhyme_bin_8_single_line	NA	CUR21_CRL_A	5776	unknown	unknown
	MIA22_CRL_MGs_A_vRhyme_bin_1_single_line	NA	MIA22_CRL_MGs_A	28101	Duplodnaviria	NA
	MIA22_CRL_MGs_A_vRhyme_bin_2_single_line	NA	MIA22_CRL_MGs_A	15905	unknown	unknown
	MIA22_CRL_MGs_A_vRhyme_bin_4_single_line	NA	MIA22_CRL_MGs_A	12412	unknown	unknown
	PRJEB12107_vRhyme_bin_1_single_line	NA	PRJEB12107	22529	unknown	unknown
	PRJEB12107_vRhyme_bin_2_single_line	NA	PRJEB12107	38012	unknown	unknown
	PRJEB12107_vRhyme_bin_3_single_line	NA	PRJEB12107	16016	unknown	unknown
	PRJEB12107_vRhyme_bin_4_single_line	NA	PRJEB12107	19379	unknown	unknown
	PRJEB12107_vRhyme_bin_5_single_line	NA	PRJEB12107	8971	Duplodnaviria	NA
	PRJEB12107_vRhyme_bin_6_single_line	NA	PRJEB12107	11100	Duplodnaviria	NA
	PRJEB12107_vRhyme_bin_7_single_line	NA	PRJEB12107	20684	unknown	unknown
	PRJNA242900_A_vRhyme_bin_1_single_line	NA	PRJNA242900_A	37759	Duplodnaviria	NA
	PRJNA242900_A_vRhyme_bin_10_single_line	NA	PRJNA242900_A	12717	Duplodnaviria	NA
	PRJNA242900_A_vRhyme_bin_11_single_line	NA	PRJNA242900_A	5821	Duplodnaviria	NA
	PRJNA242900_A_vRhyme_bin_12_single_line	NA	PRJNA242900_A	12702	Duplodnaviria	NA
	PRJNA242900_A_vRhyme_bin_13_single_line	NA	PRJNA242900_A	18697	Duplodnaviria	NA
	PRJNA242900_A_vRhyme_bin_14_single_line	NA	PRJNA242900_A	13777	Duplodnaviria	Peduoviridae
	PRJNA242900_A_vRhyme_bin_15_single_line	NA	PRJNA242900_A	10030	Duplodnaviria	NA
	PRJNA242900_A_vRhyme_bin_16_single_line	NA	PRJNA242900_A	29242	Duplodnaviria	NA
	PRJNA242900_A_vRhyme_bin_17_single_line	NA	PRJNA242900_A	5342	Duplodnaviria	NA
	PRJNA242900_A_vRhyme_bin_18_single_line	NA	PRJNA242900_A	25524	Duplodnaviria	NA
	PRJNA242900_A_vRhyme_bin_19_single_line	NA	PRJNA242900_A	11587	Duplodnaviria	Peduoviridae
	PRJNA242900_A_vRhyme_bin_2_single_line	NA	PRJNA242900_A	10818	Duplodnaviria	NA
	PRJNA242900_A_vRhyme_bin_20_single_line	NA	PRJNA242900_A	5162	ambiguous	ambiguous
	PRJNA242900_A_vRhyme_bin_21_single_line	NA	PRJNA242900_A	12053	Duplodnaviria	NA
	PRJNA242900_A_vRhyme_bin_22_single_line	NA	PRJNA242900_A	44016	Duplodnaviria	NA
	PRJNA242900_A_vRhyme_bin_23_single_line	NA	PRJNA242900_A	4433	Duplodnaviria	NA
	PRJNA242900_A_vRhyme_bin_24_single_line	NA	PRJNA242900_A	6534	Duplodnaviria	NA
	PRJNA242900_A_vRhyme_bin_25_single_line	NA	PRJNA242900_A	8375	Duplodnaviria	NA
	PRJNA242900_A_vRhyme_bin_26_single_line	NA	PRJNA242900_A	20992	Duplodnaviria	NA
	PRJNA242900_A_vRhyme_bin_27_single_line	NA	PRJNA242900_A	16966	Duplodnaviria	NA
	PRJNA242900_A_vRhyme_bin_28_single_line	NA	PRJNA242900_A	9235	Duplodnaviria	Autographiviridae
	PRJNA242900_A_vRhyme_bin_29_single_line	NA	PRJNA242900_A	105911	Duplodnaviria	NA
	PRJNA242900_A_vRhyme_bin_3_single_line	NA	PRJNA242900_A	28082	Duplodnaviria	NA
	PRJNA242900_A_vRhyme_bin_30_single_line	NA	PRJNA242900_A	22815	Duplodnaviria	NA
	PRJNA242900_A_vRhyme_bin_31_single_line	NA	PRJNA242900_A	7807	unknown	unknown
	PRJNA242900_A_vRhyme_bin_32_single_line	NA	PRJNA242900_A	11469	Duplodnaviria	NA
	PRJNA242900_A_vRhyme_bin_33_single_line	NA	PRJNA242900_A	30473	ambiguous	ambiguous
	PRJNA242900_A_vRhyme_bin_34_single_line	NA	PRJNA242900_A	31753	Duplodnaviria	NA
	PRJNA242900_A_vRhyme_bin_35_single_line	NA	PRJNA242900_A	11043	Duplodnaviria	NA
	PRJNA242900_A_vRhyme_bin_36_single_line	NA	PRJNA242900_A	12548	Duplodnaviria	NA
	PRJNA242900_A_vRhyme_bin_37_single_line	NA	PRJNA242900_A	18722	Duplodnaviria	NA
	PRJNA242900_A_vRhyme_bin_38_single_line	NA	PRJNA242900_A	12594	Duplodnaviria	NA
	PRJNA242900_A_vRhyme_bin_39_single_line	NA	PRJNA242900_A	8973	Duplodnaviria	Kyanoviridae
	PRJNA242900_A_vRhyme_bin_4_single_line	NA	PRJNA242900_A	40087	Duplodnaviria	NA
	PRJNA242900_A_vRhyme_bin_40_single_line	NA	PRJNA242900_A	87139	Duplodnaviria	NA
	PRJNA242900_A_vRhyme_bin_41_single_line	NA	PRJNA242900_A	6771	Duplodnaviria	Peduoviridae
	PRJNA242900_A_vRhyme_bin_42_single_line	NA	PRJNA242900_A	6292	Duplodnaviria	NA
	PRJNA242900_A_vRhyme_bin_43_single_line	NA	PRJNA242900_A	67373	Duplodnaviria	NA
	PRJNA242900_A_vRhyme_bin_44_single_line	NA	PRJNA242900_A	8990	Duplodnaviria	NA
	PRJNA242900_A_vRhyme_bin_45_single_line	NA	PRJNA242900_A	10834	Duplodnaviria	NA
	PRJNA242900_A_vRhyme_bin_46_single_line	NA	PRJNA242900_A	14981	Duplodnaviria	NA
	PRJNA242900_A_vRhyme_bin_47_single_line	NA	PRJNA242900_A	7085	Duplodnaviria	Peduoviridae
	PRJNA242900_A_vRhyme_bin_48_single_line	NA	PRJNA242900_A	13548	Duplodnaviria	NA
	PRJNA242900_A_vRhyme_bin_49_single_line	NA	PRJNA242900_A	10035	Duplodnaviria	NA
	PRJNA242900_A_vRhyme_bin_5_single_line	NA	PRJNA242900_A	8330	Duplodnaviria	Zobellviridae
	PRJNA242900_A_vRhyme_bin_50_single_line	NA	PRJNA242900_A	8852	Duplodnaviria	NA
	PRJNA242900_A_vRhyme_bin_51_single_line	NA	PRJNA242900_A	18162	Duplodnaviria	NA
	PRJNA242900_A_vRhyme_bin_52_single_line	NA	PRJNA242900_A	9313	Duplodnaviria	NA
	PRJNA242900_A_vRhyme_bin_53_single_line	NA	PRJNA242900_A	6118	Duplodnaviria	NA
	PRJNA242900_A_vRhyme_bin_54_single_line	NA	PRJNA242900_A	7151	Duplodnaviria	Herelleviridae
	PRJNA242900_A_vRhyme_bin_55_single_line	NA	PRJNA242900_A	5255	Duplodnaviria	NA
	PRJNA242900_A_vRhyme_bin_56_single_line	NA	PRJNA242900_A	9274	Duplodnaviria	NA
	PRJNA242900_A_vRhyme_bin_57_single_line	NA	PRJNA242900_A	5290	Duplodnaviria	NA
	PRJNA242900_A_vRhyme_bin_58_single_line	NA	PRJNA242900_A	5338	Duplodnaviria	NA
	PRJNA242900_A_vRhyme_bin_59_single_line	NA	PRJNA242900_A	9737	Duplodnaviria	Kyanoviridae
	PRJNA242900_A_vRhyme_bin_6_single_line	NA	PRJNA242900_A	23630	Monodnaviria	Microviridae
	PRJNA242900_A_vRhyme_bin_60_single_line	NA	PRJNA242900_A	5373	Monodnaviria	Microviridae
	PRJNA242900_A_vRhyme_bin_61_single_line	NA	PRJNA242900_A	13633	Duplodnaviria	NA
	PRJNA242900_A_vRhyme_bin_62_single_line	NA	PRJNA242900_A	9864	Duplodnaviria	NA
	PRJNA242900_A_vRhyme_bin_63_single_line	NA	PRJNA242900_A	9495	Duplodnaviria	NA
	PRJNA242900_A_vRhyme_bin_64_single_line	NA	PRJNA242900_A	16978	Duplodnaviria	NA
	PRJNA242900_A_vRhyme_bin_65_single_line	NA	PRJNA242900_A	8946	ambiguous	ambiguous
	PRJNA242900_A_vRhyme_bin_66_single_line	NA	PRJNA242900_A	12246	ambiguous	ambiguous
	PRJNA242900_A_vRhyme_bin_67_single_line	NA	PRJNA242900_A	5517	Duplodnaviria	NA
	PRJNA242900_A_vRhyme_bin_68_single_line	NA	PRJNA242900_A	5800	Duplodnaviria	NA
	PRJNA242900_A_vRhyme_bin_69_single_line	NA	PRJNA242900_A	6045	Duplodnaviria	NA
	PRJNA242900_A_vRhyme_bin_7_single_line	NA	PRJNA242900_A	10020	Duplodnaviria	NA
	PRJNA242900_A_vRhyme_bin_70_single_line	NA	PRJNA242900_A	11837	Duplodnaviria	NA
	PRJNA242900_A_vRhyme_bin_71_single_line	NA	PRJNA242900_A	6158	Duplodnaviria	Chaseviridae
	PRJNA242900_A_vRhyme_bin_72_single_line	NA	PRJNA242900_A	5620	unknown	unknown
	PRJNA242900_A_vRhyme_bin_73_single_line	NA	PRJNA242900_A	5493	Duplodnaviria	NA
	PRJNA242900_A_vRhyme_bin_74_single_line	NA	PRJNA242900_A	33021	unknown	unknown
	PRJNA242900_A_vRhyme_bin_75_single_line	NA	PRJNA242900_A	18524	Duplodnaviria	NA
	PRJNA242900_A_vRhyme_bin_76_single_line	NA	PRJNA242900_A	6504	unknown	unknown
	PRJNA242900_A_vRhyme_bin_77_single_line	NA	PRJNA242900_A	5159	Duplodnaviria	NA
	PRJNA242900_A_vRhyme_bin_78_single_line	NA	PRJNA242900_A	6086	Duplodnaviria	NA
	PRJNA242900_A_vRhyme_bin_8_single_line	NA	PRJNA242900_A	2310	unknown	unknown
	PRJNA242900_A_vRhyme_bin_9_single_line	NA	PRJNA242900_A	17081	Duplodnaviria	NA
	PRJNA242900_B_vRhyme_bin_1_single_line	NA	PRJNA242900_B	20584	Duplodnaviria	NA
	PRJNA242900_B_vRhyme_bin_10_single_line	NA	PRJNA242900_B	11834	Duplodnaviria	NA
	PRJNA242900_B_vRhyme_bin_11_single_line	NA	PRJNA242900_B	64126	Duplodnaviria	NA
	PRJNA242900_B_vRhyme_bin_12_single_line	NA	PRJNA242900_B	18596	Duplodnaviria	NA
	PRJNA242900_B_vRhyme_bin_13_single_line	NA	PRJNA242900_B	7955	Duplodnaviria	NA
	PRJNA242900_B_vRhyme_bin_14_single_line	NA	PRJNA242900_B	6427	Duplodnaviria	Autographiviridae
	PRJNA242900_B_vRhyme_bin_15_single_line	NA	PRJNA242900_B	15611	Duplodnaviria	NA
	PRJNA242900_B_vRhyme_bin_16_single_line	NA	PRJNA242900_B	20240	Duplodnaviria	NA
	PRJNA242900_B_vRhyme_bin_17_single_line	NA	PRJNA242900_B	8802	Duplodnaviria	NA
	PRJNA242900_B_vRhyme_bin_18_single_line	NA	PRJNA242900_B	9069	Duplodnaviria	NA
	PRJNA242900_B_vRhyme_bin_19_single_line	NA	PRJNA242900_B	6884	Duplodnaviria	Autographiviridae
	PRJNA242900_B_vRhyme_bin_2_single_line	NA	PRJNA242900_B	10622	Duplodnaviria	NA
	PRJNA242900_B_vRhyme_bin_20_single_line	NA	PRJNA242900_B	26058	Duplodnaviria	NA
	PRJNA242900_B_vRhyme_bin_21_single_line	NA	PRJNA242900_B	25539	Duplodnaviria	NA
	PRJNA242900_B_vRhyme_bin_22_single_line	NA	PRJNA242900_B	6044	Duplodnaviria	NA
	PRJNA242900_B_vRhyme_bin_23_single_line	NA	PRJNA242900_B	14829	Duplodnaviria	NA
	PRJNA242900_B_vRhyme_bin_24_single_line	NA	PRJNA242900_B	7319	Duplodnaviria	NA
	PRJNA242900_B_vRhyme_bin_25_single_line	NA	PRJNA242900_B	6831	Duplodnaviria	NA
	PRJNA242900_B_vRhyme_bin_26_single_line	NA	PRJNA242900_B	6474	Duplodnaviria	NA
	PRJNA242900_B_vRhyme_bin_27_single_line	NA	PRJNA242900_B	11451	Duplodnaviria	NA
	PRJNA242900_B_vRhyme_bin_28_single_line	NA	PRJNA242900_B	9612	Duplodnaviria	NA
	PRJNA242900_B_vRhyme_bin_29_single_line	NA	PRJNA242900_B	10049	Duplodnaviria	NA
	PRJNA242900_B_vRhyme_bin_3_single_line	NA	PRJNA242900_B	9791	Duplodnaviria	NA
	PRJNA242900_B_vRhyme_bin_30_single_line	NA	PRJNA242900_B	6558	Duplodnaviria	NA
	PRJNA242900_B_vRhyme_bin_31_single_line	NA	PRJNA242900_B	6109	Duplodnaviria	NA
	PRJNA242900_B_vRhyme_bin_32_single_line	NA	PRJNA242900_B	22621	Duplodnaviria	NA
	PRJNA242900_B_vRhyme_bin_4_single_line	NA	PRJNA242900_B	19501	Duplodnaviria	NA
	PRJNA242900_B_vRhyme_bin_5_single_line	NA	PRJNA242900_B	17881	Duplodnaviria	NA
	PRJNA242900_B_vRhyme_bin_6_single_line	NA	PRJNA242900_B	15439	Duplodnaviria	NA
	PRJNA242900_B_vRhyme_bin_7_single_line	NA	PRJNA242900_B	16474	Duplodnaviria	NA
	PRJNA242900_B_vRhyme_bin_8_single_line	NA	PRJNA242900_B	5940	Duplodnaviria	Autographiviridae
	PRJNA242900_B_vRhyme_bin_9_single_line	NA	PRJNA242900_B	8964	Duplodnaviria	NA
	PRJNA302344_A_vRhyme_bin_1_single_line	NA	PRJNA302344_A	6156	Duplodnaviria	NA
	PRJNA302344_C_vRhyme_bin_1_single_line	NA	PRJNA302344_C	26838	Duplodnaviria	NA
	PRJNA302344_C_vRhyme_bin_10_single_line	NA	PRJNA302344_C	22721	Duplodnaviria	NA
	PRJNA302344_C_vRhyme_bin_100_single_line	NA	PRJNA302344_C	6485	Duplodnaviria	NA
	PRJNA302344_C_vRhyme_bin_11_single_line	NA	PRJNA302344_C	9305	Duplodnaviria	NA
	PRJNA302344_C_vRhyme_bin_12_single_line	NA	PRJNA302344_C	8990	Duplodnaviria	NA
	PRJNA302344_C_vRhyme_bin_13_single_line	NA	PRJNA302344_C	12378	Duplodnaviria	NA
	PRJNA302344_C_vRhyme_bin_14_single_line	NA	PRJNA302344_C	24739	Duplodnaviria	NA
	PRJNA302344_C_vRhyme_bin_15_single_line	NA	PRJNA302344_C	12086	Duplodnaviria	NA
	PRJNA302344_C_vRhyme_bin_16_single_line	NA	PRJNA302344_C	8550	Duplodnaviria	NA
	PRJNA302344_C_vRhyme_bin_17_single_line	NA	PRJNA302344_C	20727	Duplodnaviria	NA
	PRJNA302344_C_vRhyme_bin_18_single_line	NA	PRJNA302344_C	17088	Duplodnaviria	NA
	PRJNA302344_C_vRhyme_bin_19_single_line	NA	PRJNA302344_C	6970	Monodnaviria	Microviridae
	PRJNA302344_C_vRhyme_bin_2_single_line	NA	PRJNA302344_C	13917	Duplodnaviria	NA
	PRJNA302344_C_vRhyme_bin_20_single_line	NA	PRJNA302344_C	5983	Duplodnaviria	NA
	PRJNA302344_C_vRhyme_bin_21_single_line	NA	PRJNA302344_C	9462	Duplodnaviria	NA
	PRJNA302344_C_vRhyme_bin_22_single_line	NA	PRJNA302344_C	14840	Duplodnaviria	NA
	PRJNA302344_C_vRhyme_bin_23_single_line	NA	PRJNA302344_C	11132	Duplodnaviria	NA
	PRJNA302344_C_vRhyme_bin_24_single_line	NA	PRJNA302344_C	17985	Duplodnaviria	NA
	PRJNA302344_C_vRhyme_bin_25_single_line	NA	PRJNA302344_C	7165	Duplodnaviria	NA
	PRJNA302344_C_vRhyme_bin_26_single_line	NA	PRJNA302344_C	12524	Duplodnaviria	NA
	PRJNA302344_C_vRhyme_bin_27_single_line	NA	PRJNA302344_C	55568	Duplodnaviria	NA
	PRJNA302344_C_vRhyme_bin_28_single_line	NA	PRJNA302344_C	9377	Duplodnaviria	NA
	PRJNA302344_C_vRhyme_bin_29_single_line	NA	PRJNA302344_C	10438	Duplodnaviria	NA
	PRJNA302344_C_vRhyme_bin_3_single_line	NA	PRJNA302344_C	13144	Duplodnaviria	NA
	PRJNA302344_C_vRhyme_bin_30_single_line	NA	PRJNA302344_C	15100	Duplodnaviria	NA
	PRJNA302344_C_vRhyme_bin_31_single_line	NA	PRJNA302344_C	5954	Duplodnaviria	NA
	PRJNA302344_C_vRhyme_bin_32_single_line	NA	PRJNA302344_C	5842	Duplodnaviria	Kyanoviridae
	PRJNA302344_C_vRhyme_bin_33_single_line	NA	PRJNA302344_C	19053	Duplodnaviria	NA
	PRJNA302344_C_vRhyme_bin_34_single_line	NA	PRJNA302344_C	22354	ambiguous	ambiguous
	PRJNA302344_C_vRhyme_bin_35_single_line	NA	PRJNA302344_C	11282	Duplodnaviria	NA
	PRJNA302344_C_vRhyme_bin_36_single_line	NA	PRJNA302344_C	30047	Duplodnaviria	NA
	PRJNA302344_C_vRhyme_bin_37_single_line	NA	PRJNA302344_C	14042	Duplodnaviria	NA
	PRJNA302344_C_vRhyme_bin_38_single_line	NA	PRJNA302344_C	18962	Duplodnaviria	NA
	PRJNA302344_C_vRhyme_bin_39_single_line	NA	PRJNA302344_C	9125	Duplodnaviria	Autographiviridae
	PRJNA302344_C_vRhyme_bin_4_single_line	NA	PRJNA302344_C	10229	Duplodnaviria	Kyanoviridae
	PRJNA302344_C_vRhyme_bin_40_single_line	NA	PRJNA302344_C	6266	Duplodnaviria	NA
	PRJNA302344_C_vRhyme_bin_41_single_line	NA	PRJNA302344_C	17598	Duplodnaviria	NA
	PRJNA302344_C_vRhyme_bin_42_single_line	NA	PRJNA302344_C	26422	Duplodnaviria	NA
	PRJNA302344_C_vRhyme_bin_43_single_line	NA	PRJNA302344_C	9860	Duplodnaviria	NA
	PRJNA302344_C_vRhyme_bin_44_single_line	NA	PRJNA302344_C	16749	Duplodnaviria	Kyanoviridae
	PRJNA302344_C_vRhyme_bin_45_single_line	NA	PRJNA302344_C	7940	Duplodnaviria	Autographiviridae
	PRJNA302344_C_vRhyme_bin_46_single_line	NA	PRJNA302344_C	6642	Duplodnaviria	NA
	PRJNA302344_C_vRhyme_bin_47_single_line	NA	PRJNA302344_C	6971	Duplodnaviria	NA
	PRJNA302344_C_vRhyme_bin_48_single_line	NA	PRJNA302344_C	14282	Duplodnaviria	NA
	PRJNA302344_C_vRhyme_bin_49_single_line	NA	PRJNA302344_C	9525	Duplodnaviria	NA
	PRJNA302344_C_vRhyme_bin_5_single_line	NA	PRJNA302344_C	40385	Duplodnaviria	NA
	PRJNA302344_C_vRhyme_bin_50_single_line	NA	PRJNA302344_C	12674	Duplodnaviria	NA
	PRJNA302344_C_vRhyme_bin_51_single_line	NA	PRJNA302344_C	10506	unknown	unknown
	PRJNA302344_C_vRhyme_bin_52_single_line	NA	PRJNA302344_C	40646	Duplodnaviria	NA
	PRJNA302344_C_vRhyme_bin_53_single_line	NA	PRJNA302344_C	7089	Duplodnaviria	NA
	PRJNA302344_C_vRhyme_bin_54_single_line	NA	PRJNA302344_C	6595	Monodnaviria	Microviridae
	PRJNA302344_C_vRhyme_bin_55_single_line	NA	PRJNA302344_C	9215	Duplodnaviria	NA
	PRJNA302344_C_vRhyme_bin_56_single_line	NA	PRJNA302344_C	5542	Duplodnaviria	NA
	PRJNA302344_C_vRhyme_bin_57_single_line	NA	PRJNA302344_C	25069	Duplodnaviria	Zobellviridae
	PRJNA302344_C_vRhyme_bin_58_single_line	NA	PRJNA302344_C	12851	Duplodnaviria	NA
	PRJNA302344_C_vRhyme_bin_59_single_line	NA	PRJNA302344_C	9597	Duplodnaviria	NA
	PRJNA302344_C_vRhyme_bin_6_single_line	NA	PRJNA302344_C	11931	Duplodnaviria	NA
	PRJNA302344_C_vRhyme_bin_60_single_line	NA	PRJNA302344_C	7953	Duplodnaviria	NA
	PRJNA302344_C_vRhyme_bin_61_single_line	NA	PRJNA302344_C	23121	Duplodnaviria	NA
	PRJNA302344_C_vRhyme_bin_62_single_line	NA	PRJNA302344_C	6550	Duplodnaviria	NA
	PRJNA302344_C_vRhyme_bin_63_single_line	NA	PRJNA302344_C	13919	Monodnaviria	Microviridae
	PRJNA302344_C_vRhyme_bin_64_single_line	NA	PRJNA302344_C	14289	Duplodnaviria	Autographiviridae
	PRJNA302344_C_vRhyme_bin_65_single_line	NA	PRJNA302344_C	9592	Duplodnaviria	Autographiviridae
	PRJNA302344_C_vRhyme_bin_66_single_line	NA	PRJNA302344_C	10232	Duplodnaviria	NA
	PRJNA302344_C_vRhyme_bin_67_single_line	NA	PRJNA302344_C	7152	Duplodnaviria	NA
	PRJNA302344_C_vRhyme_bin_68_single_line	NA	PRJNA302344_C	6214	Duplodnaviria	Kyanoviridae
	PRJNA302344_C_vRhyme_bin_69_single_line	NA	PRJNA302344_C	6501	Duplodnaviria	Kyanoviridae
	PRJNA302344_C_vRhyme_bin_7_single_line	NA	PRJNA302344_C	20882	Duplodnaviria	Autographiviridae
	PRJNA302344_C_vRhyme_bin_70_single_line	NA	PRJNA302344_C	10868	Duplodnaviria	NA
	PRJNA302344_C_vRhyme_bin_71_single_line	NA	PRJNA302344_C	10454	Duplodnaviria	Kyanoviridae
	PRJNA302344_C_vRhyme_bin_72_single_line	NA	PRJNA302344_C	13737	Duplodnaviria	Zobellviridae
	PRJNA302344_C_vRhyme_bin_73_single_line	NA	PRJNA302344_C	19178	Duplodnaviria	NA
	PRJNA302344_C_vRhyme_bin_74_single_line	NA	PRJNA302344_C	14329	Duplodnaviria	NA
	PRJNA302344_C_vRhyme_bin_75_single_line	NA	PRJNA302344_C	5829	Duplodnaviria	NA
	PRJNA302344_C_vRhyme_bin_76_single_line	NA	PRJNA302344_C	7187	Duplodnaviria	NA
	PRJNA302344_C_vRhyme_bin_77_single_line	NA	PRJNA302344_C	12834	Duplodnaviria	Autographiviridae
	PRJNA302344_C_vRhyme_bin_78_single_line	NA	PRJNA302344_C	6490	Duplodnaviria	NA
	PRJNA302344_C_vRhyme_bin_79_single_line	NA	PRJNA302344_C	8064	Duplodnaviria	NA
	PRJNA302344_C_vRhyme_bin_8_single_line	NA	PRJNA302344_C	5868	Duplodnaviria	Autographiviridae
	PRJNA302344_C_vRhyme_bin_80_single_line	NA	PRJNA302344_C	6023	Duplodnaviria	Kyanoviridae
	PRJNA302344_C_vRhyme_bin_81_single_line	NA	PRJNA302344_C	5329	Duplodnaviria	Kyanoviridae
	PRJNA302344_C_vRhyme_bin_82_single_line	NA	PRJNA302344_C	22216	Duplodnaviria	NA
	PRJNA302344_C_vRhyme_bin_83_single_line	NA	PRJNA302344_C	10720	Duplodnaviria	NA
	PRJNA302344_C_vRhyme_bin_84_single_line	NA	PRJNA302344_C	8435	Duplodnaviria	NA
	PRJNA302344_C_vRhyme_bin_86_single_line	NA	PRJNA302344_C	7142	Duplodnaviria	NA
	PRJNA302344_C_vRhyme_bin_87_single_line	NA	PRJNA302344_C	8625	Duplodnaviria	NA
	PRJNA302344_C_vRhyme_bin_88_single_line	NA	PRJNA302344_C	8145	Duplodnaviria	NA
	PRJNA302344_C_vRhyme_bin_89_single_line	NA	PRJNA302344_C	6217	Duplodnaviria	Kyanoviridae
	PRJNA302344_C_vRhyme_bin_9_single_line	NA	PRJNA302344_C	35270	Duplodnaviria	NA
	PRJNA302344_C_vRhyme_bin_90_single_line	NA	PRJNA302344_C	18971	Duplodnaviria	NA
	PRJNA302344_C_vRhyme_bin_91_single_line	NA	PRJNA302344_C	9622	Duplodnaviria	NA
	PRJNA302344_C_vRhyme_bin_92_single_line	NA	PRJNA302344_C	6281	Duplodnaviria	NA
	PRJNA302344_C_vRhyme_bin_93_single_line	NA	PRJNA302344_C	9902	Duplodnaviria	NA
	PRJNA302344_C_vRhyme_bin_94_single_line	NA	PRJNA302344_C	7873	Duplodnaviria	NA
	PRJNA302344_C_vRhyme_bin_95_single_line	NA	PRJNA302344_C	8280	Duplodnaviria	NA
	PRJNA302344_C_vRhyme_bin_96_single_line	NA	PRJNA302344_C	9286	unknown	unknown
	PRJNA302344_C_vRhyme_bin_97_single_line	NA	PRJNA302344_C	11276	Duplodnaviria	NA
	PRJNA302344_C_vRhyme_bin_98_single_line	NA	PRJNA302344_C	5326	Duplodnaviria	NA
	PRJNA302344_C_vRhyme_bin_99_single_line	NA	PRJNA302344_C	6536	Duplodnaviria	NA
	PRJNA302344_D_vRhyme_bin_1_single_line	NA	PRJNA302344_D	59249	Duplodnaviria	NA
	PRJNA302344_D_vRhyme_bin_10_single_line	NA	PRJNA302344_D	5156	Duplodnaviria	NA
	PRJNA302344_D_vRhyme_bin_11_single_line	NA	PRJNA302344_D	5652	Duplodnaviria	NA
	PRJNA302344_D_vRhyme_bin_2_single_line	NA	PRJNA302344_D	12798	Duplodnaviria	Peduoviridae
	PRJNA302344_D_vRhyme_bin_3_single_line	NA	PRJNA302344_D	32404	Duplodnaviria	NA
	PRJNA302344_D_vRhyme_bin_4_single_line	NA	PRJNA302344_D	6789	unknown	unknown
	PRJNA302344_D_vRhyme_bin_5_single_line	NA	PRJNA302344_D	8766	Duplodnaviria	NA
	PRJNA302344_D_vRhyme_bin_6_single_line	NA	PRJNA302344_D	9607	Duplodnaviria	NA
	PRJNA302344_D_vRhyme_bin_7_single_line	NA	PRJNA302344_D	9130	Duplodnaviria	NA
	PRJNA302344_D_vRhyme_bin_8_single_line	NA	PRJNA302344_D	6743	Duplodnaviria	NA
	PRJNA302344_D_vRhyme_bin_9_single_line	NA	PRJNA302344_D	5597	Duplodnaviria	NA
	PRJNA302344_E_vRhyme_bin_1_single_line	NA	PRJNA302344_E	18647	Duplodnaviria	NA
	PRJNA302344_E_vRhyme_bin_10_single_line	NA	PRJNA302344_E	10053	Duplodnaviria	NA
	PRJNA302344_E_vRhyme_bin_11_single_line	NA	PRJNA302344_E	18378	Duplodnaviria	NA
	PRJNA302344_E_vRhyme_bin_12_single_line	NA	PRJNA302344_E	6017	Duplodnaviria	Kyanoviridae
	PRJNA302344_E_vRhyme_bin_13_single_line	NA	PRJNA302344_E	46432	Duplodnaviria	NA
	PRJNA302344_E_vRhyme_bin_14_single_line	NA	PRJNA302344_E	45988	Duplodnaviria	NA
	PRJNA302344_E_vRhyme_bin_15_single_line	NA	PRJNA302344_E	18188	Duplodnaviria	NA
	PRJNA302344_E_vRhyme_bin_16_single_line	NA	PRJNA302344_E	20140	Duplodnaviria	NA
	PRJNA302344_E_vRhyme_bin_17_single_line	NA	PRJNA302344_E	18959	Duplodnaviria	NA
	PRJNA302344_E_vRhyme_bin_18_single_line	NA	PRJNA302344_E	6191	Duplodnaviria	NA
	PRJNA302344_E_vRhyme_bin_19_single_line	NA	PRJNA302344_E	39868	Duplodnaviria	NA
	PRJNA302344_E_vRhyme_bin_2_single_line	NA	PRJNA302344_E	11626	Duplodnaviria	Zobellviridae
	PRJNA302344_E_vRhyme_bin_20_single_line	NA	PRJNA302344_E	24455	Duplodnaviria	NA
	PRJNA302344_E_vRhyme_bin_21_single_line	NA	PRJNA302344_E	5651	Duplodnaviria	NA
	PRJNA302344_E_vRhyme_bin_22_single_line	NA	PRJNA302344_E	15218	Duplodnaviria	Autographiviridae
	PRJNA302344_E_vRhyme_bin_23_single_line	NA	PRJNA302344_E	37470	Duplodnaviria	NA
	PRJNA302344_E_vRhyme_bin_24_single_line	NA	PRJNA302344_E	42149	Duplodnaviria	NA
	PRJNA302344_E_vRhyme_bin_25_single_line	NA	PRJNA302344_E	28774	Duplodnaviria	NA
	PRJNA302344_E_vRhyme_bin_26_single_line	NA	PRJNA302344_E	12930	ambiguous	ambiguous
	PRJNA302344_E_vRhyme_bin_27_single_line	NA	PRJNA302344_E	15430	Duplodnaviria	Autographiviridae
	PRJNA302344_E_vRhyme_bin_28_single_line	NA	PRJNA302344_E	10255	Duplodnaviria	NA
	PRJNA302344_E_vRhyme_bin_29_single_line	NA	PRJNA302344_E	7772	Duplodnaviria	Autographiviridae
	PRJNA302344_E_vRhyme_bin_3_single_line	NA	PRJNA302344_E	16485	Duplodnaviria	NA
	PRJNA302344_E_vRhyme_bin_30_single_line	NA	PRJNA302344_E	8528	Duplodnaviria	NA
	PRJNA302344_E_vRhyme_bin_31_single_line	NA	PRJNA302344_E	6758	Duplodnaviria	NA
	PRJNA302344_E_vRhyme_bin_32_single_line	NA	PRJNA302344_E	32237	Duplodnaviria	NA
	PRJNA302344_E_vRhyme_bin_33_single_line	NA	PRJNA302344_E	15054	Duplodnaviria	NA
	PRJNA302344_E_vRhyme_bin_34_single_line	NA	PRJNA302344_E	6039	Duplodnaviria	Autographiviridae
	PRJNA302344_E_vRhyme_bin_35_single_line	NA	PRJNA302344_E	20386	Duplodnaviria	NA
	PRJNA302344_E_vRhyme_bin_36_single_line	NA	PRJNA302344_E	6867	Duplodnaviria	NA
	PRJNA302344_E_vRhyme_bin_37_single_line	NA	PRJNA302344_E	30889	Duplodnaviria	NA
	PRJNA302344_E_vRhyme_bin_38_single_line	NA	PRJNA302344_E	9501	Duplodnaviria	NA
	PRJNA302344_E_vRhyme_bin_39_single_line	NA	PRJNA302344_E	8528	Duplodnaviria	Kyanoviridae
	PRJNA302344_E_vRhyme_bin_4_single_line	NA	PRJNA302344_E	9892	Duplodnaviria	NA
	PRJNA302344_E_vRhyme_bin_40_single_line	NA	PRJNA302344_E	31103	Duplodnaviria	NA
	PRJNA302344_E_vRhyme_bin_41_single_line	NA	PRJNA302344_E	14507	Duplodnaviria	NA
	PRJNA302344_E_vRhyme_bin_42_single_line	NA	PRJNA302344_E	20460	Duplodnaviria	Autographiviridae
	PRJNA302344_E_vRhyme_bin_43_single_line	NA	PRJNA302344_E	15722	Duplodnaviria	NA
	PRJNA302344_E_vRhyme_bin_44_single_line	NA	PRJNA302344_E	6853	Duplodnaviria	NA
	PRJNA302344_E_vRhyme_bin_45_single_line	NA	PRJNA302344_E	10206	Duplodnaviria	NA
	PRJNA302344_E_vRhyme_bin_46_single_line	NA	PRJNA302344_E	10609	Duplodnaviria	NA
	PRJNA302344_E_vRhyme_bin_47_single_line	NA	PRJNA302344_E	5078	Duplodnaviria	NA
	PRJNA302344_E_vRhyme_bin_48_single_line	NA	PRJNA302344_E	19646	Duplodnaviria	Autographiviridae
	PRJNA302344_E_vRhyme_bin_49_single_line	NA	PRJNA302344_E	8057	Duplodnaviria	Autographiviridae
	PRJNA302344_E_vRhyme_bin_5_single_line	NA	PRJNA302344_E	14211	Duplodnaviria	NA
	PRJNA302344_E_vRhyme_bin_51_single_line	NA	PRJNA302344_E	27778	ambiguous	ambiguous
	PRJNA302344_E_vRhyme_bin_52_single_line	NA	PRJNA302344_E	10430	Duplodnaviria	Autographiviridae
	PRJNA302344_E_vRhyme_bin_53_single_line	NA	PRJNA302344_E	8974	Duplodnaviria	NA
	PRJNA302344_E_vRhyme_bin_54_single_line	NA	PRJNA302344_E	5490	Duplodnaviria	NA
	PRJNA302344_E_vRhyme_bin_55_single_line	NA	PRJNA302344_E	8248	ambiguous	ambiguous
	PRJNA302344_E_vRhyme_bin_56_single_line	NA	PRJNA302344_E	11115	Duplodnaviria	Kyanoviridae
	PRJNA302344_E_vRhyme_bin_57_single_line	NA	PRJNA302344_E	12052	Duplodnaviria	Autographiviridae
	PRJNA302344_E_vRhyme_bin_58_single_line	NA	PRJNA302344_E	9758	Duplodnaviria	NA
	PRJNA302344_E_vRhyme_bin_59_single_line	NA	PRJNA302344_E	45193	Duplodnaviria	NA
	PRJNA302344_E_vRhyme_bin_6_single_line	NA	PRJNA302344_E	15230	Duplodnaviria	NA
	PRJNA302344_E_vRhyme_bin_60_single_line	NA	PRJNA302344_E	6818	Duplodnaviria	NA
	PRJNA302344_E_vRhyme_bin_61_single_line	NA	PRJNA302344_E	7507	Duplodnaviria	Kyanoviridae
	PRJNA302344_E_vRhyme_bin_62_single_line	NA	PRJNA302344_E	11783	Monodnaviria	Microviridae
	PRJNA302344_E_vRhyme_bin_63_single_line	NA	PRJNA302344_E	23544	Duplodnaviria	Kyanoviridae
	PRJNA302344_E_vRhyme_bin_64_single_line	NA	PRJNA302344_E	17425	Duplodnaviria	NA
	PRJNA302344_E_vRhyme_bin_65_single_line	NA	PRJNA302344_E	6020	Duplodnaviria	Kyanoviridae
	PRJNA302344_E_vRhyme_bin_66_single_line	NA	PRJNA302344_E	11301	Duplodnaviria	NA
	PRJNA302344_E_vRhyme_bin_67_single_line	NA	PRJNA302344_E	13978	Duplodnaviria	NA
	PRJNA302344_E_vRhyme_bin_68_single_line	NA	PRJNA302344_E	6883	Duplodnaviria	NA
	PRJNA302344_E_vRhyme_bin_69_single_line	NA	PRJNA302344_E	5815	Duplodnaviria	NA
	PRJNA302344_E_vRhyme_bin_7_single_line	NA	PRJNA302344_E	23734	Duplodnaviria	NA
	PRJNA302344_E_vRhyme_bin_70_single_line	NA	PRJNA302344_E	5752	Duplodnaviria	NA
	PRJNA302344_E_vRhyme_bin_71_single_line	NA	PRJNA302344_E	8282	Duplodnaviria	NA
	PRJNA302344_E_vRhyme_bin_72_single_line	NA	PRJNA302344_E	6607	Duplodnaviria	NA
	PRJNA302344_E_vRhyme_bin_8_single_line	NA	PRJNA302344_E	21361	Duplodnaviria	NA
	PRJNA302344_E_vRhyme_bin_9_single_line	NA	PRJNA302344_E	17205	Duplodnaviria	NA
	PRJNA388052_vRhyme_bin_1_single_line	NA	PRJNA388052	88232	Duplodnaviria	NA
	PRJNA388052_vRhyme_bin_2_single_line	NA	PRJNA388052	63152	unknown	unknown
	PRJNA388052_vRhyme_bin_3_single_line	NA	PRJNA388052	74382	unknown	unknown
	PRJNA388052_vRhyme_bin_4_single_line	NA	PRJNA388052	24475	unknown	unknown
	PRJNA437202_B_vRhyme_bin_1_single_line	NA	PRJNA437202_B	5408	unknown	unknown
	PRJNA437202_B_vRhyme_bin_2_single_line	NA	PRJNA437202_B	9460	unknown	unknown
	PRJNA437202_B_vRhyme_bin_3_single_line	NA	PRJNA437202_B	5225	unknown	unknown
	PRJNA437202_B_vRhyme_bin_4_single_line	NA	PRJNA437202_B	21439	unknown	unknown
	PRJNA437202_C_vRhyme_bin_1_single_line	NA	PRJNA437202_C	10204	unknown	unknown
	PRJNA437202_E_vRhyme_bin_1_single_line	NA	PRJNA437202_E	6405	unknown	unknown
	PRJNA437202_F_vRhyme_bin_1_single_line	NA	PRJNA437202_F	26467	unknown	unknown
	PRJNA437202_F_vRhyme_bin_2_single_line	NA	PRJNA437202_F	4707	unknown	unknown
	PRJNA437202_F_vRhyme_bin_3_single_line	NA	PRJNA437202_F	8344	unknown	unknown
	PRJNA437202_F_vRhyme_bin_4_single_line	NA	PRJNA437202_F	7867	unknown	unknown
	PRJNA437202_G_vRhyme_bin_1_single_line	NA	PRJNA437202_G	13462	unknown	unknown
	PRJNA437202_G_vRhyme_bin_2_single_line	NA	PRJNA437202_G	9448	unknown	unknown
	PRJNA437202_H_vRhyme_bin_1_single_line	NA	PRJNA437202_H	7027	unknown	unknown
	PRJNA437202_H_vRhyme_bin_2_single_line	NA	PRJNA437202_H	29814	unknown	unknown
	PRJNA437202_H_vRhyme_bin_4_single_line	NA	PRJNA437202_H	5044	unknown	unknown
	PRJNA437202_H_vRhyme_bin_5_single_line	NA	PRJNA437202_H	7957	unknown	unknown
	PRJNA437202_L_vRhyme_bin_2_single_line	NA	PRJNA437202_L	3364	unknown	unknown
	PRJNA437202_L_vRhyme_bin_3_single_line	NA	PRJNA437202_L	11029	unknown	unknown
	PRJNA477682_vRhyme_bin_1_single_line	NA	PRJNA477682	42834	Duplodnaviria	NA
	PRJNA477682_vRhyme_bin_10_single_line	NA	PRJNA477682	33317	Duplodnaviria	NA
	PRJNA477682_vRhyme_bin_11_single_line	NA	PRJNA477682	28223	Duplodnaviria	NA
	PRJNA477682_vRhyme_bin_12_single_line	NA	PRJNA477682	48353	Duplodnaviria	Herelleviridae
	PRJNA477682_vRhyme_bin_13_single_line	NA	PRJNA477682	65843	Duplodnaviria	NA
	PRJNA477682_vRhyme_bin_14_single_line	NA	PRJNA477682	49200	Duplodnaviria	NA
	PRJNA477682_vRhyme_bin_15_single_line	NA	PRJNA477682	14243	Duplodnaviria	NA
	PRJNA477682_vRhyme_bin_16_single_line	NA	PRJNA477682	24349	Duplodnaviria	NA
	PRJNA477682_vRhyme_bin_17_single_line	NA	PRJNA477682	26663	Duplodnaviria	NA
	PRJNA477682_vRhyme_bin_18_single_line	NA	PRJNA477682	16712	Duplodnaviria	NA
	PRJNA477682_vRhyme_bin_2_single_line	NA	PRJNA477682	16969	Duplodnaviria	NA
	PRJNA477682_vRhyme_bin_20_single_line	NA	PRJNA477682	43969	Duplodnaviria	NA
	PRJNA477682_vRhyme_bin_21_single_line	NA	PRJNA477682	39040	Duplodnaviria	NA
	PRJNA477682_vRhyme_bin_22_single_line	NA	PRJNA477682	26727	Duplodnaviria	NA
	PRJNA477682_vRhyme_bin_23_single_line	NA	PRJNA477682	35575	Duplodnaviria	NA
	PRJNA477682_vRhyme_bin_24_single_line	NA	PRJNA477682	11877	Duplodnaviria	NA
	PRJNA477682_vRhyme_bin_25_single_line	NA	PRJNA477682	16721	Duplodnaviria	NA
	PRJNA477682_vRhyme_bin_26_single_line	NA	PRJNA477682	20526	Monodnaviria	Microviridae
	PRJNA477682_vRhyme_bin_27_single_line	NA	PRJNA477682	15439	Monodnaviria	Microviridae
	PRJNA477682_vRhyme_bin_28_single_line	NA	PRJNA477682	48392	Duplodnaviria	NA
	PRJNA477682_vRhyme_bin_29_single_line	NA	PRJNA477682	37667	Duplodnaviria	NA
	PRJNA477682_vRhyme_bin_3_single_line	NA	PRJNA477682	88447	Duplodnaviria	NA
	PRJNA477682_vRhyme_bin_30_single_line	NA	PRJNA477682	42506	Duplodnaviria	NA
	PRJNA477682_vRhyme_bin_31_single_line	NA	PRJNA477682	55792	Duplodnaviria	NA
	PRJNA477682_vRhyme_bin_32_single_line	NA	PRJNA477682	8512	Duplodnaviria	NA
	PRJNA477682_vRhyme_bin_33_single_line	NA	PRJNA477682	10866	Duplodnaviria	NA
	PRJNA477682_vRhyme_bin_34_single_line	NA	PRJNA477682	58800	Duplodnaviria	NA
	PRJNA477682_vRhyme_bin_35_single_line	NA	PRJNA477682	77447	Duplodnaviria	NA
	PRJNA477682_vRhyme_bin_36_single_line	NA	PRJNA477682	22830	Duplodnaviria	NA
	PRJNA477682_vRhyme_bin_37_single_line	NA	PRJNA477682	48835	Duplodnaviria	NA
	PRJNA477682_vRhyme_bin_38_single_line	NA	PRJNA477682	14457	Duplodnaviria	NA
	PRJNA477682_vRhyme_bin_39_single_line	NA	PRJNA477682	40066	Duplodnaviria	NA
	PRJNA477682_vRhyme_bin_4_single_line	NA	PRJNA477682	40199	Duplodnaviria	NA
	PRJNA477682_vRhyme_bin_40_single_line	NA	PRJNA477682	17098	Duplodnaviria	NA
	PRJNA477682_vRhyme_bin_41_single_line	NA	PRJNA477682	65282	Duplodnaviria	NA
	PRJNA477682_vRhyme_bin_42_single_line	NA	PRJNA477682	48679	Duplodnaviria	NA
	PRJNA477682_vRhyme_bin_43_single_line	NA	PRJNA477682	8307	NA	NA
	PRJNA477682_vRhyme_bin_44_single_line	NA	PRJNA477682	81974	Duplodnaviria	NA
	PRJNA477682_vRhyme_bin_45_single_line	NA	PRJNA477682	52065	Duplodnaviria	NA
	PRJNA477682_vRhyme_bin_46_single_line	NA	PRJNA477682	15073	Duplodnaviria	NA
	PRJNA477682_vRhyme_bin_47_single_line	NA	PRJNA477682	62236	Duplodnaviria	NA
	PRJNA477682_vRhyme_bin_48_single_line	NA	PRJNA477682	21907	Duplodnaviria	NA
	PRJNA477682_vRhyme_bin_49_single_line	NA	PRJNA477682	42870	Duplodnaviria	NA
	PRJNA477682_vRhyme_bin_50_single_line	NA	PRJNA477682	37743	Duplodnaviria	NA
	PRJNA477682_vRhyme_bin_51_single_line	NA	PRJNA477682	24026	Duplodnaviria	NA
	PRJNA477682_vRhyme_bin_52_single_line	NA	PRJNA477682	23016	Duplodnaviria	NA
	PRJNA477682_vRhyme_bin_53_single_line	NA	PRJNA477682	8645	Duplodnaviria	NA
	PRJNA477682_vRhyme_bin_54_single_line	NA	PRJNA477682	18184	Duplodnaviria	NA
	PRJNA477682_vRhyme_bin_55_single_line	NA	PRJNA477682	7618	Duplodnaviria	NA
	PRJNA477682_vRhyme_bin_56_single_line	NA	PRJNA477682	6190	ambiguous	ambiguous
	PRJNA477682_vRhyme_bin_57_single_line	NA	PRJNA477682	6147	Duplodnaviria	NA
	PRJNA477682_vRhyme_bin_58_single_line	NA	PRJNA477682	68175	Duplodnaviria	NA
	PRJNA477682_vRhyme_bin_59_single_line	NA	PRJNA477682	20665	Duplodnaviria	NA
	PRJNA477682_vRhyme_bin_6_single_line	NA	PRJNA477682	19505	Duplodnaviria	NA
	PRJNA477682_vRhyme_bin_60_single_line	NA	PRJNA477682	6410	Duplodnaviria	NA
	PRJNA477682_vRhyme_bin_61_single_line	NA	PRJNA477682	9506	Duplodnaviria	NA
	PRJNA477682_vRhyme_bin_62_single_line	NA	PRJNA477682	16805	Duplodnaviria	NA
	PRJNA477682_vRhyme_bin_63_single_line	NA	PRJNA477682	10055	Duplodnaviria	NA
	PRJNA477682_vRhyme_bin_64_single_line	NA	PRJNA477682	20802	Duplodnaviria	NA
	PRJNA477682_vRhyme_bin_65_single_line	NA	PRJNA477682	12296	Duplodnaviria	NA
	PRJNA477682_vRhyme_bin_66_single_line	NA	PRJNA477682	8782	Duplodnaviria	NA
	PRJNA477682_vRhyme_bin_67_single_line	NA	PRJNA477682	47632	Duplodnaviria	NA
	PRJNA477682_vRhyme_bin_68_single_line	NA	PRJNA477682	5827	Duplodnaviria	NA
	PRJNA477682_vRhyme_bin_69_single_line	NA	PRJNA477682	6720	Duplodnaviria	Autographiviridae
	PRJNA477682_vRhyme_bin_70_single_line	NA	PRJNA477682	19915	Duplodnaviria	NA
	PRJNA477682_vRhyme_bin_71_single_line	NA	PRJNA477682	30945	Duplodnaviria	Herelleviridae
	PRJNA477682_vRhyme_bin_72_single_line	NA	PRJNA477682	13360	Duplodnaviria	NA
	PRJNA477682_vRhyme_bin_73_single_line	NA	PRJNA477682	20169	unknown	unknown
	PRJNA477682_vRhyme_bin_74_single_line	NA	PRJNA477682	6118	unknown	unknown
	PRJNA477682_vRhyme_bin_75_single_line	NA	PRJNA477682	14302	Duplodnaviria	NA
	PRJNA477682_vRhyme_bin_76_single_line	NA	PRJNA477682	13023	Duplodnaviria	NA
	PRJNA477682_vRhyme_bin_77_single_line	NA	PRJNA477682	5819	Duplodnaviria	NA
	PRJNA477682_vRhyme_bin_78_single_line	NA	PRJNA477682	11594	Duplodnaviria	NA
	PRJNA477682_vRhyme_bin_79_single_line	NA	PRJNA477682	7200	Duplodnaviria	NA
	PRJNA477682_vRhyme_bin_8_single_line	NA	PRJNA477682	11553	Duplodnaviria	NA
	PRJNA477682_vRhyme_bin_80_single_line	NA	PRJNA477682	27702	Duplodnaviria	NA
	PRJNA477682_vRhyme_bin_81_single_line	NA	PRJNA477682	10196	Duplodnaviria	NA
	PRJNA477682_vRhyme_bin_82_single_line	NA	PRJNA477682	13182	Duplodnaviria	NA
	PRJNA477682_vRhyme_bin_83_single_line	NA	PRJNA477682	9011	Duplodnaviria	NA
	PRJNA477682_vRhyme_bin_84_single_line	NA	PRJNA477682	15096	Duplodnaviria	NA
	PRJNA477682_vRhyme_bin_85_single_line	NA	PRJNA477682	12116	Duplodnaviria	Straboviridae
	PRJNA477682_vRhyme_bin_86_single_line	NA	PRJNA477682	9495	Duplodnaviria	NA
	PRJNA477682_vRhyme_bin_9_single_line	NA	PRJNA477682	38243	Duplodnaviria	NA
	PRJNA525179_A_vRhyme_bin_1_single_line	NA	PRJNA525179_A	82914	unknown	unknown
	PRJNA525179_A_vRhyme_bin_10_single_line	NA	PRJNA525179_A	50412	unknown	unknown
	PRJNA525179_A_vRhyme_bin_11_single_line	NA	PRJNA525179_A	30012	unknown	unknown
	PRJNA525179_A_vRhyme_bin_12_single_line	NA	PRJNA525179_A	63517	unknown	unknown
	PRJNA525179_A_vRhyme_bin_13_single_line	NA	PRJNA525179_A	61862	unknown	unknown
	PRJNA525179_A_vRhyme_bin_14_single_line	NA	PRJNA525179_A	102799	unknown	unknown
	PRJNA525179_A_vRhyme_bin_15_single_line	NA	PRJNA525179_A	35503	unknown	unknown
	PRJNA525179_A_vRhyme_bin_16_single_line	NA	PRJNA525179_A	12694	unknown	unknown
	PRJNA525179_A_vRhyme_bin_17_single_line	NA	PRJNA525179_A	114018	Duplodnaviria	NA
	PRJNA525179_A_vRhyme_bin_18_single_line	NA	PRJNA525179_A	194990	Duplodnaviria	Ackermannviridae
	PRJNA525179_A_vRhyme_bin_19_single_line	NA	PRJNA525179_A	47708	unknown	unknown
	PRJNA525179_A_vRhyme_bin_2_single_line	NA	PRJNA525179_A	388038	Duplodnaviria	NA
	PRJNA525179_A_vRhyme_bin_20_single_line	NA	PRJNA525179_A	78316	unknown	unknown
	PRJNA525179_A_vRhyme_bin_21_single_line	NA	PRJNA525179_A	9555	unknown	unknown
	PRJNA525179_A_vRhyme_bin_22_single_line	NA	PRJNA525179_A	239035	unknown	unknown
	PRJNA525179_A_vRhyme_bin_23_single_line	NA	PRJNA525179_A	77301	unknown	unknown
	PRJNA525179_A_vRhyme_bin_24_single_line	NA	PRJNA525179_A	401899	Duplodnaviria	NA
	PRJNA525179_A_vRhyme_bin_25_single_line	NA	PRJNA525179_A	33687	unknown	unknown
	PRJNA525179_A_vRhyme_bin_26_single_line	NA	PRJNA525179_A	6101	unknown	unknown
	PRJNA525179_A_vRhyme_bin_27_single_line	NA	PRJNA525179_A	27572	unknown	unknown
	PRJNA525179_A_vRhyme_bin_28_single_line	NA	PRJNA525179_A	28803	Duplodnaviria	NA
	PRJNA525179_A_vRhyme_bin_29_single_line	NA	PRJNA525179_A	122864	Duplodnaviria	NA
	PRJNA525179_A_vRhyme_bin_3_single_line	NA	PRJNA525179_A	62411	unknown	unknown
	PRJNA525179_A_vRhyme_bin_30_single_line	NA	PRJNA525179_A	20785	unknown	unknown
	PRJNA525179_A_vRhyme_bin_31_single_line	NA	PRJNA525179_A	52269	Duplodnaviria	NA
	PRJNA525179_A_vRhyme_bin_33_single_line	NA	PRJNA525179_A	56822	Duplodnaviria	NA
	PRJNA525179_A_vRhyme_bin_34_single_line	NA	PRJNA525179_A	102390	Duplodnaviria	NA
	PRJNA525179_A_vRhyme_bin_35_single_line	NA	PRJNA525179_A	50275	Duplodnaviria	NA
	PRJNA525179_A_vRhyme_bin_36_single_line	NA	PRJNA525179_A	23197	Duplodnaviria	NA
	PRJNA525179_A_vRhyme_bin_37_single_line	NA	PRJNA525179_A	8755	unknown	unknown
	PRJNA525179_A_vRhyme_bin_39_single_line	NA	PRJNA525179_A	62836	Duplodnaviria	NA
	PRJNA525179_A_vRhyme_bin_4_single_line	NA	PRJNA525179_A	104136	unknown	unknown
	PRJNA525179_A_vRhyme_bin_40_single_line	NA	PRJNA525179_A	28807	unknown	unknown
	PRJNA525179_A_vRhyme_bin_41_single_line	NA	PRJNA525179_A	11122	unknown	unknown
	PRJNA525179_A_vRhyme_bin_42_single_line	NA	PRJNA525179_A	5266	unknown	unknown
	PRJNA525179_A_vRhyme_bin_43_single_line	NA	PRJNA525179_A	8278	unknown	unknown
	PRJNA525179_A_vRhyme_bin_44_single_line	NA	PRJNA525179_A	9170	unknown	unknown
	PRJNA525179_A_vRhyme_bin_5_single_line	NA	PRJNA525179_A	266748	Duplodnaviria	NA
	PRJNA525179_A_vRhyme_bin_6_single_line	NA	PRJNA525179_A	53524	unknown	unknown
	PRJNA525179_A_vRhyme_bin_7_single_line	NA	PRJNA525179_A	141124	unknown	unknown
	PRJNA525179_A_vRhyme_bin_8_single_line	NA	PRJNA525179_A	110775	Duplodnaviria	NA
	PRJNA525179_A_vRhyme_bin_9_single_line	NA	PRJNA525179_A	47213	unknown	unknown
	PRJNA525179_B_vRhyme_bin_1_single_line	NA	PRJNA525179_B	355352	Duplodnaviria	NA
	PRJNA525179_B_vRhyme_bin_10_single_line	NA	PRJNA525179_B	67000	unknown	unknown
	PRJNA525179_B_vRhyme_bin_11_single_line	NA	PRJNA525179_B	395645	Duplodnaviria	NA
	PRJNA525179_B_vRhyme_bin_12_single_line	NA	PRJNA525179_B	14084	Duplodnaviria	NA
	PRJNA525179_B_vRhyme_bin_13_single_line	NA	PRJNA525179_B	28401	Duplodnaviria	NA
	PRJNA525179_B_vRhyme_bin_14_single_line	NA	PRJNA525179_B	29952	unknown	unknown
	PRJNA525179_B_vRhyme_bin_15_single_line	NA	PRJNA525179_B	38973	Duplodnaviria	NA
	PRJNA525179_B_vRhyme_bin_16_single_line	NA	PRJNA525179_B	18061	unknown	unknown
	PRJNA525179_B_vRhyme_bin_17_single_line	NA	PRJNA525179_B	64701	unknown	unknown
	PRJNA525179_B_vRhyme_bin_18_single_line	NA	PRJNA525179_B	74034	Duplodnaviria	NA
	PRJNA525179_B_vRhyme_bin_19_single_line	NA	PRJNA525179_B	24347	unknown	unknown
	PRJNA525179_B_vRhyme_bin_2_single_line	NA	PRJNA525179_B	49260	unknown	unknown
	PRJNA525179_B_vRhyme_bin_20_single_line	NA	PRJNA525179_B	54414	unknown	unknown
	PRJNA525179_B_vRhyme_bin_21_single_line	NA	PRJNA525179_B	16191	Duplodnaviria	NA
	PRJNA525179_B_vRhyme_bin_22_single_line	NA	PRJNA525179_B	29246	unknown	unknown
	PRJNA525179_B_vRhyme_bin_23_single_line	NA	PRJNA525179_B	16945	Duplodnaviria	NA
	PRJNA525179_B_vRhyme_bin_24_single_line	NA	PRJNA525179_B	26348	unknown	unknown
	PRJNA525179_B_vRhyme_bin_25_single_line	NA	PRJNA525179_B	27417	Duplodnaviria	NA
	PRJNA525179_B_vRhyme_bin_26_single_line	NA	PRJNA525179_B	28484	Duplodnaviria	NA
	PRJNA525179_B_vRhyme_bin_27_single_line	NA	PRJNA525179_B	7196	Duplodnaviria	NA
	PRJNA525179_B_vRhyme_bin_28_single_line	NA	PRJNA525179_B	47510	Duplodnaviria	NA
	PRJNA525179_B_vRhyme_bin_29_single_line	NA	PRJNA525179_B	27271	Duplodnaviria	NA
	PRJNA525179_B_vRhyme_bin_3_single_line	NA	PRJNA525179_B	31163	unknown	unknown
	PRJNA525179_B_vRhyme_bin_30_single_line	NA	PRJNA525179_B	10877	Duplodnaviria	NA
	PRJNA525179_B_vRhyme_bin_31_single_line	NA	PRJNA525179_B	84081	Duplodnaviria	NA
	PRJNA525179_B_vRhyme_bin_32_single_line	NA	PRJNA525179_B	7007	unknown	unknown
	PRJNA525179_B_vRhyme_bin_33_single_line	NA	PRJNA525179_B	24264	unknown	unknown
	PRJNA525179_B_vRhyme_bin_34_single_line	NA	PRJNA525179_B	20154	Duplodnaviria	NA
	PRJNA525179_B_vRhyme_bin_35_single_line	NA	PRJNA525179_B	23854	unknown	unknown
	PRJNA525179_B_vRhyme_bin_36_single_line	NA	PRJNA525179_B	82669	Duplodnaviria	NA
	PRJNA525179_B_vRhyme_bin_37_single_line	NA	PRJNA525179_B	18258	unknown	unknown
	PRJNA525179_B_vRhyme_bin_38_single_line	NA	PRJNA525179_B	9147	unknown	unknown
	PRJNA525179_B_vRhyme_bin_39_single_line	NA	PRJNA525179_B	12712	Duplodnaviria	NA
	PRJNA525179_B_vRhyme_bin_40_single_line	NA	PRJNA525179_B	14766	Duplodnaviria	NA
	PRJNA525179_B_vRhyme_bin_42_single_line	NA	PRJNA525179_B	101001	Duplodnaviria	NA
	PRJNA525179_B_vRhyme_bin_43_single_line	NA	PRJNA525179_B	131375	Duplodnaviria	NA
	PRJNA525179_B_vRhyme_bin_44_single_line	NA	PRJNA525179_B	70093	Duplodnaviria	NA
	PRJNA525179_B_vRhyme_bin_45_single_line	NA	PRJNA525179_B	70041	unknown	unknown
	PRJNA525179_B_vRhyme_bin_46_single_line	NA	PRJNA525179_B	12001	unknown	unknown
	PRJNA525179_B_vRhyme_bin_47_single_line	NA	PRJNA525179_B	20569	unknown	unknown
	PRJNA525179_B_vRhyme_bin_48_single_line	NA	PRJNA525179_B	10421	unknown	unknown
	PRJNA525179_B_vRhyme_bin_49_single_line	NA	PRJNA525179_B	47461	Duplodnaviria	NA
	PRJNA525179_B_vRhyme_bin_5_single_line	NA	PRJNA525179_B	88989	unknown	unknown
	PRJNA525179_B_vRhyme_bin_50_single_line	NA	PRJNA525179_B	13413	unknown	unknown
	PRJNA525179_B_vRhyme_bin_51_single_line	NA	PRJNA525179_B	6502	Duplodnaviria	Peduoviridae
	PRJNA525179_B_vRhyme_bin_52_single_line	NA	PRJNA525179_B	16632	unknown	unknown
	PRJNA525179_B_vRhyme_bin_53_single_line	NA	PRJNA525179_B	11991	unknown	unknown
	PRJNA525179_B_vRhyme_bin_54_single_line	NA	PRJNA525179_B	9404	Duplodnaviria	NA
	PRJNA525179_B_vRhyme_bin_55_single_line	NA	PRJNA525179_B	7526	Duplodnaviria	NA
	PRJNA525179_B_vRhyme_bin_6_single_line	NA	PRJNA525179_B	173191	Duplodnaviria	NA
	PRJNA525179_B_vRhyme_bin_7_single_line	NA	PRJNA525179_B	30072	unknown	unknown
	PRJNA525179_B_vRhyme_bin_8_single_line	NA	PRJNA525179_B	480123	unknown	unknown
	PRJNA525179_B_vRhyme_bin_9_single_line	NA	PRJNA525179_B	7022	unknown	unknown
	PRJNA525179_C_vRhyme_bin_1_single_line	NA	PRJNA525179_C	207041	unknown	unknown
	PRJNA525179_C_vRhyme_bin_10_single_line	NA	PRJNA525179_C	143061	unknown	unknown
	PRJNA525179_C_vRhyme_bin_11_single_line	NA	PRJNA525179_C	20946	unknown	unknown
	PRJNA525179_C_vRhyme_bin_12_single_line	NA	PRJNA525179_C	7571	unknown	unknown
	PRJNA525179_C_vRhyme_bin_13_single_line	NA	PRJNA525179_C	109673	unknown	unknown
	PRJNA525179_C_vRhyme_bin_14_single_line	NA	PRJNA525179_C	26300	unknown	unknown
	PRJNA525179_C_vRhyme_bin_15_single_line	NA	PRJNA525179_C	161449	Duplodnaviria	NA
	PRJNA525179_C_vRhyme_bin_16_single_line	NA	PRJNA525179_C	38285	unknown	unknown
	PRJNA525179_C_vRhyme_bin_17_single_line	NA	PRJNA525179_C	86518	unknown	unknown
	PRJNA525179_C_vRhyme_bin_18_single_line	NA	PRJNA525179_C	131700	Duplodnaviria	NA
	PRJNA525179_C_vRhyme_bin_19_single_line	NA	PRJNA525179_C	229347	Duplodnaviria	NA
	PRJNA525179_C_vRhyme_bin_2_single_line	NA	PRJNA525179_C	189190	Duplodnaviria	NA
	PRJNA525179_C_vRhyme_bin_20_single_line	NA	PRJNA525179_C	348594	unknown	unknown
	PRJNA525179_C_vRhyme_bin_21_single_line	NA	PRJNA525179_C	65325	Duplodnaviria	NA
	PRJNA525179_C_vRhyme_bin_22_single_line	NA	PRJNA525179_C	17712	Duplodnaviria	NA
	PRJNA525179_C_vRhyme_bin_23_single_line	NA	PRJNA525179_C	24690	Duplodnaviria	NA
	PRJNA525179_C_vRhyme_bin_3_single_line	NA	PRJNA525179_C	460197	Duplodnaviria	NA
	PRJNA525179_C_vRhyme_bin_4_single_line	NA	PRJNA525179_C	56489	unknown	unknown
	PRJNA525179_C_vRhyme_bin_5_single_line	NA	PRJNA525179_C	238336	unknown	unknown
	PRJNA525179_C_vRhyme_bin_6_single_line	NA	PRJNA525179_C	11856	unknown	unknown
	PRJNA525179_C_vRhyme_bin_7_single_line	NA	PRJNA525179_C	88122	unknown	unknown
	PRJNA525179_C_vRhyme_bin_8_single_line	NA	PRJNA525179_C	7933	Duplodnaviria	NA
	PRJNA525179_C_vRhyme_bin_9_single_line	NA	PRJNA525179_C	29101	unknown	unknown
	PRJNA545004_vRhyme_bin_1_single_line	NA	PRJNA545004	263667	unknown	unknown
	PRJNA545004_vRhyme_bin_10_single_line	NA	PRJNA545004	394550	Duplodnaviria	NA
	PRJNA545004_vRhyme_bin_100_single_line	NA	PRJNA545004	6688	Duplodnaviria	NA
	PRJNA545004_vRhyme_bin_101_single_line	NA	PRJNA545004	9267	unknown	unknown
	PRJNA545004_vRhyme_bin_102_single_line	NA	PRJNA545004	6970	Duplodnaviria	NA
	PRJNA545004_vRhyme_bin_103_single_line	NA	PRJNA545004	5819	unknown	unknown
	PRJNA545004_vRhyme_bin_104_single_line	NA	PRJNA545004	6013	unknown	unknown
	PRJNA545004_vRhyme_bin_105_single_line	NA	PRJNA545004	13994	Duplodnaviria	NA
	PRJNA545004_vRhyme_bin_107_single_line	NA	PRJNA545004	9865	unknown	unknown
	PRJNA545004_vRhyme_bin_108_single_line	NA	PRJNA545004	9322	Duplodnaviria	NA
	PRJNA545004_vRhyme_bin_109_single_line	NA	PRJNA545004	7430	Duplodnaviria	NA
	PRJNA545004_vRhyme_bin_11_single_line	NA	PRJNA545004	35120	unknown	unknown
	PRJNA545004_vRhyme_bin_12_single_line	NA	PRJNA545004	59692	unknown	unknown
	PRJNA545004_vRhyme_bin_13_single_line	NA	PRJNA545004	39178	unknown	unknown
	PRJNA545004_vRhyme_bin_14_single_line	NA	PRJNA545004	45562	unknown	unknown
	PRJNA545004_vRhyme_bin_15_single_line	NA	PRJNA545004	81680	Duplodnaviria	Zobellviridae
	PRJNA545004_vRhyme_bin_16_single_line	NA	PRJNA545004	152076	Duplodnaviria	NA
	PRJNA545004_vRhyme_bin_17_single_line	NA	PRJNA545004	35244	unknown	unknown
	PRJNA545004_vRhyme_bin_18_single_line	NA	PRJNA545004	155156	unknown	unknown
	PRJNA545004_vRhyme_bin_19_single_line	NA	PRJNA545004	87646	unknown	unknown
	PRJNA545004_vRhyme_bin_2_single_line	NA	PRJNA545004	130341	unknown	unknown
	PRJNA545004_vRhyme_bin_20_single_line	NA	PRJNA545004	108475	unknown	unknown
	PRJNA545004_vRhyme_bin_21_single_line	NA	PRJNA545004	25127	unknown	unknown
	PRJNA545004_vRhyme_bin_23_single_line	NA	PRJNA545004	7408	unknown	unknown
	PRJNA545004_vRhyme_bin_24_single_line	NA	PRJNA545004	8722	unknown	unknown
	PRJNA545004_vRhyme_bin_25_single_line	NA	PRJNA545004	57637	NA	NA
	PRJNA545004_vRhyme_bin_26_single_line	NA	PRJNA545004	7929	unknown	unknown
	PRJNA545004_vRhyme_bin_27_single_line	NA	PRJNA545004	7453	unknown	unknown
	PRJNA545004_vRhyme_bin_28_single_line	NA	PRJNA545004	2091	Duplodnaviria	NA
	PRJNA545004_vRhyme_bin_29_single_line	NA	PRJNA545004	29031	unknown	unknown
	PRJNA545004_vRhyme_bin_3_single_line	NA	PRJNA545004	90894	unknown	unknown
	PRJNA545004_vRhyme_bin_30_single_line	NA	PRJNA545004	68525	Duplodnaviria	NA
	PRJNA545004_vRhyme_bin_31_single_line	NA	PRJNA545004	32857	Duplodnaviria	NA
	PRJNA545004_vRhyme_bin_32_single_line	NA	PRJNA545004	32352	unknown	unknown
	PRJNA545004_vRhyme_bin_33_single_line	NA	PRJNA545004	25617	unknown	unknown
	PRJNA545004_vRhyme_bin_34_single_line	NA	PRJNA545004	42743	Duplodnaviria	NA
	PRJNA545004_vRhyme_bin_35_single_line	NA	PRJNA545004	9553	unknown	unknown
	PRJNA545004_vRhyme_bin_36_single_line	NA	PRJNA545004	9550	unknown	unknown
	PRJNA545004_vRhyme_bin_37_single_line	NA	PRJNA545004	10070	unknown	unknown
	PRJNA545004_vRhyme_bin_38_single_line	NA	PRJNA545004	56834	Duplodnaviria	NA
	PRJNA545004_vRhyme_bin_39_single_line	NA	PRJNA545004	19435	unknown	unknown
	PRJNA545004_vRhyme_bin_4_single_line	NA	PRJNA545004	441458	Duplodnaviria	NA
	PRJNA545004_vRhyme_bin_40_single_line	NA	PRJNA545004	15189	unknown	unknown
	PRJNA545004_vRhyme_bin_41_single_line	NA	PRJNA545004	36665	Duplodnaviria	NA
	PRJNA545004_vRhyme_bin_42_single_line	NA	PRJNA545004	8587	unknown	unknown
	PRJNA545004_vRhyme_bin_43_single_line	NA	PRJNA545004	10261	unknown	unknown
	PRJNA545004_vRhyme_bin_44_single_line	NA	PRJNA545004	7225	unknown	unknown
	PRJNA545004_vRhyme_bin_45_single_line	NA	PRJNA545004	35089	Duplodnaviria	NA
	PRJNA545004_vRhyme_bin_46_single_line	NA	PRJNA545004	16889	unknown	unknown
	PRJNA545004_vRhyme_bin_47_single_line	NA	PRJNA545004	10028	unknown	unknown
	PRJNA545004_vRhyme_bin_48_single_line	NA	PRJNA545004	11110	unknown	unknown
	PRJNA545004_vRhyme_bin_49_single_line	NA	PRJNA545004	15329	unknown	unknown
	PRJNA545004_vRhyme_bin_5_single_line	NA	PRJNA545004	312943	Duplodnaviria	NA
	PRJNA545004_vRhyme_bin_50_single_line	NA	PRJNA545004	17194	unknown	unknown
	PRJNA545004_vRhyme_bin_51_single_line	NA	PRJNA545004	14268	Duplodnaviria	NA
	PRJNA545004_vRhyme_bin_52_single_line	NA	PRJNA545004	22281	Duplodnaviria	NA
	PRJNA545004_vRhyme_bin_53_single_line	NA	PRJNA545004	26088	Duplodnaviria	NA
	PRJNA545004_vRhyme_bin_54_single_line	NA	PRJNA545004	8345	unknown	unknown
	PRJNA545004_vRhyme_bin_55_single_line	NA	PRJNA545004	23345	unknown	unknown
	PRJNA545004_vRhyme_bin_56_single_line	NA	PRJNA545004	6618	Duplodnaviria	NA
	PRJNA545004_vRhyme_bin_57_single_line	NA	PRJNA545004	27118	unknown	unknown
	PRJNA545004_vRhyme_bin_58_single_line	NA	PRJNA545004	10302	unknown	unknown
	PRJNA545004_vRhyme_bin_59_single_line	NA	PRJNA545004	8052	unknown	unknown
	PRJNA545004_vRhyme_bin_6_single_line	NA	PRJNA545004	807665	Duplodnaviria	NA
	PRJNA545004_vRhyme_bin_60_single_line	NA	PRJNA545004	4329	unknown	unknown
	PRJNA545004_vRhyme_bin_61_single_line	NA	PRJNA545004	13125	Duplodnaviria	NA
	PRJNA545004_vRhyme_bin_62_single_line	NA	PRJNA545004	7640	unknown	unknown
	PRJNA545004_vRhyme_bin_63_single_line	NA	PRJNA545004	16317	Duplodnaviria	NA
	PRJNA545004_vRhyme_bin_64_single_line	NA	PRJNA545004	3148	unknown	unknown
	PRJNA545004_vRhyme_bin_66_single_line	NA	PRJNA545004	10320	unknown	unknown
	PRJNA545004_vRhyme_bin_67_single_line	NA	PRJNA545004	11915	unknown	unknown
	PRJNA545004_vRhyme_bin_68_single_line	NA	PRJNA545004	4033	unknown	unknown
	PRJNA545004_vRhyme_bin_69_single_line	NA	PRJNA545004	119461	Duplodnaviria	NA
	PRJNA545004_vRhyme_bin_7_single_line	NA	PRJNA545004	14674	unknown	unknown
	PRJNA545004_vRhyme_bin_70_single_line	NA	PRJNA545004	19439	Duplodnaviria	NA
	PRJNA545004_vRhyme_bin_71_single_line	NA	PRJNA545004	19065	Duplodnaviria	NA
	PRJNA545004_vRhyme_bin_72_single_line	NA	PRJNA545004	45413	Duplodnaviria	NA
	PRJNA545004_vRhyme_bin_73_single_line	NA	PRJNA545004	28539	Duplodnaviria	NA
	PRJNA545004_vRhyme_bin_74_single_line	NA	PRJNA545004	19209	Duplodnaviria	NA
	PRJNA545004_vRhyme_bin_75_single_line	NA	PRJNA545004	19412	unknown	unknown
	PRJNA545004_vRhyme_bin_76_single_line	NA	PRJNA545004	59749	Duplodnaviria	NA
	PRJNA545004_vRhyme_bin_78_single_line	NA	PRJNA545004	76794	unknown	unknown
	PRJNA545004_vRhyme_bin_79_single_line	NA	PRJNA545004	3962	unknown	unknown
	PRJNA545004_vRhyme_bin_8_single_line	NA	PRJNA545004	146227	Duplodnaviria	NA
	PRJNA545004_vRhyme_bin_80_single_line	NA	PRJNA545004	14876	unknown	unknown
	PRJNA545004_vRhyme_bin_81_single_line	NA	PRJNA545004	2183	unknown	unknown
	PRJNA545004_vRhyme_bin_82_single_line	NA	PRJNA545004	11199	Duplodnaviria	NA
	PRJNA545004_vRhyme_bin_83_single_line	NA	PRJNA545004	2681	unknown	unknown
	PRJNA545004_vRhyme_bin_84_single_line	NA	PRJNA545004	8189	Duplodnaviria	NA
	PRJNA545004_vRhyme_bin_85_single_line	NA	PRJNA545004	11403	unknown	unknown
	PRJNA545004_vRhyme_bin_86_single_line	NA	PRJNA545004	23632	Duplodnaviria	NA
	PRJNA545004_vRhyme_bin_87_single_line	NA	PRJNA545004	10069	Duplodnaviria	NA
	PRJNA545004_vRhyme_bin_88_single_line	NA	PRJNA545004	5920	Duplodnaviria	NA
	PRJNA545004_vRhyme_bin_89_single_line	NA	PRJNA545004	20473	Duplodnaviria	NA
	PRJNA545004_vRhyme_bin_9_single_line	NA	PRJNA545004	19699	Duplodnaviria	NA
	PRJNA545004_vRhyme_bin_90_single_line	NA	PRJNA545004	7609	unknown	unknown
	PRJNA545004_vRhyme_bin_91_single_line	NA	PRJNA545004	43386	Duplodnaviria	NA
	PRJNA545004_vRhyme_bin_92_single_line	NA	PRJNA545004	5812	unknown	unknown
	PRJNA545004_vRhyme_bin_93_single_line	NA	PRJNA545004	24237	Duplodnaviria	NA
	PRJNA545004_vRhyme_bin_94_single_line	NA	PRJNA545004	6191	Duplodnaviria	NA
	PRJNA545004_vRhyme_bin_95_single_line	NA	PRJNA545004	6755	unknown	unknown
	PRJNA545004_vRhyme_bin_96_single_line	NA	PRJNA545004	8001	unknown	unknown
	PRJNA545004_vRhyme_bin_97_single_line	NA	PRJNA545004	13375	Duplodnaviria	NA
	PRJNA545004_vRhyme_bin_98_single_line	NA	PRJNA545004	6108	unknown	unknown
	PRJNA545004_vRhyme_bin_99_single_line	NA	PRJNA545004	9577	Duplodnaviria	NA
	PRJNA576217_A_vRhyme_bin_1_single_line	NA	PRJNA576217_A	91761	Duplodnaviria	NA
	PRJNA576217_A_vRhyme_bin_10_single_line	NA	PRJNA576217_A	16748	unknown	unknown
	PRJNA576217_A_vRhyme_bin_100_single_line	NA	PRJNA576217_A	10131	unknown	unknown
	PRJNA576217_A_vRhyme_bin_106_single_line	NA	PRJNA576217_A	19582	unknown	unknown
	PRJNA576217_A_vRhyme_bin_107_single_line	NA	PRJNA576217_A	13699	unknown	unknown
	PRJNA576217_A_vRhyme_bin_108_single_line	NA	PRJNA576217_A	7121	unknown	unknown
	PRJNA576217_A_vRhyme_bin_109_single_line	NA	PRJNA576217_A	25332	unknown	unknown
	PRJNA576217_A_vRhyme_bin_11_single_line	NA	PRJNA576217_A	83628	Duplodnaviria	NA
	PRJNA576217_A_vRhyme_bin_110_single_line	NA	PRJNA576217_A	9967	unknown	unknown
	PRJNA576217_A_vRhyme_bin_114_single_line	NA	PRJNA576217_A	9771	unknown	unknown
	PRJNA576217_A_vRhyme_bin_115_single_line	NA	PRJNA576217_A	12137	unknown	unknown
	PRJNA576217_A_vRhyme_bin_116_single_line	NA	PRJNA576217_A	15079	unknown	unknown
	PRJNA576217_A_vRhyme_bin_118_single_line	NA	PRJNA576217_A	4730	unknown	unknown
	PRJNA576217_A_vRhyme_bin_119_single_line	NA	PRJNA576217_A	12370	unknown	unknown
	PRJNA576217_A_vRhyme_bin_12_single_line	NA	PRJNA576217_A	89164	unknown	unknown
	PRJNA576217_A_vRhyme_bin_120_single_line	NA	PRJNA576217_A	7005	unknown	unknown
	PRJNA576217_A_vRhyme_bin_122_single_line	NA	PRJNA576217_A	5708	unknown	unknown
	PRJNA576217_A_vRhyme_bin_123_single_line	NA	PRJNA576217_A	14119	unknown	unknown
	PRJNA576217_A_vRhyme_bin_124_single_line	NA	PRJNA576217_A	14028	unknown	unknown
	PRJNA576217_A_vRhyme_bin_125_single_line	NA	PRJNA576217_A	16146	unknown	unknown
	PRJNA576217_A_vRhyme_bin_126_single_line	NA	PRJNA576217_A	8246	unknown	unknown
	PRJNA576217_A_vRhyme_bin_127_single_line	NA	PRJNA576217_A	10695	unknown	unknown
	PRJNA576217_A_vRhyme_bin_129_single_line	NA	PRJNA576217_A	17438	unknown	unknown
	PRJNA576217_A_vRhyme_bin_13_single_line	NA	PRJNA576217_A	28201	unknown	unknown
	PRJNA576217_A_vRhyme_bin_130_single_line	NA	PRJNA576217_A	8148	unknown	unknown
	PRJNA576217_A_vRhyme_bin_131_single_line	NA	PRJNA576217_A	9047	unknown	unknown
	PRJNA576217_A_vRhyme_bin_132_single_line	NA	PRJNA576217_A	19374	unknown	unknown
	PRJNA576217_A_vRhyme_bin_134_single_line	NA	PRJNA576217_A	11443	unknown	unknown
	PRJNA576217_A_vRhyme_bin_135_single_line	NA	PRJNA576217_A	2573	unknown	unknown
	PRJNA576217_A_vRhyme_bin_137_single_line	NA	PRJNA576217_A	6310	unknown	unknown
	PRJNA576217_A_vRhyme_bin_139_single_line	NA	PRJNA576217_A	8450	unknown	unknown
	PRJNA576217_A_vRhyme_bin_14_single_line	NA	PRJNA576217_A	115320	Duplodnaviria	NA
	PRJNA576217_A_vRhyme_bin_140_single_line	NA	PRJNA576217_A	6240	unknown	unknown
	PRJNA576217_A_vRhyme_bin_141_single_line	NA	PRJNA576217_A	3826	unknown	unknown
	PRJNA576217_A_vRhyme_bin_142_single_line	NA	PRJNA576217_A	7297	unknown	unknown
	PRJNA576217_A_vRhyme_bin_143_single_line	NA	PRJNA576217_A	6027	unknown	unknown
	PRJNA576217_A_vRhyme_bin_145_single_line	NA	PRJNA576217_A	8646	unknown	unknown
	PRJNA576217_A_vRhyme_bin_146_single_line	NA	PRJNA576217_A	7023	unknown	unknown
	PRJNA576217_A_vRhyme_bin_147_single_line	NA	PRJNA576217_A	9302	unknown	unknown
	PRJNA576217_A_vRhyme_bin_148_single_line	NA	PRJNA576217_A	4540	unknown	unknown
	PRJNA576217_A_vRhyme_bin_149_single_line	NA	PRJNA576217_A	6721	unknown	unknown
	PRJNA576217_A_vRhyme_bin_15_single_line	NA	PRJNA576217_A	23807	unknown	unknown
	PRJNA576217_A_vRhyme_bin_150_single_line	NA	PRJNA576217_A	6489	unknown	unknown
	PRJNA576217_A_vRhyme_bin_16_single_line	NA	PRJNA576217_A	58330	unknown	unknown
	PRJNA576217_A_vRhyme_bin_17_single_line	NA	PRJNA576217_A	96903	unknown	unknown
	PRJNA576217_A_vRhyme_bin_18_single_line	NA	PRJNA576217_A	117206	unknown	unknown
	PRJNA576217_A_vRhyme_bin_19_single_line	NA	PRJNA576217_A	20334	unknown	unknown
	PRJNA576217_A_vRhyme_bin_2_single_line	NA	PRJNA576217_A	190096	Duplodnaviria	NA
	PRJNA576217_A_vRhyme_bin_20_single_line	NA	PRJNA576217_A	182538	unknown	unknown
	PRJNA576217_A_vRhyme_bin_21_single_line	NA	PRJNA576217_A	143749	unknown	unknown
	PRJNA576217_A_vRhyme_bin_22_single_line	NA	PRJNA576217_A	94160	unknown	unknown
	PRJNA576217_A_vRhyme_bin_23_single_line	NA	PRJNA576217_A	193198	Duplodnaviria	NA
	PRJNA576217_A_vRhyme_bin_24_single_line	NA	PRJNA576217_A	170803	Duplodnaviria	NA
	PRJNA576217_A_vRhyme_bin_25_single_line	NA	PRJNA576217_A	54625	unknown	unknown
	PRJNA576217_A_vRhyme_bin_26_single_line	NA	PRJNA576217_A	43382	unknown	unknown
	PRJNA576217_A_vRhyme_bin_27_single_line	NA	PRJNA576217_A	226430	Duplodnaviria	NA
	PRJNA576217_A_vRhyme_bin_28_single_line	NA	PRJNA576217_A	192035	Duplodnaviria	NA
	PRJNA576217_A_vRhyme_bin_29_single_line	NA	PRJNA576217_A	72595	unknown	unknown
	PRJNA576217_A_vRhyme_bin_3_single_line	NA	PRJNA576217_A	36875	Duplodnaviria	NA
	PRJNA576217_A_vRhyme_bin_30_single_line	NA	PRJNA576217_A	93535	unknown	unknown
	PRJNA576217_A_vRhyme_bin_31_single_line	NA	PRJNA576217_A	23529	Duplodnaviria	NA
	PRJNA576217_A_vRhyme_bin_32_single_line	NA	PRJNA576217_A	92708	Duplodnaviria	NA
	PRJNA576217_A_vRhyme_bin_33_single_line	NA	PRJNA576217_A	61503	Duplodnaviria	Straboviridae
	PRJNA576217_A_vRhyme_bin_34_single_line	NA	PRJNA576217_A	36493	Duplodnaviria	NA
	PRJNA576217_A_vRhyme_bin_35_single_line	NA	PRJNA576217_A	61373	unknown	unknown
	PRJNA576217_A_vRhyme_bin_36_single_line	NA	PRJNA576217_A	65809	unknown	unknown
	PRJNA576217_A_vRhyme_bin_37_single_line	NA	PRJNA576217_A	12219	unknown	unknown
	PRJNA576217_A_vRhyme_bin_38_single_line	NA	PRJNA576217_A	69011	Duplodnaviria	NA
	PRJNA576217_A_vRhyme_bin_39_single_line	NA	PRJNA576217_A	48449	Duplodnaviria	NA
	PRJNA576217_A_vRhyme_bin_4_single_line	NA	PRJNA576217_A	98664	Duplodnaviria	NA
	PRJNA576217_A_vRhyme_bin_40_single_line	NA	PRJNA576217_A	125087	Duplodnaviria	NA
	PRJNA576217_A_vRhyme_bin_41_single_line	NA	PRJNA576217_A	50629	Duplodnaviria	NA
	PRJNA576217_A_vRhyme_bin_42_single_line	NA	PRJNA576217_A	119491	Duplodnaviria	NA
	PRJNA576217_A_vRhyme_bin_43_single_line	NA	PRJNA576217_A	142671	Duplodnaviria	NA
	PRJNA576217_A_vRhyme_bin_44_single_line	NA	PRJNA576217_A	101184	unknown	unknown
	PRJNA576217_A_vRhyme_bin_45_single_line	NA	PRJNA576217_A	51415	Duplodnaviria	NA
	PRJNA576217_A_vRhyme_bin_46_single_line	NA	PRJNA576217_A	137936	Duplodnaviria	NA
	PRJNA576217_A_vRhyme_bin_47_single_line	NA	PRJNA576217_A	18528	Duplodnaviria	Straboviridae
	PRJNA576217_A_vRhyme_bin_48_single_line	NA	PRJNA576217_A	43935	unknown	unknown
	PRJNA576217_A_vRhyme_bin_49_single_line	NA	PRJNA576217_A	28892	Duplodnaviria	NA
	PRJNA576217_A_vRhyme_bin_5_single_line	NA	PRJNA576217_A	93273	Duplodnaviria	NA
	PRJNA576217_A_vRhyme_bin_50_single_line	NA	PRJNA576217_A	14595	unknown	unknown
	PRJNA576217_A_vRhyme_bin_51_single_line	NA	PRJNA576217_A	41572	Duplodnaviria	NA
	PRJNA576217_A_vRhyme_bin_52_single_line	NA	PRJNA576217_A	35285	unknown	unknown
	PRJNA576217_A_vRhyme_bin_53_single_line	NA	PRJNA576217_A	39390	unknown	unknown
	PRJNA576217_A_vRhyme_bin_54_single_line	NA	PRJNA576217_A	17248	unknown	unknown
	PRJNA576217_A_vRhyme_bin_55_single_line	NA	PRJNA576217_A	30578	unknown	unknown
	PRJNA576217_A_vRhyme_bin_56_single_line	NA	PRJNA576217_A	24142	unknown	unknown
	PRJNA576217_A_vRhyme_bin_57_single_line	NA	PRJNA576217_A	53862	Duplodnaviria	NA
	PRJNA576217_A_vRhyme_bin_59_single_line	NA	PRJNA576217_A	17499	unknown	unknown
	PRJNA576217_A_vRhyme_bin_6_single_line	NA	PRJNA576217_A	71568	unknown	unknown
	PRJNA576217_A_vRhyme_bin_60_single_line	NA	PRJNA576217_A	177724	Duplodnaviria	NA
	PRJNA576217_A_vRhyme_bin_61_single_line	NA	PRJNA576217_A	20808	unknown	unknown
	PRJNA576217_A_vRhyme_bin_62_single_line	NA	PRJNA576217_A	16611	unknown	unknown
	PRJNA576217_A_vRhyme_bin_63_single_line	NA	PRJNA576217_A	76834	Duplodnaviria	NA
	PRJNA576217_A_vRhyme_bin_64_single_line	NA	PRJNA576217_A	62837	unknown	unknown
	PRJNA576217_A_vRhyme_bin_65_single_line	NA	PRJNA576217_A	42645	unknown	unknown
	PRJNA576217_A_vRhyme_bin_67_single_line	NA	PRJNA576217_A	47669	unknown	unknown
	PRJNA576217_A_vRhyme_bin_68_single_line	NA	PRJNA576217_A	38880	Duplodnaviria	NA
	PRJNA576217_A_vRhyme_bin_69_single_line	NA	PRJNA576217_A	69278	unknown	unknown
	PRJNA576217_A_vRhyme_bin_7_single_line	NA	PRJNA576217_A	37296	Duplodnaviria	NA
	PRJNA576217_A_vRhyme_bin_70_single_line	NA	PRJNA576217_A	122255	unknown	unknown
	PRJNA576217_A_vRhyme_bin_71_single_line	NA	PRJNA576217_A	40821	unknown	unknown
	PRJNA576217_A_vRhyme_bin_72_single_line	NA	PRJNA576217_A	215947	Duplodnaviria	NA
	PRJNA576217_A_vRhyme_bin_73_single_line	NA	PRJNA576217_A	127526	Duplodnaviria	NA
	PRJNA576217_A_vRhyme_bin_74_single_line	NA	PRJNA576217_A	27146	unknown	unknown
	PRJNA576217_A_vRhyme_bin_75_single_line	NA	PRJNA576217_A	22892	unknown	unknown
	PRJNA576217_A_vRhyme_bin_76_single_line	NA	PRJNA576217_A	249419	unknown	unknown
	PRJNA576217_A_vRhyme_bin_77_single_line	NA	PRJNA576217_A	41171	unknown	unknown
	PRJNA576217_A_vRhyme_bin_78_single_line	NA	PRJNA576217_A	27768	unknown	unknown
	PRJNA576217_A_vRhyme_bin_79_single_line	NA	PRJNA576217_A	21707	unknown	unknown
	PRJNA576217_A_vRhyme_bin_8_single_line	NA	PRJNA576217_A	30627	unknown	unknown
	PRJNA576217_A_vRhyme_bin_80_single_line	NA	PRJNA576217_A	8646	unknown	unknown
	PRJNA576217_A_vRhyme_bin_81_single_line	NA	PRJNA576217_A	29905	unknown	unknown
	PRJNA576217_A_vRhyme_bin_82_single_line	NA	PRJNA576217_A	17473	unknown	unknown
	PRJNA576217_A_vRhyme_bin_83_single_line	NA	PRJNA576217_A	8943	unknown	unknown
	PRJNA576217_A_vRhyme_bin_84_single_line	NA	PRJNA576217_A	100791	unknown	unknown
	PRJNA576217_A_vRhyme_bin_85_single_line	NA	PRJNA576217_A	9546	unknown	unknown
	PRJNA576217_A_vRhyme_bin_87_single_line	NA	PRJNA576217_A	85570	Duplodnaviria	Straboviridae
	PRJNA576217_A_vRhyme_bin_89_single_line	NA	PRJNA576217_A	25633	unknown	unknown
	PRJNA576217_A_vRhyme_bin_9_single_line	NA	PRJNA576217_A	18733	unknown	unknown
	PRJNA576217_A_vRhyme_bin_90_single_line	NA	PRJNA576217_A	23448	unknown	unknown
	PRJNA576217_A_vRhyme_bin_91_single_line	NA	PRJNA576217_A	6591	unknown	unknown
	PRJNA576217_A_vRhyme_bin_92_single_line	NA	PRJNA576217_A	20270	unknown	unknown
	PRJNA576217_A_vRhyme_bin_93_single_line	NA	PRJNA576217_A	49705	unknown	unknown
	PRJNA576217_A_vRhyme_bin_96_single_line	NA	PRJNA576217_A	12863	Duplodnaviria	NA
	PRJNA576217_A_vRhyme_bin_98_single_line	NA	PRJNA576217_A	19177	unknown	unknown
	PRJNA576217_B_vRhyme_bin_1_single_line	NA	PRJNA576217_B	1429769	Duplodnaviria	NA
	PRJNA576217_B_vRhyme_bin_10_single_line	NA	PRJNA576217_B	41213	unknown	unknown
	PRJNA576217_B_vRhyme_bin_100_single_line	NA	PRJNA576217_B	30283	Duplodnaviria	NA
	PRJNA576217_B_vRhyme_bin_101_single_line	NA	PRJNA576217_B	15741	unknown	unknown
	PRJNA576217_B_vRhyme_bin_102_single_line	NA	PRJNA576217_B	154617	Duplodnaviria	NA
	PRJNA576217_B_vRhyme_bin_103_single_line	NA	PRJNA576217_B	17962	unknown	unknown
	PRJNA576217_B_vRhyme_bin_104_single_line	NA	PRJNA576217_B	93043	Duplodnaviria	NA
	PRJNA576217_B_vRhyme_bin_105_single_line	NA	PRJNA576217_B	15929	unknown	unknown
	PRJNA576217_B_vRhyme_bin_106_single_line	NA	PRJNA576217_B	69111	Duplodnaviria	NA
	PRJNA576217_B_vRhyme_bin_107_single_line	NA	PRJNA576217_B	62969	Duplodnaviria	NA
	PRJNA576217_B_vRhyme_bin_108_single_line	NA	PRJNA576217_B	179688	Duplodnaviria	NA
	PRJNA576217_B_vRhyme_bin_109_single_line	NA	PRJNA576217_B	32984	Duplodnaviria	NA
	PRJNA576217_B_vRhyme_bin_11_single_line	NA	PRJNA576217_B	49861	unknown	unknown
	PRJNA576217_B_vRhyme_bin_110_single_line	NA	PRJNA576217_B	32337	unknown	unknown
	PRJNA576217_B_vRhyme_bin_111_single_line	NA	PRJNA576217_B	77880	Duplodnaviria	NA
	PRJNA576217_B_vRhyme_bin_112_single_line	NA	PRJNA576217_B	31233	unknown	unknown
	PRJNA576217_B_vRhyme_bin_113_single_line	NA	PRJNA576217_B	12558	unknown	unknown
	PRJNA576217_B_vRhyme_bin_114_single_line	NA	PRJNA576217_B	17030	Duplodnaviria	NA
	PRJNA576217_B_vRhyme_bin_115_single_line	NA	PRJNA576217_B	52551	Duplodnaviria	NA
	PRJNA576217_B_vRhyme_bin_116_single_line	NA	PRJNA576217_B	20612	unknown	unknown
	PRJNA576217_B_vRhyme_bin_117_single_line	NA	PRJNA576217_B	86210	Duplodnaviria	NA
	PRJNA576217_B_vRhyme_bin_118_single_line	NA	PRJNA576217_B	43950	unknown	unknown
	PRJNA576217_B_vRhyme_bin_119_single_line	NA	PRJNA576217_B	29266	unknown	unknown
	PRJNA576217_B_vRhyme_bin_12_single_line	NA	PRJNA576217_B	35161	unknown	unknown
	PRJNA576217_B_vRhyme_bin_120_single_line	NA	PRJNA576217_B	41654	unknown	unknown
	PRJNA576217_B_vRhyme_bin_121_single_line	NA	PRJNA576217_B	91538	Duplodnaviria	NA
	PRJNA576217_B_vRhyme_bin_122_single_line	NA	PRJNA576217_B	54182	unknown	unknown
	PRJNA576217_B_vRhyme_bin_123_single_line	NA	PRJNA576217_B	15417	unknown	unknown
	PRJNA576217_B_vRhyme_bin_124_single_line	NA	PRJNA576217_B	47047	unknown	unknown
	PRJNA576217_B_vRhyme_bin_125_single_line	NA	PRJNA576217_B	20989	unknown	unknown
	PRJNA576217_B_vRhyme_bin_126_single_line	NA	PRJNA576217_B	33600	Duplodnaviria	NA
	PRJNA576217_B_vRhyme_bin_127_single_line	NA	PRJNA576217_B	11312	unknown	unknown
	PRJNA576217_B_vRhyme_bin_128_single_line	NA	PRJNA576217_B	13290	unknown	unknown
	PRJNA576217_B_vRhyme_bin_129_single_line	NA	PRJNA576217_B	48777	unknown	unknown
	PRJNA576217_B_vRhyme_bin_13_single_line	NA	PRJNA576217_B	12734	unknown	unknown
	PRJNA576217_B_vRhyme_bin_130_single_line	NA	PRJNA576217_B	19004	unknown	unknown
	PRJNA576217_B_vRhyme_bin_131_single_line	NA	PRJNA576217_B	14348	Duplodnaviria	NA
	PRJNA576217_B_vRhyme_bin_132_single_line	NA	PRJNA576217_B	12915	unknown	unknown
	PRJNA576217_B_vRhyme_bin_133_single_line	NA	PRJNA576217_B	15502	unknown	unknown
	PRJNA576217_B_vRhyme_bin_134_single_line	NA	PRJNA576217_B	15389	Duplodnaviria	NA
	PRJNA576217_B_vRhyme_bin_135_single_line	NA	PRJNA576217_B	32414	Duplodnaviria	NA
	PRJNA576217_B_vRhyme_bin_136_single_line	NA	PRJNA576217_B	15117	Duplodnaviria	NA
	PRJNA576217_B_vRhyme_bin_137_single_line	NA	PRJNA576217_B	20434	unknown	unknown
	PRJNA576217_B_vRhyme_bin_138_single_line	NA	PRJNA576217_B	12913	unknown	unknown
	PRJNA576217_B_vRhyme_bin_14_single_line	NA	PRJNA576217_B	15031	Duplodnaviria	NA
	PRJNA576217_B_vRhyme_bin_140_single_line	NA	PRJNA576217_B	23684	Duplodnaviria	NA
	PRJNA576217_B_vRhyme_bin_141_single_line	NA	PRJNA576217_B	23846	Duplodnaviria	NA
	PRJNA576217_B_vRhyme_bin_142_single_line	NA	PRJNA576217_B	13653	unknown	unknown
	PRJNA576217_B_vRhyme_bin_143_single_line	NA	PRJNA576217_B	43095	unknown	unknown
	PRJNA576217_B_vRhyme_bin_144_single_line	NA	PRJNA576217_B	11273	unknown	unknown
	PRJNA576217_B_vRhyme_bin_145_single_line	NA	PRJNA576217_B	13484	unknown	unknown
	PRJNA576217_B_vRhyme_bin_147_single_line	NA	PRJNA576217_B	41851	unknown	unknown
	PRJNA576217_B_vRhyme_bin_148_single_line	NA	PRJNA576217_B	10299	unknown	unknown
	PRJNA576217_B_vRhyme_bin_149_single_line	NA	PRJNA576217_B	5205	unknown	unknown
	PRJNA576217_B_vRhyme_bin_15_single_line	NA	PRJNA576217_B	11827	unknown	unknown
	PRJNA576217_B_vRhyme_bin_150_single_line	NA	PRJNA576217_B	52663	Duplodnaviria	NA
	PRJNA576217_B_vRhyme_bin_151_single_line	NA	PRJNA576217_B	40742	unknown	unknown
	PRJNA576217_B_vRhyme_bin_152_single_line	NA	PRJNA576217_B	9570	unknown	unknown
	PRJNA576217_B_vRhyme_bin_155_single_line	NA	PRJNA576217_B	26455	unknown	unknown
	PRJNA576217_B_vRhyme_bin_156_single_line	NA	PRJNA576217_B	20677	unknown	unknown
	PRJNA576217_B_vRhyme_bin_157_single_line	NA	PRJNA576217_B	8051	unknown	unknown
	PRJNA576217_B_vRhyme_bin_158_single_line	NA	PRJNA576217_B	8012	unknown	unknown
	PRJNA576217_B_vRhyme_bin_159_single_line	NA	PRJNA576217_B	15626	unknown	unknown
	PRJNA576217_B_vRhyme_bin_16_single_line	NA	PRJNA576217_B	47775	unknown	unknown
	PRJNA576217_B_vRhyme_bin_160_single_line	NA	PRJNA576217_B	25318	unknown	unknown
	PRJNA576217_B_vRhyme_bin_161_single_line	NA	PRJNA576217_B	21331	unknown	unknown
	PRJNA576217_B_vRhyme_bin_162_single_line	NA	PRJNA576217_B	21960	unknown	unknown
	PRJNA576217_B_vRhyme_bin_163_single_line	NA	PRJNA576217_B	10097	unknown	unknown
	PRJNA576217_B_vRhyme_bin_164_single_line	NA	PRJNA576217_B	7937	unknown	unknown
	PRJNA576217_B_vRhyme_bin_165_single_line	NA	PRJNA576217_B	43347	unknown	unknown
	PRJNA576217_B_vRhyme_bin_166_single_line	NA	PRJNA576217_B	39615	Duplodnaviria	NA
	PRJNA576217_B_vRhyme_bin_167_single_line	NA	PRJNA576217_B	10358	Duplodnaviria	NA
	PRJNA576217_B_vRhyme_bin_168_single_line	NA	PRJNA576217_B	5935	unknown	unknown
	PRJNA576217_B_vRhyme_bin_169_single_line	NA	PRJNA576217_B	10352	unknown	unknown
	PRJNA576217_B_vRhyme_bin_17_single_line	NA	PRJNA576217_B	51497	unknown	unknown
	PRJNA576217_B_vRhyme_bin_170_single_line	NA	PRJNA576217_B	14313	unknown	unknown
	PRJNA576217_B_vRhyme_bin_171_single_line	NA	PRJNA576217_B	27452	unknown	unknown
	PRJNA576217_B_vRhyme_bin_173_single_line	NA	PRJNA576217_B	19330	Duplodnaviria	NA
	PRJNA576217_B_vRhyme_bin_174_single_line	NA	PRJNA576217_B	10359	unknown	unknown
	PRJNA576217_B_vRhyme_bin_175_single_line	NA	PRJNA576217_B	100007	Duplodnaviria	Straboviridae
	PRJNA576217_B_vRhyme_bin_176_single_line	NA	PRJNA576217_B	31689	unknown	unknown
	PRJNA576217_B_vRhyme_bin_177_single_line	NA	PRJNA576217_B	71561	Duplodnaviria	NA
	PRJNA576217_B_vRhyme_bin_178_single_line	NA	PRJNA576217_B	44826	unknown	unknown
	PRJNA576217_B_vRhyme_bin_179_single_line	NA	PRJNA576217_B	22940	unknown	unknown
	PRJNA576217_B_vRhyme_bin_18_single_line	NA	PRJNA576217_B	70218	unknown	unknown
	PRJNA576217_B_vRhyme_bin_180_single_line	NA	PRJNA576217_B	141507	Duplodnaviria	NA
	PRJNA576217_B_vRhyme_bin_182_single_line	NA	PRJNA576217_B	107089	Duplodnaviria	NA
	PRJNA576217_B_vRhyme_bin_183_single_line	NA	PRJNA576217_B	56985	unknown	unknown
	PRJNA576217_B_vRhyme_bin_184_single_line	NA	PRJNA576217_B	54018	unknown	unknown
	PRJNA576217_B_vRhyme_bin_185_single_line	NA	PRJNA576217_B	18878	unknown	unknown
	PRJNA576217_B_vRhyme_bin_186_single_line	NA	PRJNA576217_B	117675	Duplodnaviria	NA
	PRJNA576217_B_vRhyme_bin_187_single_line	NA	PRJNA576217_B	128270	Duplodnaviria	NA
	PRJNA576217_B_vRhyme_bin_188_single_line	NA	PRJNA576217_B	235462	Duplodnaviria	NA
	PRJNA576217_B_vRhyme_bin_189_single_line	NA	PRJNA576217_B	107832	Duplodnaviria	NA
	PRJNA576217_B_vRhyme_bin_19_single_line	NA	PRJNA576217_B	212235	unknown	unknown
	PRJNA576217_B_vRhyme_bin_190_single_line	NA	PRJNA576217_B	9169	Duplodnaviria	NA
	PRJNA576217_B_vRhyme_bin_191_single_line	NA	PRJNA576217_B	45179	Duplodnaviria	NA
	PRJNA576217_B_vRhyme_bin_192_single_line	NA	PRJNA576217_B	16627	unknown	unknown
	PRJNA576217_B_vRhyme_bin_193_single_line	NA	PRJNA576217_B	105232	Duplodnaviria	NA
	PRJNA576217_B_vRhyme_bin_194_single_line	NA	PRJNA576217_B	65395	Duplodnaviria	NA
	PRJNA576217_B_vRhyme_bin_195_single_line	NA	PRJNA576217_B	15106	Duplodnaviria	Ackermannviridae
	PRJNA576217_B_vRhyme_bin_196_single_line	NA	PRJNA576217_B	56419	Duplodnaviria	NA
	PRJNA576217_B_vRhyme_bin_197_single_line	NA	PRJNA576217_B	18348	Duplodnaviria	NA
	PRJNA576217_B_vRhyme_bin_198_single_line	NA	PRJNA576217_B	13910	unknown	unknown
	PRJNA576217_B_vRhyme_bin_199_single_line	NA	PRJNA576217_B	12248	unknown	unknown
	PRJNA576217_B_vRhyme_bin_2_single_line	NA	PRJNA576217_B	29763	unknown	unknown
	PRJNA576217_B_vRhyme_bin_20_single_line	NA	PRJNA576217_B	809142	Duplodnaviria	NA
	PRJNA576217_B_vRhyme_bin_200_single_line	NA	PRJNA576217_B	9648	unknown	unknown
	PRJNA576217_B_vRhyme_bin_201_single_line	NA	PRJNA576217_B	17537	Duplodnaviria	NA
	PRJNA576217_B_vRhyme_bin_202_single_line	NA	PRJNA576217_B	4199	unknown	unknown
	PRJNA576217_B_vRhyme_bin_203_single_line	NA	PRJNA576217_B	15546	unknown	unknown
	PRJNA576217_B_vRhyme_bin_204_single_line	NA	PRJNA576217_B	9539	Duplodnaviria	Kyanoviridae
	PRJNA576217_B_vRhyme_bin_206_single_line	NA	PRJNA576217_B	12230	unknown	unknown
	PRJNA576217_B_vRhyme_bin_207_single_line	NA	PRJNA576217_B	7355	unknown	unknown
	PRJNA576217_B_vRhyme_bin_208_single_line	NA	PRJNA576217_B	31182	unknown	unknown
	PRJNA576217_B_vRhyme_bin_21_single_line	NA	PRJNA576217_B	25307	unknown	unknown
	PRJNA576217_B_vRhyme_bin_210_single_line	NA	PRJNA576217_B	11534	unknown	unknown
	PRJNA576217_B_vRhyme_bin_213_single_line	NA	PRJNA576217_B	5611	unknown	unknown
	PRJNA576217_B_vRhyme_bin_214_single_line	NA	PRJNA576217_B	7702	unknown	unknown
	PRJNA576217_B_vRhyme_bin_215_single_line	NA	PRJNA576217_B	19097	unknown	unknown
	PRJNA576217_B_vRhyme_bin_217_single_line	NA	PRJNA576217_B	2547	unknown	unknown
	PRJNA576217_B_vRhyme_bin_219_single_line	NA	PRJNA576217_B	11296	unknown	unknown
	PRJNA576217_B_vRhyme_bin_22_single_line	NA	PRJNA576217_B	33828	Duplodnaviria	NA
	PRJNA576217_B_vRhyme_bin_220_single_line	NA	PRJNA576217_B	10875	unknown	unknown
	PRJNA576217_B_vRhyme_bin_221_single_line	NA	PRJNA576217_B	4622	unknown	unknown
	PRJNA576217_B_vRhyme_bin_222_single_line	NA	PRJNA576217_B	16246	unknown	unknown
	PRJNA576217_B_vRhyme_bin_223_single_line	NA	PRJNA576217_B	11100	unknown	unknown
	PRJNA576217_B_vRhyme_bin_224_single_line	NA	PRJNA576217_B	30621	unknown	unknown
	PRJNA576217_B_vRhyme_bin_226_single_line	NA	PRJNA576217_B	2476	unknown	unknown
	PRJNA576217_B_vRhyme_bin_227_single_line	NA	PRJNA576217_B	3385	unknown	unknown
	PRJNA576217_B_vRhyme_bin_228_single_line	NA	PRJNA576217_B	10940	unknown	unknown
	PRJNA576217_B_vRhyme_bin_229_single_line	NA	PRJNA576217_B	36023	Duplodnaviria	NA
	PRJNA576217_B_vRhyme_bin_23_single_line	NA	PRJNA576217_B	177024	Duplodnaviria	NA
	PRJNA576217_B_vRhyme_bin_230_single_line	NA	PRJNA576217_B	35523	Duplodnaviria	NA
	PRJNA576217_B_vRhyme_bin_231_single_line	NA	PRJNA576217_B	8869	unknown	unknown
	PRJNA576217_B_vRhyme_bin_232_single_line	NA	PRJNA576217_B	11877	unknown	unknown
	PRJNA576217_B_vRhyme_bin_233_single_line	NA	PRJNA576217_B	7967	unknown	unknown
	PRJNA576217_B_vRhyme_bin_234_single_line	NA	PRJNA576217_B	7080	unknown	unknown
	PRJNA576217_B_vRhyme_bin_24_single_line	NA	PRJNA576217_B	13170	unknown	unknown
	PRJNA576217_B_vRhyme_bin_25_single_line	NA	PRJNA576217_B	85268	Duplodnaviria	NA
	PRJNA576217_B_vRhyme_bin_26_single_line	NA	PRJNA576217_B	63328	Duplodnaviria	NA
	PRJNA576217_B_vRhyme_bin_27_single_line	NA	PRJNA576217_B	39039	unknown	unknown
	PRJNA576217_B_vRhyme_bin_28_single_line	NA	PRJNA576217_B	13758	unknown	unknown
	PRJNA576217_B_vRhyme_bin_29_single_line	NA	PRJNA576217_B	51482	unknown	unknown
	PRJNA576217_B_vRhyme_bin_3_single_line	NA	PRJNA576217_B	100674	unknown	unknown
	PRJNA576217_B_vRhyme_bin_32_single_line	NA	PRJNA576217_B	12246	unknown	unknown
	PRJNA576217_B_vRhyme_bin_33_single_line	NA	PRJNA576217_B	326032	Duplodnaviria	NA
	PRJNA576217_B_vRhyme_bin_34_single_line	NA	PRJNA576217_B	237576	Duplodnaviria	NA
	PRJNA576217_B_vRhyme_bin_35_single_line	NA	PRJNA576217_B	66325	unknown	unknown
	PRJNA576217_B_vRhyme_bin_36_single_line	NA	PRJNA576217_B	74556	unknown	unknown
	PRJNA576217_B_vRhyme_bin_37_single_line	NA	PRJNA576217_B	38274	unknown	unknown
	PRJNA576217_B_vRhyme_bin_38_single_line	NA	PRJNA576217_B	15816	unknown	unknown
	PRJNA576217_B_vRhyme_bin_39_single_line	NA	PRJNA576217_B	173929	Duplodnaviria	NA
	PRJNA576217_B_vRhyme_bin_4_single_line	NA	PRJNA576217_B	643976	Duplodnaviria	NA
	PRJNA576217_B_vRhyme_bin_40_single_line	NA	PRJNA576217_B	21363	unknown	unknown
	PRJNA576217_B_vRhyme_bin_41_single_line	NA	PRJNA576217_B	58822	unknown	unknown
	PRJNA576217_B_vRhyme_bin_42_single_line	NA	PRJNA576217_B	45607	unknown	unknown
	PRJNA576217_B_vRhyme_bin_43_single_line	NA	PRJNA576217_B	115402	Duplodnaviria	NA
	PRJNA576217_B_vRhyme_bin_44_single_line	NA	PRJNA576217_B	82454	Duplodnaviria	NA
	PRJNA576217_B_vRhyme_bin_45_single_line	NA	PRJNA576217_B	44887	Duplodnaviria	NA
	PRJNA576217_B_vRhyme_bin_46_single_line	NA	PRJNA576217_B	92147	Duplodnaviria	NA
	PRJNA576217_B_vRhyme_bin_47_single_line	NA	PRJNA576217_B	41329	unknown	unknown
	PRJNA576217_B_vRhyme_bin_48_single_line	NA	PRJNA576217_B	122454	unknown	unknown
	PRJNA576217_B_vRhyme_bin_49_single_line	NA	PRJNA576217_B	27424	unknown	unknown
	PRJNA576217_B_vRhyme_bin_5_single_line	NA	PRJNA576217_B	61266	unknown	unknown
	PRJNA576217_B_vRhyme_bin_50_single_line	NA	PRJNA576217_B	20589	unknown	unknown
	PRJNA576217_B_vRhyme_bin_51_single_line	NA	PRJNA576217_B	54771	Duplodnaviria	NA
	PRJNA576217_B_vRhyme_bin_52_single_line	NA	PRJNA576217_B	159534	Duplodnaviria	NA
	PRJNA576217_B_vRhyme_bin_53_single_line	NA	PRJNA576217_B	16497	Duplodnaviria	NA
	PRJNA576217_B_vRhyme_bin_54_single_line	NA	PRJNA576217_B	222010	Duplodnaviria	NA
	PRJNA576217_B_vRhyme_bin_55_single_line	NA	PRJNA576217_B	43631	unknown	unknown
	PRJNA576217_B_vRhyme_bin_56_single_line	NA	PRJNA576217_B	60975	unknown	unknown
	PRJNA576217_B_vRhyme_bin_57_single_line	NA	PRJNA576217_B	141247	Duplodnaviria	NA
	PRJNA576217_B_vRhyme_bin_58_single_line	NA	PRJNA576217_B	27071	unknown	unknown
	PRJNA576217_B_vRhyme_bin_59_single_line	NA	PRJNA576217_B	24744	unknown	unknown
	PRJNA576217_B_vRhyme_bin_6_single_line	NA	PRJNA576217_B	96792	Duplodnaviria	NA
	PRJNA576217_B_vRhyme_bin_60_single_line	NA	PRJNA576217_B	18572	unknown	unknown
	PRJNA576217_B_vRhyme_bin_61_single_line	NA	PRJNA576217_B	57826	Duplodnaviria	NA
	PRJNA576217_B_vRhyme_bin_62_single_line	NA	PRJNA576217_B	36641	unknown	unknown
	PRJNA576217_B_vRhyme_bin_63_single_line	NA	PRJNA576217_B	20522	unknown	unknown
	PRJNA576217_B_vRhyme_bin_64_single_line	NA	PRJNA576217_B	58096	unknown	unknown
	PRJNA576217_B_vRhyme_bin_65_single_line	NA	PRJNA576217_B	19819	unknown	unknown
	PRJNA576217_B_vRhyme_bin_66_single_line	NA	PRJNA576217_B	22488	unknown	unknown
	PRJNA576217_B_vRhyme_bin_67_single_line	NA	PRJNA576217_B	301213	Duplodnaviria	NA
	PRJNA576217_B_vRhyme_bin_68_single_line	NA	PRJNA576217_B	105637	unknown	unknown
	PRJNA576217_B_vRhyme_bin_69_single_line	NA	PRJNA576217_B	58351	unknown	unknown
	PRJNA576217_B_vRhyme_bin_7_single_line	NA	PRJNA576217_B	62201	unknown	unknown
	PRJNA576217_B_vRhyme_bin_70_single_line	NA	PRJNA576217_B	195926	Duplodnaviria	NA
	PRJNA576217_B_vRhyme_bin_71_single_line	NA	PRJNA576217_B	58642	unknown	unknown
	PRJNA576217_B_vRhyme_bin_72_single_line	NA	PRJNA576217_B	14888	unknown	unknown
	PRJNA576217_B_vRhyme_bin_73_single_line	NA	PRJNA576217_B	12808	unknown	unknown
	PRJNA576217_B_vRhyme_bin_74_single_line	NA	PRJNA576217_B	63318	Duplodnaviria	NA
	PRJNA576217_B_vRhyme_bin_75_single_line	NA	PRJNA576217_B	23941	Duplodnaviria	NA
	PRJNA576217_B_vRhyme_bin_76_single_line	NA	PRJNA576217_B	121736	unknown	unknown
	PRJNA576217_B_vRhyme_bin_77_single_line	NA	PRJNA576217_B	14173	unknown	unknown
	PRJNA576217_B_vRhyme_bin_78_single_line	NA	PRJNA576217_B	14988	unknown	unknown
	PRJNA576217_B_vRhyme_bin_79_single_line	NA	PRJNA576217_B	136062	Duplodnaviria	NA
	PRJNA576217_B_vRhyme_bin_8_single_line	NA	PRJNA576217_B	87294	Duplodnaviria	NA
	PRJNA576217_B_vRhyme_bin_80_single_line	NA	PRJNA576217_B	92301	Duplodnaviria	NA
	PRJNA576217_B_vRhyme_bin_81_single_line	NA	PRJNA576217_B	29626	unknown	unknown
	PRJNA576217_B_vRhyme_bin_82_single_line	NA	PRJNA576217_B	29533	unknown	unknown
	PRJNA576217_B_vRhyme_bin_83_single_line	NA	PRJNA576217_B	19603	unknown	unknown
	PRJNA576217_B_vRhyme_bin_84_single_line	NA	PRJNA576217_B	25586	unknown	unknown
	PRJNA576217_B_vRhyme_bin_85_single_line	NA	PRJNA576217_B	163687	Duplodnaviria	NA
	PRJNA576217_B_vRhyme_bin_86_single_line	NA	PRJNA576217_B	43696	Duplodnaviria	NA
	PRJNA576217_B_vRhyme_bin_87_single_line	NA	PRJNA576217_B	21526	unknown	unknown
	PRJNA576217_B_vRhyme_bin_88_single_line	NA	PRJNA576217_B	21200	unknown	unknown
	PRJNA576217_B_vRhyme_bin_89_single_line	NA	PRJNA576217_B	13393	Duplodnaviria	NA
	PRJNA576217_B_vRhyme_bin_9_single_line	NA	PRJNA576217_B	43870	unknown	unknown
	PRJNA576217_B_vRhyme_bin_90_single_line	NA	PRJNA576217_B	38347	unknown	unknown
	PRJNA576217_B_vRhyme_bin_91_single_line	NA	PRJNA576217_B	33281	unknown	unknown
	PRJNA576217_B_vRhyme_bin_92_single_line	NA	PRJNA576217_B	14297	Duplodnaviria	NA
	PRJNA576217_B_vRhyme_bin_93_single_line	NA	PRJNA576217_B	30446	Duplodnaviria	NA
	PRJNA576217_B_vRhyme_bin_94_single_line	NA	PRJNA576217_B	140629	Duplodnaviria	NA
	PRJNA576217_B_vRhyme_bin_95_single_line	NA	PRJNA576217_B	26903	unknown	unknown
	PRJNA576217_B_vRhyme_bin_96_single_line	NA	PRJNA576217_B	31407	unknown	unknown
	PRJNA576217_B_vRhyme_bin_97_single_line	NA	PRJNA576217_B	68149	Duplodnaviria	NA
	PRJNA576217_B_vRhyme_bin_98_single_line	NA	PRJNA576217_B	203722	Duplodnaviria	NA
	PRJNA576217_B_vRhyme_bin_99_single_line	NA	PRJNA576217_B	46183	unknown	unknown
	PRJNA576217_C_vRhyme_bin_1_single_line	NA	PRJNA576217_C	248387	unknown	unknown
	PRJNA576217_C_vRhyme_bin_10_single_line	NA	PRJNA576217_C	101833	unknown	unknown
	PRJNA576217_C_vRhyme_bin_100_single_line	NA	PRJNA576217_C	19185	unknown	unknown
	PRJNA576217_C_vRhyme_bin_101_single_line	NA	PRJNA576217_C	229486	Duplodnaviria	NA
	PRJNA576217_C_vRhyme_bin_102_single_line	NA	PRJNA576217_C	259036	unknown	unknown
	PRJNA576217_C_vRhyme_bin_103_single_line	NA	PRJNA576217_C	74959	unknown	unknown
	PRJNA576217_C_vRhyme_bin_104_single_line	NA	PRJNA576217_C	25839	unknown	unknown
	PRJNA576217_C_vRhyme_bin_105_single_line	NA	PRJNA576217_C	614878	Duplodnaviria	NA
	PRJNA576217_C_vRhyme_bin_106_single_line	NA	PRJNA576217_C	112799	unknown	unknown
	PRJNA576217_C_vRhyme_bin_107_single_line	NA	PRJNA576217_C	46693	unknown	unknown
	PRJNA576217_C_vRhyme_bin_108_single_line	NA	PRJNA576217_C	61946	unknown	unknown
	PRJNA576217_C_vRhyme_bin_109_single_line	NA	PRJNA576217_C	49658	unknown	unknown
	PRJNA576217_C_vRhyme_bin_11_single_line	NA	PRJNA576217_C	39775	unknown	unknown
	PRJNA576217_C_vRhyme_bin_110_single_line	NA	PRJNA576217_C	117295	unknown	unknown
	PRJNA576217_C_vRhyme_bin_111_single_line	NA	PRJNA576217_C	35162	unknown	unknown
	PRJNA576217_C_vRhyme_bin_112_single_line	NA	PRJNA576217_C	17281	unknown	unknown
	PRJNA576217_C_vRhyme_bin_113_single_line	NA	PRJNA576217_C	32644	unknown	unknown
	PRJNA576217_C_vRhyme_bin_114_single_line	NA	PRJNA576217_C	52305	unknown	unknown
	PRJNA576217_C_vRhyme_bin_115_single_line	NA	PRJNA576217_C	39292	unknown	unknown
	PRJNA576217_C_vRhyme_bin_116_single_line	NA	PRJNA576217_C	194570	unknown	unknown
	PRJNA576217_C_vRhyme_bin_117_single_line	NA	PRJNA576217_C	13710	unknown	unknown
	PRJNA576217_C_vRhyme_bin_118_single_line	NA	PRJNA576217_C	45501	unknown	unknown
	PRJNA576217_C_vRhyme_bin_119_single_line	NA	PRJNA576217_C	21114	unknown	unknown
	PRJNA576217_C_vRhyme_bin_12_single_line	NA	PRJNA576217_C	277453	Duplodnaviria	NA
	PRJNA576217_C_vRhyme_bin_120_single_line	NA	PRJNA576217_C	21595	unknown	unknown
	PRJNA576217_C_vRhyme_bin_121_single_line	NA	PRJNA576217_C	139978	unknown	unknown
	PRJNA576217_C_vRhyme_bin_123_single_line	NA	PRJNA576217_C	87006	unknown	unknown
	PRJNA576217_C_vRhyme_bin_124_single_line	NA	PRJNA576217_C	162803	unknown	unknown
	PRJNA576217_C_vRhyme_bin_125_single_line	NA	PRJNA576217_C	82679	unknown	unknown
	PRJNA576217_C_vRhyme_bin_126_single_line	NA	PRJNA576217_C	742029	Duplodnaviria	NA
	PRJNA576217_C_vRhyme_bin_127_single_line	NA	PRJNA576217_C	48705	unknown	unknown
	PRJNA576217_C_vRhyme_bin_128_single_line	NA	PRJNA576217_C	294273	unknown	unknown
	PRJNA576217_C_vRhyme_bin_129_single_line	NA	PRJNA576217_C	186819	unknown	unknown
	PRJNA576217_C_vRhyme_bin_13_single_line	NA	PRJNA576217_C	138711	unknown	unknown
	PRJNA576217_C_vRhyme_bin_130_single_line	NA	PRJNA576217_C	23151	unknown	unknown
	PRJNA576217_C_vRhyme_bin_131_single_line	NA	PRJNA576217_C	205826	unknown	unknown
	PRJNA576217_C_vRhyme_bin_132_single_line	NA	PRJNA576217_C	34893	unknown	unknown
	PRJNA576217_C_vRhyme_bin_134_single_line	NA	PRJNA576217_C	717070	Duplodnaviria	NA
	PRJNA576217_C_vRhyme_bin_135_single_line	NA	PRJNA576217_C	161847	unknown	unknown
	PRJNA576217_C_vRhyme_bin_136_single_line	NA	PRJNA576217_C	42813	unknown	unknown
	PRJNA576217_C_vRhyme_bin_137_single_line	NA	PRJNA576217_C	23816	unknown	unknown
	PRJNA576217_C_vRhyme_bin_138_single_line	NA	PRJNA576217_C	24954	unknown	unknown
	PRJNA576217_C_vRhyme_bin_139_single_line	NA	PRJNA576217_C	58740	unknown	unknown
	PRJNA576217_C_vRhyme_bin_14_single_line	NA	PRJNA576217_C	266151	Duplodnaviria	NA
	PRJNA576217_C_vRhyme_bin_140_single_line	NA	PRJNA576217_C	66102	Duplodnaviria	NA
	PRJNA576217_C_vRhyme_bin_141_single_line	NA	PRJNA576217_C	30366	unknown	unknown
	PRJNA576217_C_vRhyme_bin_142_single_line	NA	PRJNA576217_C	40575	unknown	unknown
	PRJNA576217_C_vRhyme_bin_143_single_line	NA	PRJNA576217_C	30081	unknown	unknown
	PRJNA576217_C_vRhyme_bin_144_single_line	NA	PRJNA576217_C	29329	unknown	unknown
	PRJNA576217_C_vRhyme_bin_145_single_line	NA	PRJNA576217_C	116184	unknown	unknown
	PRJNA576217_C_vRhyme_bin_146_single_line	NA	PRJNA576217_C	22698	unknown	unknown
	PRJNA576217_C_vRhyme_bin_147_single_line	NA	PRJNA576217_C	7812	unknown	unknown
	PRJNA576217_C_vRhyme_bin_148_single_line	NA	PRJNA576217_C	10753	unknown	unknown
	PRJNA576217_C_vRhyme_bin_149_single_line	NA	PRJNA576217_C	73392	unknown	unknown
	PRJNA576217_C_vRhyme_bin_15_single_line	NA	PRJNA576217_C	38980	unknown	unknown
	PRJNA576217_C_vRhyme_bin_150_single_line	NA	PRJNA576217_C	57439	Duplodnaviria	NA
	PRJNA576217_C_vRhyme_bin_151_single_line	NA	PRJNA576217_C	53333	unknown	unknown
	PRJNA576217_C_vRhyme_bin_152_single_line	NA	PRJNA576217_C	23734	unknown	unknown
	PRJNA576217_C_vRhyme_bin_153_single_line	NA	PRJNA576217_C	44746	unknown	unknown
	PRJNA576217_C_vRhyme_bin_154_single_line	NA	PRJNA576217_C	20287	Duplodnaviria	NA
	PRJNA576217_C_vRhyme_bin_155_single_line	NA	PRJNA576217_C	52729	unknown	unknown
	PRJNA576217_C_vRhyme_bin_156_single_line	NA	PRJNA576217_C	30125	unknown	unknown
	PRJNA576217_C_vRhyme_bin_157_single_line	NA	PRJNA576217_C	25597	unknown	unknown
	PRJNA576217_C_vRhyme_bin_158_single_line	NA	PRJNA576217_C	8429	unknown	unknown
	PRJNA576217_C_vRhyme_bin_159_single_line	NA	PRJNA576217_C	19482	unknown	unknown
	PRJNA576217_C_vRhyme_bin_16_single_line	NA	PRJNA576217_C	42761	unknown	unknown
	PRJNA576217_C_vRhyme_bin_160_single_line	NA	PRJNA576217_C	30712	unknown	unknown
	PRJNA576217_C_vRhyme_bin_161_single_line	NA	PRJNA576217_C	22662	unknown	unknown
	PRJNA576217_C_vRhyme_bin_163_single_line	NA	PRJNA576217_C	9475	unknown	unknown
	PRJNA576217_C_vRhyme_bin_164_single_line	NA	PRJNA576217_C	12778	unknown	unknown
	PRJNA576217_C_vRhyme_bin_165_single_line	NA	PRJNA576217_C	5724	unknown	unknown
	PRJNA576217_C_vRhyme_bin_166_single_line	NA	PRJNA576217_C	8592	unknown	unknown
	PRJNA576217_C_vRhyme_bin_167_single_line	NA	PRJNA576217_C	12240	unknown	unknown
	PRJNA576217_C_vRhyme_bin_168_single_line	NA	PRJNA576217_C	30409	unknown	unknown
	PRJNA576217_C_vRhyme_bin_169_single_line	NA	PRJNA576217_C	26358	unknown	unknown
	PRJNA576217_C_vRhyme_bin_17_single_line	NA	PRJNA576217_C	19408	unknown	unknown
	PRJNA576217_C_vRhyme_bin_170_single_line	NA	PRJNA576217_C	14523	unknown	unknown
	PRJNA576217_C_vRhyme_bin_171_single_line	NA	PRJNA576217_C	23073	unknown	unknown
	PRJNA576217_C_vRhyme_bin_172_single_line	NA	PRJNA576217_C	14169	unknown	unknown
	PRJNA576217_C_vRhyme_bin_175_single_line	NA	PRJNA576217_C	24327	unknown	unknown
	PRJNA576217_C_vRhyme_bin_176_single_line	NA	PRJNA576217_C	16514	unknown	unknown
	PRJNA576217_C_vRhyme_bin_178_single_line	NA	PRJNA576217_C	12171	unknown	unknown
	PRJNA576217_C_vRhyme_bin_179_single_line	NA	PRJNA576217_C	32862	unknown	unknown
	PRJNA576217_C_vRhyme_bin_18_single_line	NA	PRJNA576217_C	13745	unknown	unknown
	PRJNA576217_C_vRhyme_bin_181_single_line	NA	PRJNA576217_C	11406	unknown	unknown
	PRJNA576217_C_vRhyme_bin_182_single_line	NA	PRJNA576217_C	10512	unknown	unknown
	PRJNA576217_C_vRhyme_bin_183_single_line	NA	PRJNA576217_C	13555	unknown	unknown
	PRJNA576217_C_vRhyme_bin_184_single_line	NA	PRJNA576217_C	24422	unknown	unknown
	PRJNA576217_C_vRhyme_bin_187_single_line	NA	PRJNA576217_C	12224	unknown	unknown
	PRJNA576217_C_vRhyme_bin_188_single_line	NA	PRJNA576217_C	11235	unknown	unknown
	PRJNA576217_C_vRhyme_bin_19_single_line	NA	PRJNA576217_C	237683	unknown	unknown
	PRJNA576217_C_vRhyme_bin_190_single_line	NA	PRJNA576217_C	18586	unknown	unknown
	PRJNA576217_C_vRhyme_bin_191_single_line	NA	PRJNA576217_C	29955	unknown	unknown
	PRJNA576217_C_vRhyme_bin_192_single_line	NA	PRJNA576217_C	16578	unknown	unknown
	PRJNA576217_C_vRhyme_bin_193_single_line	NA	PRJNA576217_C	9248	unknown	unknown
	PRJNA576217_C_vRhyme_bin_196_single_line	NA	PRJNA576217_C	8895	unknown	unknown
	PRJNA576217_C_vRhyme_bin_197_single_line	NA	PRJNA576217_C	24564	unknown	unknown
	PRJNA576217_C_vRhyme_bin_199_single_line	NA	PRJNA576217_C	12082	unknown	unknown
	PRJNA576217_C_vRhyme_bin_2_single_line	NA	PRJNA576217_C	36930	Duplodnaviria	NA
	PRJNA576217_C_vRhyme_bin_20_single_line	NA	PRJNA576217_C	35284	unknown	unknown
	PRJNA576217_C_vRhyme_bin_205_single_line	NA	PRJNA576217_C	6755	unknown	unknown
	PRJNA576217_C_vRhyme_bin_207_single_line	NA	PRJNA576217_C	13550	unknown	unknown
	PRJNA576217_C_vRhyme_bin_209_single_line	NA	PRJNA576217_C	22600	unknown	unknown
	PRJNA576217_C_vRhyme_bin_21_single_line	NA	PRJNA576217_C	52591	unknown	unknown
	PRJNA576217_C_vRhyme_bin_22_single_line	NA	PRJNA576217_C	63995	unknown	unknown
	PRJNA576217_C_vRhyme_bin_23_single_line	NA	PRJNA576217_C	46210	unknown	unknown
	PRJNA576217_C_vRhyme_bin_24_single_line	NA	PRJNA576217_C	193536	ambiguous	ambiguous
	PRJNA576217_C_vRhyme_bin_26_single_line	NA	PRJNA576217_C	17301	unknown	unknown
	PRJNA576217_C_vRhyme_bin_27_single_line	NA	PRJNA576217_C	52375	Duplodnaviria	NA
	PRJNA576217_C_vRhyme_bin_28_single_line	NA	PRJNA576217_C	13024	unknown	unknown
	PRJNA576217_C_vRhyme_bin_29_single_line	NA	PRJNA576217_C	53814	Duplodnaviria	NA
	PRJNA576217_C_vRhyme_bin_3_single_line	NA	PRJNA576217_C	48965	unknown	unknown
	PRJNA576217_C_vRhyme_bin_30_single_line	NA	PRJNA576217_C	463839	Duplodnaviria	NA
	PRJNA576217_C_vRhyme_bin_31_single_line	NA	PRJNA576217_C	37369	unknown	unknown
	PRJNA576217_C_vRhyme_bin_32_single_line	NA	PRJNA576217_C	28194	unknown	unknown
	PRJNA576217_C_vRhyme_bin_33_single_line	NA	PRJNA576217_C	50121	Duplodnaviria	NA
	PRJNA576217_C_vRhyme_bin_34_single_line	NA	PRJNA576217_C	93598	Duplodnaviria	NA
	PRJNA576217_C_vRhyme_bin_35_single_line	NA	PRJNA576217_C	31437	Duplodnaviria	NA
	PRJNA576217_C_vRhyme_bin_36_single_line	NA	PRJNA576217_C	35344	unknown	unknown
	PRJNA576217_C_vRhyme_bin_37_single_line	NA	PRJNA576217_C	114468	Duplodnaviria	NA
	PRJNA576217_C_vRhyme_bin_38_single_line	NA	PRJNA576217_C	24668	Duplodnaviria	NA
	PRJNA576217_C_vRhyme_bin_39_single_line	NA	PRJNA576217_C	18824	unknown	unknown
	PRJNA576217_C_vRhyme_bin_4_single_line	NA	PRJNA576217_C	31741	unknown	unknown
	PRJNA576217_C_vRhyme_bin_40_single_line	NA	PRJNA576217_C	52933	unknown	unknown
	PRJNA576217_C_vRhyme_bin_41_single_line	NA	PRJNA576217_C	15384	unknown	unknown
	PRJNA576217_C_vRhyme_bin_42_single_line	NA	PRJNA576217_C	25887	unknown	unknown
	PRJNA576217_C_vRhyme_bin_43_single_line	NA	PRJNA576217_C	43962	Duplodnaviria	NA
	PRJNA576217_C_vRhyme_bin_44_single_line	NA	PRJNA576217_C	33426	Duplodnaviria	NA
	PRJNA576217_C_vRhyme_bin_45_single_line	NA	PRJNA576217_C	39375	unknown	unknown
	PRJNA576217_C_vRhyme_bin_46_single_line	NA	PRJNA576217_C	17391	unknown	unknown
	PRJNA576217_C_vRhyme_bin_47_single_line	NA	PRJNA576217_C	14557	unknown	unknown
	PRJNA576217_C_vRhyme_bin_48_single_line	NA	PRJNA576217_C	75315	Duplodnaviria	NA
	PRJNA576217_C_vRhyme_bin_49_single_line	NA	PRJNA576217_C	72648	Duplodnaviria	NA
	PRJNA576217_C_vRhyme_bin_50_single_line	NA	PRJNA576217_C	39395	unknown	unknown
	PRJNA576217_C_vRhyme_bin_51_single_line	NA	PRJNA576217_C	76299	Duplodnaviria	NA
	PRJNA576217_C_vRhyme_bin_52_single_line	NA	PRJNA576217_C	43571	unknown	unknown
	PRJNA576217_C_vRhyme_bin_53_single_line	NA	PRJNA576217_C	72648	Duplodnaviria	NA
	PRJNA576217_C_vRhyme_bin_54_single_line	NA	PRJNA576217_C	43098	Duplodnaviria	NA
	PRJNA576217_C_vRhyme_bin_55_single_line	NA	PRJNA576217_C	148972	Duplodnaviria	NA
	PRJNA576217_C_vRhyme_bin_56_single_line	NA	PRJNA576217_C	40886	unknown	unknown
	PRJNA576217_C_vRhyme_bin_57_single_line	NA	PRJNA576217_C	71564	Duplodnaviria	NA
	PRJNA576217_C_vRhyme_bin_58_single_line	NA	PRJNA576217_C	9440	unknown	unknown
	PRJNA576217_C_vRhyme_bin_59_single_line	NA	PRJNA576217_C	117544	Duplodnaviria	NA
	PRJNA576217_C_vRhyme_bin_6_single_line	NA	PRJNA576217_C	34124	unknown	unknown
	PRJNA576217_C_vRhyme_bin_60_single_line	NA	PRJNA576217_C	66578	Duplodnaviria	NA
	PRJNA576217_C_vRhyme_bin_61_single_line	NA	PRJNA576217_C	113089	Duplodnaviria	NA
	PRJNA576217_C_vRhyme_bin_62_single_line	NA	PRJNA576217_C	82108	Duplodnaviria	NA
	PRJNA576217_C_vRhyme_bin_63_single_line	NA	PRJNA576217_C	94601	unknown	unknown
	PRJNA576217_C_vRhyme_bin_64_single_line	NA	PRJNA576217_C	73701	ambiguous	ambiguous
	PRJNA576217_C_vRhyme_bin_65_single_line	NA	PRJNA576217_C	14873	Duplodnaviria	NA
	PRJNA576217_C_vRhyme_bin_66_single_line	NA	PRJNA576217_C	305728	unknown	unknown
	PRJNA576217_C_vRhyme_bin_67_single_line	NA	PRJNA576217_C	15737	unknown	unknown
	PRJNA576217_C_vRhyme_bin_68_single_line	NA	PRJNA576217_C	11790	unknown	unknown
	PRJNA576217_C_vRhyme_bin_69_single_line	NA	PRJNA576217_C	263381	unknown	unknown
	PRJNA576217_C_vRhyme_bin_7_single_line	NA	PRJNA576217_C	235974	Duplodnaviria	NA
	PRJNA576217_C_vRhyme_bin_70_single_line	NA	PRJNA576217_C	5516	unknown	unknown
	PRJNA576217_C_vRhyme_bin_71_single_line	NA	PRJNA576217_C	50406	ambiguous	ambiguous
	PRJNA576217_C_vRhyme_bin_72_single_line	NA	PRJNA576217_C	33643	Duplodnaviria	NA
	PRJNA576217_C_vRhyme_bin_73_single_line	NA	PRJNA576217_C	13467	unknown	unknown
	PRJNA576217_C_vRhyme_bin_74_single_line	NA	PRJNA576217_C	44891	unknown	unknown
	PRJNA576217_C_vRhyme_bin_75_single_line	NA	PRJNA576217_C	141098	unknown	unknown
	PRJNA576217_C_vRhyme_bin_76_single_line	NA	PRJNA576217_C	91356	Duplodnaviria	NA
	PRJNA576217_C_vRhyme_bin_77_single_line	NA	PRJNA576217_C	45881	Duplodnaviria	NA
	PRJNA576217_C_vRhyme_bin_78_single_line	NA	PRJNA576217_C	11910	unknown	unknown
	PRJNA576217_C_vRhyme_bin_8_single_line	NA	PRJNA576217_C	227648	Duplodnaviria	NA
	PRJNA576217_C_vRhyme_bin_81_single_line	NA	PRJNA576217_C	15131	unknown	unknown
	PRJNA576217_C_vRhyme_bin_82_single_line	NA	PRJNA576217_C	532176	unknown	unknown
	PRJNA576217_C_vRhyme_bin_84_single_line	NA	PRJNA576217_C	45631	Duplodnaviria	NA
	PRJNA576217_C_vRhyme_bin_85_single_line	NA	PRJNA576217_C	17319	Duplodnaviria	NA
	PRJNA576217_C_vRhyme_bin_86_single_line	NA	PRJNA576217_C	9878	Duplodnaviria	NA
	PRJNA576217_C_vRhyme_bin_87_single_line	NA	PRJNA576217_C	7654	unknown	unknown
	PRJNA576217_C_vRhyme_bin_88_single_line	NA	PRJNA576217_C	106923	unknown	unknown
	PRJNA576217_C_vRhyme_bin_89_single_line	NA	PRJNA576217_C	19872	unknown	unknown
	PRJNA576217_C_vRhyme_bin_9_single_line	NA	PRJNA576217_C	170670	Duplodnaviria	NA
	PRJNA576217_C_vRhyme_bin_90_single_line	NA	PRJNA576217_C	173338	unknown	unknown
	PRJNA576217_C_vRhyme_bin_91_single_line	NA	PRJNA576217_C	393343	unknown	unknown
	PRJNA576217_C_vRhyme_bin_92_single_line	NA	PRJNA576217_C	47609	unknown	unknown
	PRJNA576217_C_vRhyme_bin_93_single_line	NA	PRJNA576217_C	80900	unknown	unknown
	PRJNA576217_C_vRhyme_bin_94_single_line	NA	PRJNA576217_C	33534	unknown	unknown
	PRJNA576217_C_vRhyme_bin_95_single_line	NA	PRJNA576217_C	13163	unknown	unknown
	PRJNA576217_C_vRhyme_bin_97_single_line	NA	PRJNA576217_C	11754	Duplodnaviria	NA
	PRJNA576217_C_vRhyme_bin_98_single_line	NA	PRJNA576217_C	9836	unknown	unknown
	PRJNA576217_C_vRhyme_bin_99_single_line	NA	PRJNA576217_C	35641	Duplodnaviria	NA
	PRJNA576217_D_vRhyme_bin_1_single_line	NA	PRJNA576217_D	89100	Duplodnaviria	NA
	PRJNA576217_D_vRhyme_bin_10_single_line	NA	PRJNA576217_D	11046	unknown	unknown
	PRJNA576217_D_vRhyme_bin_100_single_line	NA	PRJNA576217_D	12469	Duplodnaviria	NA
	PRJNA576217_D_vRhyme_bin_101_single_line	NA	PRJNA576217_D	11656	Duplodnaviria	NA
	PRJNA576217_D_vRhyme_bin_102_single_line	NA	PRJNA576217_D	16829	Duplodnaviria	NA
	PRJNA576217_D_vRhyme_bin_103_single_line	NA	PRJNA576217_D	22559	Duplodnaviria	NA
	PRJNA576217_D_vRhyme_bin_104_single_line	NA	PRJNA576217_D	6221	Duplodnaviria	NA
	PRJNA576217_D_vRhyme_bin_105_single_line	NA	PRJNA576217_D	9378	Duplodnaviria	NA
	PRJNA576217_D_vRhyme_bin_106_single_line	NA	PRJNA576217_D	6555	Duplodnaviria	NA
	PRJNA576217_D_vRhyme_bin_107_single_line	NA	PRJNA576217_D	14236	Duplodnaviria	NA
	PRJNA576217_D_vRhyme_bin_108_single_line	NA	PRJNA576217_D	6377	Duplodnaviria	NA
	PRJNA576217_D_vRhyme_bin_109_single_line	NA	PRJNA576217_D	11771	Duplodnaviria	NA
	PRJNA576217_D_vRhyme_bin_11_single_line	NA	PRJNA576217_D	39242	unknown	unknown
	PRJNA576217_D_vRhyme_bin_110_single_line	NA	PRJNA576217_D	7760	unknown	unknown
	PRJNA576217_D_vRhyme_bin_111_single_line	NA	PRJNA576217_D	7358	Duplodnaviria	Autographiviridae
	PRJNA576217_D_vRhyme_bin_112_single_line	NA	PRJNA576217_D	9164	Duplodnaviria	NA
	PRJNA576217_D_vRhyme_bin_12_single_line	NA	PRJNA576217_D	209984	Duplodnaviria	NA
	PRJNA576217_D_vRhyme_bin_13_single_line	NA	PRJNA576217_D	15758	unknown	unknown
	PRJNA576217_D_vRhyme_bin_14_single_line	NA	PRJNA576217_D	19275	unknown	unknown
	PRJNA576217_D_vRhyme_bin_15_single_line	NA	PRJNA576217_D	23221	unknown	unknown
	PRJNA576217_D_vRhyme_bin_16_single_line	NA	PRJNA576217_D	11543	unknown	unknown
	PRJNA576217_D_vRhyme_bin_17_single_line	NA	PRJNA576217_D	6705	unknown	unknown
	PRJNA576217_D_vRhyme_bin_18_single_line	NA	PRJNA576217_D	6050	unknown	unknown
	PRJNA576217_D_vRhyme_bin_19_single_line	NA	PRJNA576217_D	15284	Duplodnaviria	NA
	PRJNA576217_D_vRhyme_bin_2_single_line	NA	PRJNA576217_D	130991	Duplodnaviria	NA
	PRJNA576217_D_vRhyme_bin_20_single_line	NA	PRJNA576217_D	9040	unknown	unknown
	PRJNA576217_D_vRhyme_bin_21_single_line	NA	PRJNA576217_D	8523	Duplodnaviria	Autographiviridae
	PRJNA576217_D_vRhyme_bin_22_single_line	NA	PRJNA576217_D	17757	Duplodnaviria	NA
	PRJNA576217_D_vRhyme_bin_23_single_line	NA	PRJNA576217_D	6442	unknown	unknown
	PRJNA576217_D_vRhyme_bin_24_single_line	NA	PRJNA576217_D	9425	Duplodnaviria	NA
	PRJNA576217_D_vRhyme_bin_25_single_line	NA	PRJNA576217_D	99585	Duplodnaviria	NA
	PRJNA576217_D_vRhyme_bin_27_single_line	NA	PRJNA576217_D	20597	Duplodnaviria	NA
	PRJNA576217_D_vRhyme_bin_28_single_line	NA	PRJNA576217_D	16551	Duplodnaviria	NA
	PRJNA576217_D_vRhyme_bin_29_single_line	NA	PRJNA576217_D	26996	Duplodnaviria	NA
	PRJNA576217_D_vRhyme_bin_3_single_line	NA	PRJNA576217_D	106617	Duplodnaviria	NA
	PRJNA576217_D_vRhyme_bin_31_single_line	NA	PRJNA576217_D	4467	unknown	unknown
	PRJNA576217_D_vRhyme_bin_32_single_line	NA	PRJNA576217_D	39913	Duplodnaviria	NA
	PRJNA576217_D_vRhyme_bin_35_single_line	NA	PRJNA576217_D	52567	unknown	unknown
	PRJNA576217_D_vRhyme_bin_36_single_line	NA	PRJNA576217_D	12610	unknown	unknown
	PRJNA576217_D_vRhyme_bin_37_single_line	NA	PRJNA576217_D	20617	unknown	unknown
	PRJNA576217_D_vRhyme_bin_38_single_line	NA	PRJNA576217_D	9876	unknown	unknown
	PRJNA576217_D_vRhyme_bin_39_single_line	NA	PRJNA576217_D	98197	Duplodnaviria	Steigviridae
	PRJNA576217_D_vRhyme_bin_40_single_line	NA	PRJNA576217_D	30771	Duplodnaviria	NA
	PRJNA576217_D_vRhyme_bin_42_single_line	NA	PRJNA576217_D	4190	unknown	unknown
	PRJNA576217_D_vRhyme_bin_43_single_line	NA	PRJNA576217_D	42949	Duplodnaviria	NA
	PRJNA576217_D_vRhyme_bin_44_single_line	NA	PRJNA576217_D	47651	Duplodnaviria	NA
	PRJNA576217_D_vRhyme_bin_46_single_line	NA	PRJNA576217_D	38644	Duplodnaviria	NA
	PRJNA576217_D_vRhyme_bin_47_single_line	NA	PRJNA576217_D	5594	Duplodnaviria	NA
	PRJNA576217_D_vRhyme_bin_48_single_line	NA	PRJNA576217_D	34474	Duplodnaviria	NA
	PRJNA576217_D_vRhyme_bin_49_single_line	NA	PRJNA576217_D	69786	Duplodnaviria	NA
	PRJNA576217_D_vRhyme_bin_5_single_line	NA	PRJNA576217_D	51621	Duplodnaviria	NA
	PRJNA576217_D_vRhyme_bin_50_single_line	NA	PRJNA576217_D	89840	Duplodnaviria	NA
	PRJNA576217_D_vRhyme_bin_51_single_line	NA	PRJNA576217_D	79115	Duplodnaviria	NA
	PRJNA576217_D_vRhyme_bin_52_single_line	NA	PRJNA576217_D	43491	Duplodnaviria	NA
	PRJNA576217_D_vRhyme_bin_53_single_line	NA	PRJNA576217_D	18108	Duplodnaviria	NA
	PRJNA576217_D_vRhyme_bin_54_single_line	NA	PRJNA576217_D	18704	unknown	unknown
	PRJNA576217_D_vRhyme_bin_55_single_line	NA	PRJNA576217_D	28744	Duplodnaviria	NA
	PRJNA576217_D_vRhyme_bin_56_single_line	NA	PRJNA576217_D	64403	Duplodnaviria	NA
	PRJNA576217_D_vRhyme_bin_57_single_line	NA	PRJNA576217_D	9502	unknown	unknown
	PRJNA576217_D_vRhyme_bin_58_single_line	NA	PRJNA576217_D	15551	ambiguous	ambiguous
	PRJNA576217_D_vRhyme_bin_59_single_line	NA	PRJNA576217_D	32346	Duplodnaviria	NA
	PRJNA576217_D_vRhyme_bin_6_single_line	NA	PRJNA576217_D	58886	Duplodnaviria	NA
	PRJNA576217_D_vRhyme_bin_60_single_line	NA	PRJNA576217_D	41077	Duplodnaviria	NA
	PRJNA576217_D_vRhyme_bin_61_single_line	NA	PRJNA576217_D	26511	Duplodnaviria	NA
	PRJNA576217_D_vRhyme_bin_62_single_line	NA	PRJNA576217_D	31238	Duplodnaviria	NA
	PRJNA576217_D_vRhyme_bin_63_single_line	NA	PRJNA576217_D	13794	Duplodnaviria	NA
	PRJNA576217_D_vRhyme_bin_64_single_line	NA	PRJNA576217_D	12288	unknown	unknown
	PRJNA576217_D_vRhyme_bin_65_single_line	NA	PRJNA576217_D	17669	Duplodnaviria	NA
	PRJNA576217_D_vRhyme_bin_66_single_line	NA	PRJNA576217_D	19607	Duplodnaviria	NA
	PRJNA576217_D_vRhyme_bin_67_single_line	NA	PRJNA576217_D	28752	Duplodnaviria	NA
	PRJNA576217_D_vRhyme_bin_68_single_line	NA	PRJNA576217_D	53062	Duplodnaviria	NA
	PRJNA576217_D_vRhyme_bin_69_single_line	NA	PRJNA576217_D	11941	Duplodnaviria	Herelleviridae
	PRJNA576217_D_vRhyme_bin_7_single_line	NA	PRJNA576217_D	10774	unknown	unknown
	PRJNA576217_D_vRhyme_bin_70_single_line	NA	PRJNA576217_D	38281	Duplodnaviria	NA
	PRJNA576217_D_vRhyme_bin_71_single_line	NA	PRJNA576217_D	134389	Duplodnaviria	NA
	PRJNA576217_D_vRhyme_bin_72_single_line	NA	PRJNA576217_D	11380	unknown	unknown
	PRJNA576217_D_vRhyme_bin_73_single_line	NA	PRJNA576217_D	11893	Duplodnaviria	NA
	PRJNA576217_D_vRhyme_bin_74_single_line	NA	PRJNA576217_D	6642	Duplodnaviria	NA
	PRJNA576217_D_vRhyme_bin_75_single_line	NA	PRJNA576217_D	47220	Duplodnaviria	NA
	PRJNA576217_D_vRhyme_bin_76_single_line	NA	PRJNA576217_D	2807	unknown	unknown
	PRJNA576217_D_vRhyme_bin_77_single_line	NA	PRJNA576217_D	131580	Duplodnaviria	NA
	PRJNA576217_D_vRhyme_bin_78_single_line	NA	PRJNA576217_D	158025	Duplodnaviria	NA
	PRJNA576217_D_vRhyme_bin_79_single_line	NA	PRJNA576217_D	6062	Duplodnaviria	NA
	PRJNA576217_D_vRhyme_bin_8_single_line	NA	PRJNA576217_D	33530	unknown	unknown
	PRJNA576217_D_vRhyme_bin_80_single_line	NA	PRJNA576217_D	29825	Duplodnaviria	NA
	PRJNA576217_D_vRhyme_bin_81_single_line	NA	PRJNA576217_D	9244	Duplodnaviria	NA
	PRJNA576217_D_vRhyme_bin_82_single_line	NA	PRJNA576217_D	9968	unknown	unknown
	PRJNA576217_D_vRhyme_bin_83_single_line	NA	PRJNA576217_D	97347	Duplodnaviria	NA
	PRJNA576217_D_vRhyme_bin_84_single_line	NA	PRJNA576217_D	24621	Duplodnaviria	NA
	PRJNA576217_D_vRhyme_bin_85_single_line	NA	PRJNA576217_D	36262	Duplodnaviria	NA
	PRJNA576217_D_vRhyme_bin_86_single_line	NA	PRJNA576217_D	14328	Duplodnaviria	NA
	PRJNA576217_D_vRhyme_bin_87_single_line	NA	PRJNA576217_D	44071	Duplodnaviria	NA
	PRJNA576217_D_vRhyme_bin_88_single_line	NA	PRJNA576217_D	96328	Duplodnaviria	NA
	PRJNA576217_D_vRhyme_bin_89_single_line	NA	PRJNA576217_D	64705	Duplodnaviria	NA
	PRJNA576217_D_vRhyme_bin_9_single_line	NA	PRJNA576217_D	221262	Duplodnaviria	NA
	PRJNA576217_D_vRhyme_bin_90_single_line	NA	PRJNA576217_D	19087	Duplodnaviria	NA
	PRJNA576217_D_vRhyme_bin_91_single_line	NA	PRJNA576217_D	39702	Duplodnaviria	NA
	PRJNA576217_D_vRhyme_bin_92_single_line	NA	PRJNA576217_D	12320	Duplodnaviria	Peduoviridae
	PRJNA576217_D_vRhyme_bin_93_single_line	NA	PRJNA576217_D	10891	Duplodnaviria	NA
	PRJNA576217_D_vRhyme_bin_94_single_line	NA	PRJNA576217_D	5728	Duplodnaviria	NA
	PRJNA576217_D_vRhyme_bin_95_single_line	NA	PRJNA576217_D	28367	Duplodnaviria	NA
	PRJNA576217_D_vRhyme_bin_96_single_line	NA	PRJNA576217_D	14465	Duplodnaviria	NA
	PRJNA576217_D_vRhyme_bin_97_single_line	NA	PRJNA576217_D	8251	Duplodnaviria	NA
	PRJNA576217_D_vRhyme_bin_98_single_line	NA	PRJNA576217_D	13992	Duplodnaviria	NA
	PRJNA576217_D_vRhyme_bin_99_single_line	NA	PRJNA576217_D	7140	Duplodnaviria	NA
	PRJNA595374_vRhyme_bin_1_single_line	NA	PRJNA595374	113429	Duplodnaviria	NA
	PRJNA595374_vRhyme_bin_10_single_line	NA	PRJNA595374	13232	Duplodnaviria	Kyanoviridae
	PRJNA595374_vRhyme_bin_11_single_line	NA	PRJNA595374	39873	Duplodnaviria	NA
	PRJNA595374_vRhyme_bin_12_single_line	NA	PRJNA595374	31095	Duplodnaviria	NA
	PRJNA595374_vRhyme_bin_13_single_line	NA	PRJNA595374	16390	Duplodnaviria	NA
	PRJNA595374_vRhyme_bin_14_single_line	NA	PRJNA595374	9158	Duplodnaviria	NA
	PRJNA595374_vRhyme_bin_15_single_line	NA	PRJNA595374	35390	Duplodnaviria	NA
	PRJNA595374_vRhyme_bin_16_single_line	NA	PRJNA595374	34935	Duplodnaviria	NA
	PRJNA595374_vRhyme_bin_17_single_line	NA	PRJNA595374	6993	Duplodnaviria	NA
	PRJNA595374_vRhyme_bin_18_single_line	NA	PRJNA595374	6819	Duplodnaviria	Zobellviridae
	PRJNA595374_vRhyme_bin_19_single_line	NA	PRJNA595374	18367	Duplodnaviria	NA
	PRJNA595374_vRhyme_bin_2_single_line	NA	PRJNA595374	25423	Duplodnaviria	Kyanoviridae
	PRJNA595374_vRhyme_bin_20_single_line	NA	PRJNA595374	6884	unknown	unknown
	PRJNA595374_vRhyme_bin_21_single_line	NA	PRJNA595374	7915	Duplodnaviria	NA
	PRJNA595374_vRhyme_bin_22_single_line	NA	PRJNA595374	6234	unknown	unknown
	PRJNA595374_vRhyme_bin_23_single_line	NA	PRJNA595374	23782	Duplodnaviria	NA
	PRJNA595374_vRhyme_bin_24_single_line	NA	PRJNA595374	2913	Duplodnaviria	NA
	PRJNA595374_vRhyme_bin_25_single_line	NA	PRJNA595374	10703	Duplodnaviria	NA
	PRJNA595374_vRhyme_bin_4_single_line	NA	PRJNA595374	44634	Duplodnaviria	NA
	PRJNA595374_vRhyme_bin_5_single_line	NA	PRJNA595374	51027	Duplodnaviria	NA
	PRJNA595374_vRhyme_bin_6_single_line	NA	PRJNA595374	74074	Duplodnaviria	NA
	PRJNA595374_vRhyme_bin_7_single_line	NA	PRJNA595374	28380	Duplodnaviria	NA
	PRJNA595374_vRhyme_bin_8_single_line	NA	PRJNA595374	28508	Duplodnaviria	Kyanoviridae
	PRJNA595374_vRhyme_bin_9_single_line	NA	PRJNA595374	19336	Duplodnaviria	NA
	PRJNA597953_A_vRhyme_bin_1_single_line	NA	PRJNA597953_A	17941	unknown	unknown
	PRJNA597953_A_vRhyme_bin_10_single_line	NA	PRJNA597953_A	11937	unknown	unknown
	PRJNA597953_A_vRhyme_bin_11_single_line	NA	PRJNA597953_A	54484	unknown	unknown
	PRJNA597953_A_vRhyme_bin_12_single_line	NA	PRJNA597953_A	63088	unknown	unknown
	PRJNA597953_A_vRhyme_bin_13_single_line	NA	PRJNA597953_A	63803	unknown	unknown
	PRJNA597953_A_vRhyme_bin_14_single_line	NA	PRJNA597953_A	20260	unknown	unknown
	PRJNA597953_A_vRhyme_bin_15_single_line	NA	PRJNA597953_A	22132	unknown	unknown
	PRJNA597953_A_vRhyme_bin_16_single_line	NA	PRJNA597953_A	20100	unknown	unknown
	PRJNA597953_A_vRhyme_bin_17_single_line	NA	PRJNA597953_A	10993	unknown	unknown
	PRJNA597953_A_vRhyme_bin_18_single_line	NA	PRJNA597953_A	33578	unknown	unknown
	PRJNA597953_A_vRhyme_bin_19_single_line	NA	PRJNA597953_A	16625	unknown	unknown
	PRJNA597953_A_vRhyme_bin_2_single_line	NA	PRJNA597953_A	11367	unknown	unknown
	PRJNA597953_A_vRhyme_bin_20_single_line	NA	PRJNA597953_A	10747	unknown	unknown
	PRJNA597953_A_vRhyme_bin_21_single_line	NA	PRJNA597953_A	30332	unknown	unknown
	PRJNA597953_A_vRhyme_bin_22_single_line	NA	PRJNA597953_A	13602	unknown	unknown
	PRJNA597953_A_vRhyme_bin_23_single_line	NA	PRJNA597953_A	9768	unknown	unknown
	PRJNA597953_A_vRhyme_bin_24_single_line	NA	PRJNA597953_A	13812	unknown	unknown
	PRJNA597953_A_vRhyme_bin_25_single_line	NA	PRJNA597953_A	10134	unknown	unknown
	PRJNA597953_A_vRhyme_bin_26_single_line	NA	PRJNA597953_A	37760	unknown	unknown
	PRJNA597953_A_vRhyme_bin_27_single_line	NA	PRJNA597953_A	134849	unknown	unknown
	PRJNA597953_A_vRhyme_bin_28_single_line	NA	PRJNA597953_A	27798	unknown	unknown
	PRJNA597953_A_vRhyme_bin_29_single_line	NA	PRJNA597953_A	6780	unknown	unknown
	PRJNA597953_A_vRhyme_bin_3_single_line	NA	PRJNA597953_A	87684	unknown	unknown
	PRJNA597953_A_vRhyme_bin_30_single_line	NA	PRJNA597953_A	12769	unknown	unknown
	PRJNA597953_A_vRhyme_bin_31_single_line	NA	PRJNA597953_A	28075	unknown	unknown
	PRJNA597953_A_vRhyme_bin_32_single_line	NA	PRJNA597953_A	22351	unknown	unknown
	PRJNA597953_A_vRhyme_bin_33_single_line	NA	PRJNA597953_A	7683	unknown	unknown
	PRJNA597953_A_vRhyme_bin_34_single_line	NA	PRJNA597953_A	22110	unknown	unknown
	PRJNA597953_A_vRhyme_bin_35_single_line	NA	PRJNA597953_A	13112	unknown	unknown
	PRJNA597953_A_vRhyme_bin_36_single_line	NA	PRJNA597953_A	10579	unknown	unknown
	PRJNA597953_A_vRhyme_bin_37_single_line	NA	PRJNA597953_A	8291	unknown	unknown
	PRJNA597953_A_vRhyme_bin_38_single_line	NA	PRJNA597953_A	13053	unknown	unknown
	PRJNA597953_A_vRhyme_bin_39_single_line	NA	PRJNA597953_A	11425	unknown	unknown
	PRJNA597953_A_vRhyme_bin_4_single_line	NA	PRJNA597953_A	16722	unknown	unknown
	PRJNA597953_A_vRhyme_bin_40_single_line	NA	PRJNA597953_A	7703	unknown	unknown
	PRJNA597953_A_vRhyme_bin_5_single_line	NA	PRJNA597953_A	45603	unknown	unknown
	PRJNA597953_A_vRhyme_bin_6_single_line	NA	PRJNA597953_A	15757	unknown	unknown
	PRJNA597953_A_vRhyme_bin_7_single_line	NA	PRJNA597953_A	43752	unknown	unknown
	PRJNA597953_A_vRhyme_bin_8_single_line	NA	PRJNA597953_A	15564	unknown	unknown
	PRJNA597953_A_vRhyme_bin_9_single_line	NA	PRJNA597953_A	18281	unknown	unknown
	PRJNA597953_B_vRhyme_bin_1_single_line	NA	PRJNA597953_B	8676	unknown	unknown
	PRJNA597953_B_vRhyme_bin_10_single_line	NA	PRJNA597953_B	52734	unknown	unknown
	PRJNA597953_B_vRhyme_bin_11_single_line	NA	PRJNA597953_B	73505	unknown	unknown
	PRJNA597953_B_vRhyme_bin_12_single_line	NA	PRJNA597953_B	10745	unknown	unknown
	PRJNA597953_B_vRhyme_bin_13_single_line	NA	PRJNA597953_B	31090	unknown	unknown
	PRJNA597953_B_vRhyme_bin_14_single_line	NA	PRJNA597953_B	10447	unknown	unknown
	PRJNA597953_B_vRhyme_bin_15_single_line	NA	PRJNA597953_B	11035	unknown	unknown
	PRJNA597953_B_vRhyme_bin_16_single_line	NA	PRJNA597953_B	13617	unknown	unknown
	PRJNA597953_B_vRhyme_bin_17_single_line	NA	PRJNA597953_B	12104	unknown	unknown
	PRJNA597953_B_vRhyme_bin_18_single_line	NA	PRJNA597953_B	10926	unknown	unknown
	PRJNA597953_B_vRhyme_bin_19_single_line	NA	PRJNA597953_B	9933	unknown	unknown
	PRJNA597953_B_vRhyme_bin_2_single_line	NA	PRJNA597953_B	32527	unknown	unknown
	PRJNA597953_B_vRhyme_bin_20_single_line	NA	PRJNA597953_B	10557	unknown	unknown
	PRJNA597953_B_vRhyme_bin_21_single_line	NA	PRJNA597953_B	12907	unknown	unknown
	PRJNA597953_B_vRhyme_bin_22_single_line	NA	PRJNA597953_B	7202	unknown	unknown
	PRJNA597953_B_vRhyme_bin_3_single_line	NA	PRJNA597953_B	24851	unknown	unknown
	PRJNA597953_B_vRhyme_bin_4_single_line	NA	PRJNA597953_B	24581	unknown	unknown
	PRJNA597953_B_vRhyme_bin_5_single_line	NA	PRJNA597953_B	10149	unknown	unknown
	PRJNA597953_B_vRhyme_bin_6_single_line	NA	PRJNA597953_B	17696	unknown	unknown
	PRJNA597953_B_vRhyme_bin_8_single_line	NA	PRJNA597953_B	12933	unknown	unknown
	PRJNA597953_B_vRhyme_bin_9_single_line	NA	PRJNA597953_B	16527	unknown	unknown
	PRJNA647466_vRhyme_bin_1_single_line	NA	PRJNA647466	184316	unknown	unknown
	PRJNA647466_vRhyme_bin_10_single_line	NA	PRJNA647466	85243	Duplodnaviria	NA
	PRJNA647466_vRhyme_bin_11_single_line	NA	PRJNA647466	132929	Duplodnaviria	NA
	PRJNA647466_vRhyme_bin_12_single_line	NA	PRJNA647466	76834	unknown	unknown
	PRJNA647466_vRhyme_bin_13_single_line	NA	PRJNA647466	113605	Duplodnaviria	NA
	PRJNA647466_vRhyme_bin_14_single_line	NA	PRJNA647466	298025	Duplodnaviria	NA
	PRJNA647466_vRhyme_bin_15_single_line	NA	PRJNA647466	157445	Duplodnaviria	NA
	PRJNA647466_vRhyme_bin_16_single_line	NA	PRJNA647466	182416	Duplodnaviria	NA
	PRJNA647466_vRhyme_bin_17_single_line	NA	PRJNA647466	272762	Duplodnaviria	NA
	PRJNA647466_vRhyme_bin_18_single_line	NA	PRJNA647466	96879	Duplodnaviria	NA
	PRJNA647466_vRhyme_bin_19_single_line	NA	PRJNA647466	68617	unknown	unknown
	PRJNA647466_vRhyme_bin_2_single_line	NA	PRJNA647466	375920	Duplodnaviria	NA
	PRJNA647466_vRhyme_bin_20_single_line	NA	PRJNA647466	28242	unknown	unknown
	PRJNA647466_vRhyme_bin_21_single_line	NA	PRJNA647466	62343	unknown	unknown
	PRJNA647466_vRhyme_bin_22_single_line	NA	PRJNA647466	12877	unknown	unknown
	PRJNA647466_vRhyme_bin_23_single_line	NA	PRJNA647466	59329	unknown	unknown
	PRJNA647466_vRhyme_bin_24_single_line	NA	PRJNA647466	49887	unknown	unknown
	PRJNA647466_vRhyme_bin_25_single_line	NA	PRJNA647466	61128	unknown	unknown
	PRJNA647466_vRhyme_bin_26_single_line	NA	PRJNA647466	13193	unknown	unknown
	PRJNA647466_vRhyme_bin_27_single_line	NA	PRJNA647466	18869	unknown	unknown
	PRJNA647466_vRhyme_bin_28_single_line	NA	PRJNA647466	10147	unknown	unknown
	PRJNA647466_vRhyme_bin_29_single_line	NA	PRJNA647466	75123	Duplodnaviria	NA
	PRJNA647466_vRhyme_bin_3_single_line	NA	PRJNA647466	1166278	Duplodnaviria	NA
	PRJNA647466_vRhyme_bin_30_single_line	NA	PRJNA647466	138298	unknown	unknown
	PRJNA647466_vRhyme_bin_31_single_line	NA	PRJNA647466	226835	Duplodnaviria	NA
	PRJNA647466_vRhyme_bin_32_single_line	NA	PRJNA647466	67522	unknown	unknown
	PRJNA647466_vRhyme_bin_33_single_line	NA	PRJNA647466	549938	Duplodnaviria	NA
	PRJNA647466_vRhyme_bin_34_single_line	NA	PRJNA647466	66116	unknown	unknown
	PRJNA647466_vRhyme_bin_35_single_line	NA	PRJNA647466	36540	unknown	unknown
	PRJNA647466_vRhyme_bin_36_single_line	NA	PRJNA647466	27103	Duplodnaviria	NA
	PRJNA647466_vRhyme_bin_37_single_line	NA	PRJNA647466	81588	unknown	unknown
	PRJNA647466_vRhyme_bin_38_single_line	NA	PRJNA647466	33740	unknown	unknown
	PRJNA647466_vRhyme_bin_39_single_line	NA	PRJNA647466	10362	unknown	unknown
	PRJNA647466_vRhyme_bin_4_single_line	NA	PRJNA647466	41264	unknown	unknown
	PRJNA647466_vRhyme_bin_40_single_line	NA	PRJNA647466	29124	Duplodnaviria	NA
	PRJNA647466_vRhyme_bin_5_single_line	NA	PRJNA647466	356408	Duplodnaviria	NA
	PRJNA647466_vRhyme_bin_6_single_line	NA	PRJNA647466	736560	Duplodnaviria	NA
	PRJNA647466_vRhyme_bin_7_single_line	NA	PRJNA647466	130599	Duplodnaviria	NA
	PRJNA647466_vRhyme_bin_8_single_line	NA	PRJNA647466	336597	Duplodnaviria	NA
	PRJNA647466_vRhyme_bin_9_single_line	NA	PRJNA647466	54212	unknown	unknown
	PRJNA757245_A_vRhyme_bin_1_single_line	NA	PRJNA757245_A	579820	Duplodnaviria	NA
	PRJNA757245_A_vRhyme_bin_10_single_line	NA	PRJNA757245_A	27539	unknown	unknown
	PRJNA757245_A_vRhyme_bin_100_single_line	NA	PRJNA757245_A	7603	Duplodnaviria	NA
	PRJNA757245_A_vRhyme_bin_101_single_line	NA	PRJNA757245_A	9429	unknown	unknown
	PRJNA757245_A_vRhyme_bin_102_single_line	NA	PRJNA757245_A	9672	unknown	unknown
	PRJNA757245_A_vRhyme_bin_103_single_line	NA	PRJNA757245_A	12354	unknown	unknown
	PRJNA757245_A_vRhyme_bin_104_single_line	NA	PRJNA757245_A	60853	Duplodnaviria	NA
	PRJNA757245_A_vRhyme_bin_105_single_line	NA	PRJNA757245_A	7563	unknown	unknown
	PRJNA757245_A_vRhyme_bin_106_single_line	NA	PRJNA757245_A	2364	unknown	unknown
	PRJNA757245_A_vRhyme_bin_11_single_line	NA	PRJNA757245_A	40358	Duplodnaviria	NA
	PRJNA757245_A_vRhyme_bin_12_single_line	NA	PRJNA757245_A	55455	unknown	unknown
	PRJNA757245_A_vRhyme_bin_13_single_line	NA	PRJNA757245_A	10780	Duplodnaviria	Herelleviridae
	PRJNA757245_A_vRhyme_bin_14_single_line	NA	PRJNA757245_A	66836	Duplodnaviria	NA
	PRJNA757245_A_vRhyme_bin_15_single_line	NA	PRJNA757245_A	17535	unknown	unknown
	PRJNA757245_A_vRhyme_bin_16_single_line	NA	PRJNA757245_A	64940	unknown	unknown
	PRJNA757245_A_vRhyme_bin_17_single_line	NA	PRJNA757245_A	9811	unknown	unknown
	PRJNA757245_A_vRhyme_bin_18_single_line	NA	PRJNA757245_A	25150	unknown	unknown
	PRJNA757245_A_vRhyme_bin_19_single_line	NA	PRJNA757245_A	12348	unknown	unknown
	PRJNA757245_A_vRhyme_bin_2_single_line	NA	PRJNA757245_A	533327	Duplodnaviria	NA
	PRJNA757245_A_vRhyme_bin_20_single_line	NA	PRJNA757245_A	12193	unknown	unknown
	PRJNA757245_A_vRhyme_bin_21_single_line	NA	PRJNA757245_A	14299	unknown	unknown
	PRJNA757245_A_vRhyme_bin_23_single_line	NA	PRJNA757245_A	19342	unknown	unknown
	PRJNA757245_A_vRhyme_bin_24_single_line	NA	PRJNA757245_A	21612	unknown	unknown
	PRJNA757245_A_vRhyme_bin_25_single_line	NA	PRJNA757245_A	10789	unknown	unknown
	PRJNA757245_A_vRhyme_bin_26_single_line	NA	PRJNA757245_A	13235	unknown	unknown
	PRJNA757245_A_vRhyme_bin_27_single_line	NA	PRJNA757245_A	4717	unknown	unknown
	PRJNA757245_A_vRhyme_bin_3_single_line	NA	PRJNA757245_A	103764	Duplodnaviria	NA
	PRJNA757245_A_vRhyme_bin_30_single_line	NA	PRJNA757245_A	5366	unknown	unknown
	PRJNA757245_A_vRhyme_bin_31_single_line	NA	PRJNA757245_A	11344	Duplodnaviria	NA
	PRJNA757245_A_vRhyme_bin_32_single_line	NA	PRJNA757245_A	49750	Duplodnaviria	NA
	PRJNA757245_A_vRhyme_bin_33_single_line	NA	PRJNA757245_A	5393	Monodnaviria	Microviridae
	PRJNA757245_A_vRhyme_bin_34_single_line	NA	PRJNA757245_A	155419	Duplodnaviria	NA
	PRJNA757245_A_vRhyme_bin_35_single_line	NA	PRJNA757245_A	9331	unknown	unknown
	PRJNA757245_A_vRhyme_bin_36_single_line	NA	PRJNA757245_A	5900	unknown	unknown
	PRJNA757245_A_vRhyme_bin_37_single_line	NA	PRJNA757245_A	2887	unknown	unknown
	PRJNA757245_A_vRhyme_bin_39_single_line	NA	PRJNA757245_A	18912	Duplodnaviria	NA
	PRJNA757245_A_vRhyme_bin_4_single_line	NA	PRJNA757245_A	36450	Duplodnaviria	NA
	PRJNA757245_A_vRhyme_bin_40_single_line	NA	PRJNA757245_A	19220	unknown	unknown
	PRJNA757245_A_vRhyme_bin_41_single_line	NA	PRJNA757245_A	7888	Duplodnaviria	NA
	PRJNA757245_A_vRhyme_bin_42_single_line	NA	PRJNA757245_A	8733	Duplodnaviria	NA
	PRJNA757245_A_vRhyme_bin_43_single_line	NA	PRJNA757245_A	32153	Duplodnaviria	NA
	PRJNA757245_A_vRhyme_bin_44_single_line	NA	PRJNA757245_A	19057	Duplodnaviria	NA
	PRJNA757245_A_vRhyme_bin_46_single_line	NA	PRJNA757245_A	10160	unknown	unknown
	PRJNA757245_A_vRhyme_bin_47_single_line	NA	PRJNA757245_A	7364	Duplodnaviria	NA
	PRJNA757245_A_vRhyme_bin_49_single_line	NA	PRJNA757245_A	3650	Duplodnaviria	Kyanoviridae
	PRJNA757245_A_vRhyme_bin_5_single_line	NA	PRJNA757245_A	7928	Duplodnaviria	NA
	PRJNA757245_A_vRhyme_bin_50_single_line	NA	PRJNA757245_A	42239	Duplodnaviria	NA
	PRJNA757245_A_vRhyme_bin_51_single_line	NA	PRJNA757245_A	35128	Duplodnaviria	NA
	PRJNA757245_A_vRhyme_bin_52_single_line	NA	PRJNA757245_A	46867	Duplodnaviria	NA
	PRJNA757245_A_vRhyme_bin_53_single_line	NA	PRJNA757245_A	19736	Duplodnaviria	NA
	PRJNA757245_A_vRhyme_bin_55_single_line	NA	PRJNA757245_A	57696	Duplodnaviria	NA
	PRJNA757245_A_vRhyme_bin_57_single_line	NA	PRJNA757245_A	21005	unknown	unknown
	PRJNA757245_A_vRhyme_bin_58_single_line	NA	PRJNA757245_A	65874	Duplodnaviria	NA
	PRJNA757245_A_vRhyme_bin_6_single_line	NA	PRJNA757245_A	37217	unknown	unknown
	PRJNA757245_A_vRhyme_bin_60_single_line	NA	PRJNA757245_A	32413	Duplodnaviria	NA
	PRJNA757245_A_vRhyme_bin_61_single_line	NA	PRJNA757245_A	7426	Duplodnaviria	NA
	PRJNA757245_A_vRhyme_bin_62_single_line	NA	PRJNA757245_A	12730	Duplodnaviria	NA
	PRJNA757245_A_vRhyme_bin_63_single_line	NA	PRJNA757245_A	47274	Duplodnaviria	NA
	PRJNA757245_A_vRhyme_bin_64_single_line	NA	PRJNA757245_A	110574	ambiguous	ambiguous
	PRJNA757245_A_vRhyme_bin_65_single_line	NA	PRJNA757245_A	39638	Duplodnaviria	NA
	PRJNA757245_A_vRhyme_bin_66_single_line	NA	PRJNA757245_A	55430	Duplodnaviria	NA
	PRJNA757245_A_vRhyme_bin_67_single_line	NA	PRJNA757245_A	22200	Duplodnaviria	NA
	PRJNA757245_A_vRhyme_bin_68_single_line	NA	PRJNA757245_A	31446	Duplodnaviria	NA
	PRJNA757245_A_vRhyme_bin_69_single_line	NA	PRJNA757245_A	24427	Duplodnaviria	NA
	PRJNA757245_A_vRhyme_bin_7_single_line	NA	PRJNA757245_A	17692	Duplodnaviria	NA
	PRJNA757245_A_vRhyme_bin_70_single_line	NA	PRJNA757245_A	6207	Duplodnaviria	NA
	PRJNA757245_A_vRhyme_bin_71_single_line	NA	PRJNA757245_A	22075	Duplodnaviria	NA
	PRJNA757245_A_vRhyme_bin_72_single_line	NA	PRJNA757245_A	19763	Duplodnaviria	NA
	PRJNA757245_A_vRhyme_bin_73_single_line	NA	PRJNA757245_A	18854	Duplodnaviria	NA
	PRJNA757245_A_vRhyme_bin_74_single_line	NA	PRJNA757245_A	38025	Duplodnaviria	NA
	PRJNA757245_A_vRhyme_bin_75_single_line	NA	PRJNA757245_A	9010	Duplodnaviria	NA
	PRJNA757245_A_vRhyme_bin_76_single_line	NA	PRJNA757245_A	23183	Duplodnaviria	NA
	PRJNA757245_A_vRhyme_bin_77_single_line	NA	PRJNA757245_A	15620	unknown	unknown
	PRJNA757245_A_vRhyme_bin_78_single_line	NA	PRJNA757245_A	42505	Duplodnaviria	NA
	PRJNA757245_A_vRhyme_bin_79_single_line	NA	PRJNA757245_A	9045	Duplodnaviria	NA
	PRJNA757245_A_vRhyme_bin_8_single_line	NA	PRJNA757245_A	14088	unknown	unknown
	PRJNA757245_A_vRhyme_bin_80_single_line	NA	PRJNA757245_A	12344	Duplodnaviria	NA
	PRJNA757245_A_vRhyme_bin_81_single_line	NA	PRJNA757245_A	15772	Duplodnaviria	NA
	PRJNA757245_A_vRhyme_bin_82_single_line	NA	PRJNA757245_A	19678	Duplodnaviria	NA
	PRJNA757245_A_vRhyme_bin_83_single_line	NA	PRJNA757245_A	51351	Duplodnaviria	NA
	PRJNA757245_A_vRhyme_bin_84_single_line	NA	PRJNA757245_A	15375	Duplodnaviria	NA
	PRJNA757245_A_vRhyme_bin_86_single_line	NA	PRJNA757245_A	6001	Duplodnaviria	NA
	PRJNA757245_A_vRhyme_bin_87_single_line	NA	PRJNA757245_A	8452	unknown	unknown
	PRJNA757245_A_vRhyme_bin_89_single_line	NA	PRJNA757245_A	22822	Duplodnaviria	NA
	PRJNA757245_A_vRhyme_bin_9_single_line	NA	PRJNA757245_A	24975	unknown	unknown
	PRJNA757245_A_vRhyme_bin_90_single_line	NA	PRJNA757245_A	7825	Duplodnaviria	NA
	PRJNA757245_A_vRhyme_bin_91_single_line	NA	PRJNA757245_A	12091	Duplodnaviria	NA
	PRJNA757245_A_vRhyme_bin_92_single_line	NA	PRJNA757245_A	9441	Duplodnaviria	NA
	PRJNA757245_A_vRhyme_bin_93_single_line	NA	PRJNA757245_A	18499	Duplodnaviria	NA
	PRJNA757245_A_vRhyme_bin_94_single_line	NA	PRJNA757245_A	9561	unknown	unknown
	PRJNA757245_A_vRhyme_bin_95_single_line	NA	PRJNA757245_A	7277	Duplodnaviria	NA
	PRJNA757245_A_vRhyme_bin_96_single_line	NA	PRJNA757245_A	11260	Duplodnaviria	NA
	PRJNA757245_A_vRhyme_bin_97_single_line	NA	PRJNA757245_A	13247	Duplodnaviria	NA
	PRJNA757245_A_vRhyme_bin_98_single_line	NA	PRJNA757245_A	5559	Duplodnaviria	NA
	PRJNA757245_A_vRhyme_bin_99_single_line	NA	PRJNA757245_A	52645	Duplodnaviria	NA
	PRJNA757245_B_vRhyme_bin_1_single_line	NA	PRJNA757245_B	96414	unknown	unknown
	PRJNA757245_B_vRhyme_bin_10_single_line	NA	PRJNA757245_B	56710	unknown	unknown
	PRJNA757245_B_vRhyme_bin_11_single_line	NA	PRJNA757245_B	14053	unknown	unknown
	PRJNA757245_B_vRhyme_bin_12_single_line	NA	PRJNA757245_B	24310	unknown	unknown
	PRJNA757245_B_vRhyme_bin_13_single_line	NA	PRJNA757245_B	8897	unknown	unknown
	PRJNA757245_B_vRhyme_bin_14_single_line	NA	PRJNA757245_B	18222	unknown	unknown
	PRJNA757245_B_vRhyme_bin_15_single_line	NA	PRJNA757245_B	21256	Duplodnaviria	NA
	PRJNA757245_B_vRhyme_bin_16_single_line	NA	PRJNA757245_B	7799	unknown	unknown
	PRJNA757245_B_vRhyme_bin_17_single_line	NA	PRJNA757245_B	18740	unknown	unknown
	PRJNA757245_B_vRhyme_bin_18_single_line	NA	PRJNA757245_B	18406	unknown	unknown
	PRJNA757245_B_vRhyme_bin_19_single_line	NA	PRJNA757245_B	15873	unknown	unknown
	PRJNA757245_B_vRhyme_bin_2_single_line	NA	PRJNA757245_B	175983	Duplodnaviria	NA
	PRJNA757245_B_vRhyme_bin_20_single_line	NA	PRJNA757245_B	6319	unknown	unknown
	PRJNA757245_B_vRhyme_bin_21_single_line	NA	PRJNA757245_B	6621	Duplodnaviria	NA
	PRJNA757245_B_vRhyme_bin_22_single_line	NA	PRJNA757245_B	11503	unknown	unknown
	PRJNA757245_B_vRhyme_bin_23_single_line	NA	PRJNA757245_B	8326	unknown	unknown
	PRJNA757245_B_vRhyme_bin_24_single_line	NA	PRJNA757245_B	59487	Duplodnaviria	NA
	PRJNA757245_B_vRhyme_bin_25_single_line	NA	PRJNA757245_B	9245	Duplodnaviria	NA
	PRJNA757245_B_vRhyme_bin_26_single_line	NA	PRJNA757245_B	9737	Duplodnaviria	NA
	PRJNA757245_B_vRhyme_bin_27_single_line	NA	PRJNA757245_B	5074	Duplodnaviria	NA
	PRJNA757245_B_vRhyme_bin_28_single_line	NA	PRJNA757245_B	16052	unknown	unknown
	PRJNA757245_B_vRhyme_bin_29_single_line	NA	PRJNA757245_B	40596	Duplodnaviria	NA
	PRJNA757245_B_vRhyme_bin_3_single_line	NA	PRJNA757245_B	96909	unknown	unknown
	PRJNA757245_B_vRhyme_bin_30_single_line	NA	PRJNA757245_B	104675	Duplodnaviria	NA
	PRJNA757245_B_vRhyme_bin_31_single_line	NA	PRJNA757245_B	192881	Duplodnaviria	NA
	PRJNA757245_B_vRhyme_bin_32_single_line	NA	PRJNA757245_B	45040	Duplodnaviria	NA
	PRJNA757245_B_vRhyme_bin_33_single_line	NA	PRJNA757245_B	49622	Duplodnaviria	NA
	PRJNA757245_B_vRhyme_bin_34_single_line	NA	PRJNA757245_B	12767	unknown	unknown
	PRJNA757245_B_vRhyme_bin_35_single_line	NA	PRJNA757245_B	7876	Duplodnaviria	Kyanoviridae
	PRJNA757245_B_vRhyme_bin_36_single_line	NA	PRJNA757245_B	66904	Duplodnaviria	NA
	PRJNA757245_B_vRhyme_bin_37_single_line	NA	PRJNA757245_B	10987	Duplodnaviria	Herelleviridae
	PRJNA757245_B_vRhyme_bin_38_single_line	NA	PRJNA757245_B	85640	Duplodnaviria	NA
	PRJNA757245_B_vRhyme_bin_39_single_line	NA	PRJNA757245_B	44681	Duplodnaviria	NA
	PRJNA757245_B_vRhyme_bin_4_single_line	NA	PRJNA757245_B	61106	unknown	unknown
	PRJNA757245_B_vRhyme_bin_41_single_line	NA	PRJNA757245_B	9150	Duplodnaviria	NA
	PRJNA757245_B_vRhyme_bin_43_single_line	NA	PRJNA757245_B	11770	unknown	unknown
	PRJNA757245_B_vRhyme_bin_44_single_line	NA	PRJNA757245_B	28878	Duplodnaviria	NA
	PRJNA757245_B_vRhyme_bin_45_single_line	NA	PRJNA757245_B	18904	unknown	unknown
	PRJNA757245_B_vRhyme_bin_46_single_line	NA	PRJNA757245_B	7152	unknown	unknown
	PRJNA757245_B_vRhyme_bin_47_single_line	NA	PRJNA757245_B	14769	Duplodnaviria	Peduoviridae
	PRJNA757245_B_vRhyme_bin_48_single_line	NA	PRJNA757245_B	125455	Duplodnaviria	NA
	PRJNA757245_B_vRhyme_bin_49_single_line	NA	PRJNA757245_B	7558	unknown	unknown
	PRJNA757245_B_vRhyme_bin_5_single_line	NA	PRJNA757245_B	22277	Duplodnaviria	NA
	PRJNA757245_B_vRhyme_bin_50_single_line	NA	PRJNA757245_B	61594	Duplodnaviria	NA
	PRJNA757245_B_vRhyme_bin_51_single_line	NA	PRJNA757245_B	36067	Duplodnaviria	NA
	PRJNA757245_B_vRhyme_bin_52_single_line	NA	PRJNA757245_B	25495	Duplodnaviria	NA
	PRJNA757245_B_vRhyme_bin_53_single_line	NA	PRJNA757245_B	9805	Duplodnaviria	NA
	PRJNA757245_B_vRhyme_bin_54_single_line	NA	PRJNA757245_B	5618	unknown	unknown
	PRJNA757245_B_vRhyme_bin_56_single_line	NA	PRJNA757245_B	10179	Duplodnaviria	NA
	PRJNA757245_B_vRhyme_bin_57_single_line	NA	PRJNA757245_B	26979	Duplodnaviria	NA
	PRJNA757245_B_vRhyme_bin_58_single_line	NA	PRJNA757245_B	21736	Duplodnaviria	NA
	PRJNA757245_B_vRhyme_bin_59_single_line	NA	PRJNA757245_B	36474	Duplodnaviria	NA
	PRJNA757245_B_vRhyme_bin_6_single_line	NA	PRJNA757245_B	44766	unknown	unknown
	PRJNA757245_B_vRhyme_bin_60_single_line	NA	PRJNA757245_B	24885	Duplodnaviria	NA
	PRJNA757245_B_vRhyme_bin_62_single_line	NA	PRJNA757245_B	16069	Duplodnaviria	NA
	PRJNA757245_B_vRhyme_bin_63_single_line	NA	PRJNA757245_B	5548	Duplodnaviria	NA
	PRJNA757245_B_vRhyme_bin_64_single_line	NA	PRJNA757245_B	13723	Duplodnaviria	NA
	PRJNA757245_B_vRhyme_bin_65_single_line	NA	PRJNA757245_B	44783	Duplodnaviria	NA
	PRJNA757245_B_vRhyme_bin_67_single_line	NA	PRJNA757245_B	5626	Duplodnaviria	NA
	PRJNA757245_B_vRhyme_bin_68_single_line	NA	PRJNA757245_B	5198	Duplodnaviria	NA
	PRJNA757245_B_vRhyme_bin_69_single_line	NA	PRJNA757245_B	39289	Duplodnaviria	NA
	PRJNA757245_B_vRhyme_bin_7_single_line	NA	PRJNA757245_B	25824	unknown	unknown
	PRJNA757245_B_vRhyme_bin_70_single_line	NA	PRJNA757245_B	16040	unknown	unknown
	PRJNA757245_B_vRhyme_bin_71_single_line	NA	PRJNA757245_B	11208	Duplodnaviria	NA
	PRJNA757245_B_vRhyme_bin_72_single_line	NA	PRJNA757245_B	18626	Duplodnaviria	NA
	PRJNA757245_B_vRhyme_bin_73_single_line	NA	PRJNA757245_B	37477	Duplodnaviria	NA
	PRJNA757245_B_vRhyme_bin_75_single_line	NA	PRJNA757245_B	12800	unknown	unknown
	PRJNA757245_B_vRhyme_bin_76_single_line	NA	PRJNA757245_B	7966	Duplodnaviria	NA
	PRJNA757245_B_vRhyme_bin_77_single_line	NA	PRJNA757245_B	36485	Duplodnaviria	NA
	PRJNA757245_B_vRhyme_bin_78_single_line	NA	PRJNA757245_B	9290	Duplodnaviria	NA
	PRJNA757245_B_vRhyme_bin_79_single_line	NA	PRJNA757245_B	27853	Duplodnaviria	NA
	PRJNA757245_B_vRhyme_bin_8_single_line	NA	PRJNA757245_B	80373	unknown	unknown
	PRJNA757245_B_vRhyme_bin_80_single_line	NA	PRJNA757245_B	10387	Duplodnaviria	NA
	PRJNA757245_B_vRhyme_bin_81_single_line	NA	PRJNA757245_B	37232	Duplodnaviria	NA
	PRJNA757245_B_vRhyme_bin_82_single_line	NA	PRJNA757245_B	10971	Duplodnaviria	NA
	PRJNA757245_B_vRhyme_bin_83_single_line	NA	PRJNA757245_B	61653	Duplodnaviria	NA
	PRJNA757245_B_vRhyme_bin_84_single_line	NA	PRJNA757245_B	20968	Duplodnaviria	NA
	PRJNA757245_B_vRhyme_bin_85_single_line	NA	PRJNA757245_B	5589	unknown	unknown
	PRJNA757245_B_vRhyme_bin_86_single_line	NA	PRJNA757245_B	19743	Duplodnaviria	NA
	PRJNA757245_B_vRhyme_bin_87_single_line	NA	PRJNA757245_B	30473	Duplodnaviria	NA
	PRJNA757245_B_vRhyme_bin_88_single_line	NA	PRJNA757245_B	7462	Duplodnaviria	NA
	PRJNA757245_B_vRhyme_bin_89_single_line	NA	PRJNA757245_B	44559	Duplodnaviria	NA
	PRJNA757245_B_vRhyme_bin_9_single_line	NA	PRJNA757245_B	7420	unknown	unknown
	PRJNA757245_B_vRhyme_bin_90_single_line	NA	PRJNA757245_B	10269	unknown	unknown
	PRJNA757245_B_vRhyme_bin_91_single_line	NA	PRJNA757245_B	15932	Duplodnaviria	NA
	PRJNA757245_B_vRhyme_bin_92_single_line	NA	PRJNA757245_B	10344	Duplodnaviria	NA
	PRJNA757245_B_vRhyme_bin_93_single_line	NA	PRJNA757245_B	9318	Duplodnaviria	NA
	PRJNA757245_B_vRhyme_bin_94_single_line	NA	PRJNA757245_B	19215	Duplodnaviria	NA
	PRJNA757245_B_vRhyme_bin_95_single_line	NA	PRJNA757245_B	6304	unknown	unknown
	PRJNA757245_B_vRhyme_bin_96_single_line	NA	PRJNA757245_B	7782	Duplodnaviria	NA
	PRJNA757245_B_vRhyme_bin_97_single_line	NA	PRJNA757245_B	11535	Duplodnaviria	NA
	PRJNA757245_B_vRhyme_bin_99_single_line	NA	PRJNA757245_B	5751	unknown	unknown
	PRJNA925892_vRhyme_bin_1_single_line	NA	PRJNA925892	466084	Duplodnaviria	NA
	PRJNA925892_vRhyme_bin_10_single_line	NA	PRJNA925892	11758	unknown	unknown
	PRJNA925892_vRhyme_bin_100_single_line	NA	PRJNA925892	187438	Duplodnaviria	NA
	PRJNA925892_vRhyme_bin_101_single_line	NA	PRJNA925892	203082	Duplodnaviria	NA
	PRJNA925892_vRhyme_bin_102_single_line	NA	PRJNA925892	16556	unknown	unknown
	PRJNA925892_vRhyme_bin_103_single_line	NA	PRJNA925892	34917	Duplodnaviria	NA
	PRJNA925892_vRhyme_bin_104_single_line	NA	PRJNA925892	535875	Duplodnaviria	Straboviridae
	PRJNA925892_vRhyme_bin_105_single_line	NA	PRJNA925892	39774	unknown	unknown
	PRJNA925892_vRhyme_bin_106_single_line	NA	PRJNA925892	21137	unknown	unknown
	PRJNA925892_vRhyme_bin_107_single_line	NA	PRJNA925892	387617	Duplodnaviria	Straboviridae
	PRJNA925892_vRhyme_bin_108_single_line	NA	PRJNA925892	309481	Duplodnaviria	NA
	PRJNA925892_vRhyme_bin_109_single_line	NA	PRJNA925892	27652	unknown	unknown
	PRJNA925892_vRhyme_bin_11_single_line	NA	PRJNA925892	108864	unknown	unknown
	PRJNA925892_vRhyme_bin_110_single_line	NA	PRJNA925892	115188	Duplodnaviria	Herelleviridae
	PRJNA925892_vRhyme_bin_111_single_line	NA	PRJNA925892	99047	unknown	unknown
	PRJNA925892_vRhyme_bin_112_single_line	NA	PRJNA925892	19016	unknown	unknown
	PRJNA925892_vRhyme_bin_113_single_line	NA	PRJNA925892	183135	Duplodnaviria	NA
	PRJNA925892_vRhyme_bin_114_single_line	NA	PRJNA925892	346570	unknown	unknown
	PRJNA925892_vRhyme_bin_115_single_line	NA	PRJNA925892	315826	Duplodnaviria	NA
	PRJNA925892_vRhyme_bin_116_single_line	NA	PRJNA925892	56112	unknown	unknown
	PRJNA925892_vRhyme_bin_117_single_line	NA	PRJNA925892	169367	unknown	unknown
	PRJNA925892_vRhyme_bin_118_single_line	NA	PRJNA925892	38369	unknown	unknown
	PRJNA925892_vRhyme_bin_119_single_line	NA	PRJNA925892	95805	unknown	unknown
	PRJNA925892_vRhyme_bin_12_single_line	NA	PRJNA925892	38601	unknown	unknown
	PRJNA925892_vRhyme_bin_120_single_line	NA	PRJNA925892	12485	unknown	unknown
	PRJNA925892_vRhyme_bin_121_single_line	NA	PRJNA925892	246408	unknown	unknown
	PRJNA925892_vRhyme_bin_122_single_line	NA	PRJNA925892	2994	unknown	unknown
	PRJNA925892_vRhyme_bin_123_single_line	NA	PRJNA925892	36508	unknown	unknown
	PRJNA925892_vRhyme_bin_124_single_line	NA	PRJNA925892	86198	Duplodnaviria	NA
	PRJNA925892_vRhyme_bin_125_single_line	NA	PRJNA925892	23688	unknown	unknown
	PRJNA925892_vRhyme_bin_126_single_line	NA	PRJNA925892	32577	unknown	unknown
	PRJNA925892_vRhyme_bin_127_single_line	NA	PRJNA925892	32118	unknown	unknown
	PRJNA925892_vRhyme_bin_128_single_line	NA	PRJNA925892	222457	unknown	unknown
	PRJNA925892_vRhyme_bin_129_single_line	NA	PRJNA925892	122156	unknown	unknown
	PRJNA925892_vRhyme_bin_13_single_line	NA	PRJNA925892	88985	unknown	unknown
	PRJNA925892_vRhyme_bin_130_single_line	NA	PRJNA925892	475386	unknown	unknown
	PRJNA925892_vRhyme_bin_131_single_line	NA	PRJNA925892	284988	unknown	unknown
	PRJNA925892_vRhyme_bin_132_single_line	NA	PRJNA925892	29111	unknown	unknown
	PRJNA925892_vRhyme_bin_133_single_line	NA	PRJNA925892	12283	unknown	unknown
	PRJNA925892_vRhyme_bin_134_single_line	NA	PRJNA925892	63749	unknown	unknown
	PRJNA925892_vRhyme_bin_135_single_line	NA	PRJNA925892	88112	unknown	unknown
	PRJNA925892_vRhyme_bin_136_single_line	NA	PRJNA925892	211754	unknown	unknown
	PRJNA925892_vRhyme_bin_137_single_line	NA	PRJNA925892	688262	unknown	unknown
	PRJNA925892_vRhyme_bin_138_single_line	NA	PRJNA925892	29687	unknown	unknown
	PRJNA925892_vRhyme_bin_139_single_line	NA	PRJNA925892	135438	Duplodnaviria	NA
	PRJNA925892_vRhyme_bin_14_single_line	NA	PRJNA925892	251845	unknown	unknown
	PRJNA925892_vRhyme_bin_140_single_line	NA	PRJNA925892	162840	unknown	unknown
	PRJNA925892_vRhyme_bin_141_single_line	NA	PRJNA925892	194867	Duplodnaviria	Herelleviridae
	PRJNA925892_vRhyme_bin_142_single_line	NA	PRJNA925892	228045	unknown	unknown
	PRJNA925892_vRhyme_bin_143_single_line	NA	PRJNA925892	165720	Duplodnaviria	NA
	PRJNA925892_vRhyme_bin_144_single_line	NA	PRJNA925892	77385	Duplodnaviria	NA
	PRJNA925892_vRhyme_bin_145_single_line	NA	PRJNA925892	108935	unknown	unknown
	PRJNA925892_vRhyme_bin_146_single_line	NA	PRJNA925892	277004	Duplodnaviria	NA
	PRJNA925892_vRhyme_bin_147_single_line	NA	PRJNA925892	27931	unknown	unknown
	PRJNA925892_vRhyme_bin_148_single_line	NA	PRJNA925892	22868	unknown	unknown
	PRJNA925892_vRhyme_bin_149_single_line	NA	PRJNA925892	12170	unknown	unknown
	PRJNA925892_vRhyme_bin_15_single_line	NA	PRJNA925892	92847	Duplodnaviria	NA
	PRJNA925892_vRhyme_bin_150_single_line	NA	PRJNA925892	58125	unknown	unknown
	PRJNA925892_vRhyme_bin_151_single_line	NA	PRJNA925892	393272	unknown	unknown
	PRJNA925892_vRhyme_bin_152_single_line	NA	PRJNA925892	115669	unknown	unknown
	PRJNA925892_vRhyme_bin_153_single_line	NA	PRJNA925892	36273	unknown	unknown
	PRJNA925892_vRhyme_bin_154_single_line	NA	PRJNA925892	72783	unknown	unknown
	PRJNA925892_vRhyme_bin_155_single_line	NA	PRJNA925892	15120	unknown	unknown
	PRJNA925892_vRhyme_bin_156_single_line	NA	PRJNA925892	32632	unknown	unknown
	PRJNA925892_vRhyme_bin_157_single_line	NA	PRJNA925892	42039	unknown	unknown
	PRJNA925892_vRhyme_bin_158_single_line	NA	PRJNA925892	124967	unknown	unknown
	PRJNA925892_vRhyme_bin_159_single_line	NA	PRJNA925892	105195	unknown	unknown
	PRJNA925892_vRhyme_bin_16_single_line	NA	PRJNA925892	74756	unknown	unknown
	PRJNA925892_vRhyme_bin_160_single_line	NA	PRJNA925892	44301	unknown	unknown
	PRJNA925892_vRhyme_bin_161_single_line	NA	PRJNA925892	10609	unknown	unknown
	PRJNA925892_vRhyme_bin_162_single_line	NA	PRJNA925892	80109	unknown	unknown
	PRJNA925892_vRhyme_bin_163_single_line	NA	PRJNA925892	29525	unknown	unknown
	PRJNA925892_vRhyme_bin_164_single_line	NA	PRJNA925892	85294	unknown	unknown
	PRJNA925892_vRhyme_bin_165_single_line	NA	PRJNA925892	24330	unknown	unknown
	PRJNA925892_vRhyme_bin_166_single_line	NA	PRJNA925892	30941	unknown	unknown
	PRJNA925892_vRhyme_bin_168_single_line	NA	PRJNA925892	19048	unknown	unknown
	PRJNA925892_vRhyme_bin_169_single_line	NA	PRJNA925892	224646	unknown	unknown
	PRJNA925892_vRhyme_bin_17_single_line	NA	PRJNA925892	57213	Duplodnaviria	NA
	PRJNA925892_vRhyme_bin_170_single_line	NA	PRJNA925892	111892	unknown	unknown
	PRJNA925892_vRhyme_bin_171_single_line	NA	PRJNA925892	19290	unknown	unknown
	PRJNA925892_vRhyme_bin_172_single_line	NA	PRJNA925892	110576	unknown	unknown
	PRJNA925892_vRhyme_bin_173_single_line	NA	PRJNA925892	36939	unknown	unknown
	PRJNA925892_vRhyme_bin_174_single_line	NA	PRJNA925892	10048	unknown	unknown
	PRJNA925892_vRhyme_bin_175_single_line	NA	PRJNA925892	18320	unknown	unknown
	PRJNA925892_vRhyme_bin_176_single_line	NA	PRJNA925892	54706	unknown	unknown
	PRJNA925892_vRhyme_bin_177_single_line	NA	PRJNA925892	46041	unknown	unknown
	PRJNA925892_vRhyme_bin_178_single_line	NA	PRJNA925892	268688	unknown	unknown
	PRJNA925892_vRhyme_bin_179_single_line	NA	PRJNA925892	104521	unknown	unknown
	PRJNA925892_vRhyme_bin_18_single_line	NA	PRJNA925892	103055	Duplodnaviria	NA
	PRJNA925892_vRhyme_bin_180_single_line	NA	PRJNA925892	178738	unknown	unknown
	PRJNA925892_vRhyme_bin_181_single_line	NA	PRJNA925892	145784	unknown	unknown
	PRJNA925892_vRhyme_bin_182_single_line	NA	PRJNA925892	218867	unknown	unknown
	PRJNA925892_vRhyme_bin_183_single_line	NA	PRJNA925892	85318	unknown	unknown
	PRJNA925892_vRhyme_bin_184_single_line	NA	PRJNA925892	133720	unknown	unknown
	PRJNA925892_vRhyme_bin_185_single_line	NA	PRJNA925892	111452	unknown	unknown
	PRJNA925892_vRhyme_bin_186_single_line	NA	PRJNA925892	155931	unknown	unknown
	PRJNA925892_vRhyme_bin_187_single_line	NA	PRJNA925892	144200	unknown	unknown
	PRJNA925892_vRhyme_bin_188_single_line	NA	PRJNA925892	150964	Duplodnaviria	NA
	PRJNA925892_vRhyme_bin_189_single_line	NA	PRJNA925892	66629	unknown	unknown
	PRJNA925892_vRhyme_bin_19_single_line	NA	PRJNA925892	22051	unknown	unknown
	PRJNA925892_vRhyme_bin_190_single_line	NA	PRJNA925892	37655	unknown	unknown
[truncated: 18,374 more rows]
