# Supplementary material for: Globally distributed bacteriophage genomes reveal mechanisms of tripartite phage–bacteria–coral interactions
Source: ISME J. 2024 Jul 20;18(1):wrae132. doi: 10.1093/ismejo/wrae132 (PMC11309003; doi:10.1093/ismejo/wrae132)
Supplement: Wallace2024_TableS5_wrae132 [file wallace2024_tables5_wrae132.xlsx]

## Sheet: Sheet1
Table S5 | Viral contig quality summary
	virus_id	data_source	scaffold	type	Quality
	ABCH01000014.1_Vibrio_shilonii_AK1_1103207002046,_whole_genome_shotgun_sequence_fragment_4	bacterial isolate	ABCH01000014.1_Vibrio_shilonii_AK1_1103207002046,_whole_genome_shotgun_sequence_fragment_4	lysogenic	low quality draft
	ABCH01000029.1_Vibrio_shilonii_AK1_1103207002029,_whole_genome_shotgun_sequence_fragment_1	bacterial isolate	ABCH01000029.1_Vibrio_shilonii_AK1_1103207002029,_whole_genome_shotgun_sequence_fragment_1	lysogenic	high quality draft
	ACZB01000006.1_Vibrio_alginolyticus_40B_Cont6,_whole_genome_shotgun_sequence_fragment_1	bacterial isolate	ACZB01000006.1_Vibrio_alginolyticus_40B_Cont6,_whole_genome_shotgun_sequence_fragment_1	lysogenic	low quality draft
	AEQS01000022.1_Vibrio_coralliilyticus_P1_contig00027,_whole_genome_shotgun_sequence_fragment_1	bacterial isolate	AEQS01000022.1_Vibrio_coralliilyticus_P1_contig00027,_whole_genome_shotgun_sequence_fragment_1	lysogenic	low quality draft
	AEQS01000068.1_Vibrio_coralliilyticus_P1_contig00074,_whole_genome_shotgun_sequence_fragment_1	bacterial isolate	AEQS01000068.1_Vibrio_coralliilyticus_P1_contig00074,_whole_genome_shotgun_sequence_fragment_1	lysogenic	low quality draft
	AEQS01000101.1_Vibrio_coralliilyticus_P1_contig00108,_whole_genome_shotgun_sequence_fragment_1	bacterial isolate	AEQS01000101.1_Vibrio_coralliilyticus_P1_contig00108,_whole_genome_shotgun_sequence_fragment_1	lysogenic	low quality draft
	CP009264.2_Vibrio_coralliilyticus_strain_OCN014_chromosome_1,_complete_sequence_fragment_10	bacterial isolate	CP009264.2_Vibrio_coralliilyticus_strain_OCN014_chromosome_1,_complete_sequence_fragment_10	lysogenic	medium quality draft
	CP009264.2_Vibrio_coralliilyticus_strain_OCN014_chromosome_1,_complete_sequence_fragment_15	bacterial isolate	CP009264.2_Vibrio_coralliilyticus_strain_OCN014_chromosome_1,_complete_sequence_fragment_15	lysogenic	low quality draft
	CP013251.1_Endozoicomonas_montiporae_CL-33_genome_fragment_21	bacterial isolate	CP013251.1_Endozoicomonas_montiporae_CL-33_genome_fragment_21	lysogenic	high quality draft
	CP013251.1_Endozoicomonas_montiporae_CL-33_genome_fragment_26	bacterial isolate	CP013251.1_Endozoicomonas_montiporae_CL-33_genome_fragment_26	lysogenic	low quality draft
	CP013251.1_Endozoicomonas_montiporae_CL-33_genome_fragment_30	bacterial isolate	CP013251.1_Endozoicomonas_montiporae_CL-33_genome_fragment_30	lysogenic	medium quality draft
	CP013251.1_Endozoicomonas_montiporae_CL-33_genome_fragment_39	bacterial isolate	CP013251.1_Endozoicomonas_montiporae_CL-33_genome_fragment_39	lysogenic	low quality draft
	CP013251.1_Endozoicomonas_montiporae_CL-33_genome_fragment_40	bacterial isolate	CP013251.1_Endozoicomonas_montiporae_CL-33_genome_fragment_40	lysogenic	medium quality draft
	CP013251.1_Endozoicomonas_montiporae_CL-33_genome_fragment_67	bacterial isolate	CP013251.1_Endozoicomonas_montiporae_CL-33_genome_fragment_67	lysogenic	low quality draft
	CP013251.1_Endozoicomonas_montiporae_CL-33_genome_fragment_68	bacterial isolate	CP013251.1_Endozoicomonas_montiporae_CL-33_genome_fragment_68	lysogenic	medium quality draft
	CP013251.1_Endozoicomonas_montiporae_CL-33_genome_fragment_73	bacterial isolate	CP013251.1_Endozoicomonas_montiporae_CL-33_genome_fragment_73	lysogenic	low quality draft
	CP017074.1_Luteimonas_sp._JM171_genome_fragment_21	bacterial isolate	CP017074.1_Luteimonas_sp._JM171_genome_fragment_21	lysogenic	medium quality draft
	CP048693.1_Vibrio_coralliilyticus_OCN008_chromosome_I,_complete_sequence_fragment_14	bacterial isolate	CP048693.1_Vibrio_coralliilyticus_OCN008_chromosome_I,_complete_sequence_fragment_14	lysogenic	low quality draft
	CP048693.1_Vibrio_coralliilyticus_OCN008_chromosome_I,_complete_sequence_fragment_7	bacterial isolate	CP048693.1_Vibrio_coralliilyticus_OCN008_chromosome_I,_complete_sequence_fragment_7	lysogenic	low quality draft
	CP048694.1_Vibrio_coralliilyticus_OCN008_chromosome_II,_complete_sequence_fragment_12	bacterial isolate	CP048694.1_Vibrio_coralliilyticus_OCN008_chromosome_II,_complete_sequence_fragment_12	lysogenic	high quality draft
	Ga0104544_109_Paracoccus_isoporae_DSM_22220__Ga0104544_109_fragment_2	bacterial isolate	Ga0104544_109_Paracoccus_isoporae_DSM_22220__Ga0104544_109_fragment_2	lysogenic	low quality draft
	Ga0104544_118_Paracoccus_isoporae_DSM_22220__Ga0104544_118_fragment_1	bacterial isolate	Ga0104544_118_Paracoccus_isoporae_DSM_22220__Ga0104544_118_fragment_1	lysogenic	low quality draft
	Ga0126007_134_Enterovibrio_coralii_CAIM_912__Ga0126007_134_fragment_1	bacterial isolate	Ga0126007_134_Enterovibrio_coralii_CAIM_912__Ga0126007_134_fragment_1	lysogenic	low quality draft
	Ga0268508_1004_Leisingera_sp._McT4-56__Ga0268508_1004_fragment_1	bacterial isolate	Ga0268508_1004_Leisingera_sp._McT4-56__Ga0268508_1004_fragment_1	lysogenic	low quality draft
	Ga0400015_013_Phaeobacter_sp._CNT1-3__Ga0400015_013_fragment_1	bacterial isolate	Ga0400015_013_Phaeobacter_sp._CNT1-3__Ga0400015_013_fragment_1	lysogenic	low quality draft
	Ga0400015_013_Phaeobacter_sp._CNT1-3__Ga0400015_013_fragment_2	bacterial isolate	Ga0400015_013_Phaeobacter_sp._CNT1-3__Ga0400015_013_fragment_2	lysogenic	low quality draft
	Ga0400020_02_Ruegeria_sp._CNT1-13L.2__Ga0400020_02_fragment_5	bacterial isolate	Ga0400020_02_Ruegeria_sp._CNT1-13L.2__Ga0400020_02_fragment_5	lysogenic	low quality draft
	Ga0400020_06_Ruegeria_sp._CNT1-13L.2__Ga0400020_06_fragment_1	bacterial isolate	Ga0400020_06_Ruegeria_sp._CNT1-13L.2__Ga0400020_06_fragment_1	lysogenic	low quality draft
	Ga0400021_005_Alteromonas_sp._MmMcT2-5__Ga0400021_005_fragment_2	bacterial isolate	Ga0400021_005_Alteromonas_sp._MmMcT2-5__Ga0400021_005_fragment_2	lysogenic	low quality draft
	Ga0440344_07_Halomonas_coralii_362.1__Ga0440344_07_fragment_1	bacterial isolate	Ga0440344_07_Halomonas_coralii_362.1__Ga0440344_07_fragment_1	lysogenic	low quality draft
	Ga0440344_27_Halomonas_coralii_362.1__Ga0440344_27	bacterial isolate	Ga0440344_27_Halomonas_coralii_362.1__Ga0440344_27	lysogenic	high quality draft
	Ga0446373_08_Psuedoalteromonas_sp._McH1-7__Ga0446373_08_fragment_1	bacterial isolate	Ga0446373_08_Psuedoalteromonas_sp._McH1-7__Ga0446373_08_fragment_1	lysogenic	low quality draft
	Ga0446373_44_Psuedoalteromonas_sp._McH1-7__Ga0446373_44_fragment_5	bacterial isolate	Ga0446373_44_Psuedoalteromonas_sp._McH1-7__Ga0446373_44_fragment_5	lysogenic	medium quality draft
	Ga0446373_55_Psuedoalteromonas_sp._McH1-7__Ga0446373_55_fragment_1	bacterial isolate	Ga0446373_55_Psuedoalteromonas_sp._McH1-7__Ga0446373_55_fragment_1	lysogenic	medium quality draft
	Ga0453049_01_Erythrobacter_sp._A7_0__Ga0453049_01_fragment_11	bacterial isolate	Ga0453049_01_Erythrobacter_sp._A7_0__Ga0453049_01_fragment_11	lysogenic	low quality draft
	Ga0453551_01_Nautella_sp._R17_0__Ga0453551_01_fragment_4	bacterial isolate	Ga0453551_01_Nautella_sp._R17_0__Ga0453551_01_fragment_4	lysogenic	low quality draft
	Ga0453551_01_Nautella_sp._R17_0__Ga0453551_01_fragment_5	bacterial isolate	Ga0453551_01_Nautella_sp._R17_0__Ga0453551_01_fragment_5	lysogenic	medium quality draft
	Ga0478063_01_Ruegeria_sp._HKCCD6119__Ga0478063_01_fragment_12	bacterial isolate	Ga0478063_01_Ruegeria_sp._HKCCD6119__Ga0478063_01_fragment_12	lysogenic	low quality draft
	Ga0478064_01_Ruegeria_sp._HKCCD6604__Ga0478064_01_fragment_12	bacterial isolate	Ga0478064_01_Ruegeria_sp._HKCCD6604__Ga0478064_01_fragment_12	lysogenic	low quality draft
	Ga0478065_07_Ruegeria_sp._HKCCD6109__Ga0478065_07	bacterial isolate	Ga0478065_07_Ruegeria_sp._HKCCD6109__Ga0478065_07	lysogenic	high quality draft
	Ga0478067_01_Ruegeria_sp._HKCCD4315__Ga0478067_01_fragment_13	bacterial isolate	Ga0478067_01_Ruegeria_sp._HKCCD4315__Ga0478067_01_fragment_13	lysogenic	low quality draft
	Ga0478965_02	bacterial isolate	Ga0478965_02	lysogenic	high quality draft
	Ga0479049_12_fragment_12	bacterial isolate	Ga0479049_12_fragment_12	lysogenic	high quality draft
	Ga0479049_12_fragment_3	bacterial isolate	Ga0479049_12_fragment_3	lysogenic	medium quality draft
	Ga0479068_01_Ruegeria_sp._HKCCD6157__Ga0479068_01_fragment_9	bacterial isolate	Ga0479068_01_Ruegeria_sp._HKCCD6157__Ga0479068_01_fragment_9	lysogenic	low quality draft
	Ga0479070_01_Ruegeria_sp._HKCCD7318__Ga0479070_01_fragment_4	bacterial isolate	Ga0479070_01_Ruegeria_sp._HKCCD7318__Ga0479070_01_fragment_4	lysogenic	low quality draft
	Ga0479071_18_Ruegeria_sp._HKCCD7303__Ga0479071_18_fragment_1	bacterial isolate	Ga0479071_18_Ruegeria_sp._HKCCD7303__Ga0479071_18_fragment_1	lysogenic	low quality draft
	Ga0479073_14_Ruegeria_sp._HKCCD5851__Ga0479073_14	bacterial isolate	Ga0479073_14_Ruegeria_sp._HKCCD5851__Ga0479073_14	lysogenic	low quality draft
	Ga0479077_24_Ruegeria_sp._HKCCD4318-2__Ga0479077_24_fragment_4	bacterial isolate	Ga0479077_24_Ruegeria_sp._HKCCD4318-2__Ga0479077_24_fragment_4	lysogenic	low quality draft
	JABVXD010000005.1_Cobetia_marina_strain_402_NODE_5_length_302885_cov_48.1136,_whole_genome_shotgun_sequence_fragment_1	bacterial isolate	JABVXD010000005.1_Cobetia_marina_strain_402_NODE_5_length_302885_cov_48.1136,_whole_genome_shotgun_sequence_fragment_1	lysogenic	high quality draft
	JACSOE010000085.1_Alteromonas_sp._BZK5_Ga0137943_1085,_whole_genome_shotgun_sequence_fragment_1	bacterial isolate	JACSOE010000085.1_Alteromonas_sp._BZK5_Ga0137943_1085,_whole_genome_shotgun_sequence_fragment_1	lysogenic	low quality draft
	JACSOG010000005.1_Pseudoalteromonas_sp._BZK2_Ga0137940_1005,_whole_genome_shotgun_sequence_fragment_4	bacterial isolate	JACSOG010000005.1_Pseudoalteromonas_sp._BZK2_Ga0137940_1005,_whole_genome_shotgun_sequence_fragment_4	lysogenic	low quality draft
	JACSOH010000004.1_Cytophaga_sp._FL35_Ga0137942_1004,_whole_genome_shotgun_sequence_fragment_3	bacterial isolate	JACSOH010000004.1_Cytophaga_sp._FL35_Ga0137942_1004,_whole_genome_shotgun_sequence_fragment_3	lysogenic	low quality draft
	JAGHQP010000002.1_Brevundimonas_sp._A19_0_NODE_2_length_348615_cov_53.238717,_whole_genome_shotgun_sequence_fragment_5	bacterial isolate	JAGHQP010000002.1_Brevundimonas_sp._A19_0_NODE_2_length_348615_cov_53.238717,_whole_genome_shotgun_sequence_fragment_5	lysogenic	low quality draft
	JAGHQP010000003.1_Brevundimonas_sp._A19_0_NODE_3_length_288160_cov_57.214455,_whole_genome_shotgun_sequence_fragment_7	bacterial isolate	JAGHQP010000003.1_Brevundimonas_sp._A19_0_NODE_3_length_288160_cov_57.214455,_whole_genome_shotgun_sequence_fragment_7	lysogenic	high quality draft
	JAGHQP010000015.1_Brevundimonas_sp._A19_0_NODE_15_length_55093_cov_57.429738,_whole_genome_shotgun_sequence_fragment_1	bacterial isolate	JAGHQP010000015.1_Brevundimonas_sp._A19_0_NODE_15_length_55093_cov_57.429738,_whole_genome_shotgun_sequence_fragment_1	lysogenic	low quality draft
	JAGHQT010000021.1_Endozoicomonas_sp._G2_1_NODE_21_length_59813_cov_155.313139,_whole_genome_shotgun_sequence	bacterial isolate	JAGHQT010000021.1_Endozoicomonas_sp._G2_1_NODE_21_length_59813_cov_155.313139,_whole_genome_shotgun_sequence	lysogenic	high quality draft
	JAGHQT010000023.1_Endozoicomonas_sp._G2_1_NODE_23_length_57582_cov_665.120198,_whole_genome_shotgun_sequence	bacterial isolate	JAGHQT010000023.1_Endozoicomonas_sp._G2_1_NODE_23_length_57582_cov_665.120198,_whole_genome_shotgun_sequence	lysogenic	medium quality draft
	JAGHQV010000008.1_Thalassotalea_sp._G20_0_NODE_8_length_183093_cov_48.763513,_whole_genome_shotgun_sequence_fragment_1	bacterial isolate	JAGHQV010000008.1_Thalassotalea_sp._G20_0_NODE_8_length_183093_cov_48.763513,_whole_genome_shotgun_sequence_fragment_1	lysogenic	medium quality draft
	JAGHQV010000023.1_Thalassotalea_sp._G20_0_NODE_23_length_96683_cov_57.118657,_whole_genome_shotgun_sequence_fragment_2	bacterial isolate	JAGHQV010000023.1_Thalassotalea_sp._G20_0_NODE_23_length_96683_cov_57.118657,_whole_genome_shotgun_sequence_fragment_2	lysogenic	high quality draft
	JAGHQW010000016.1_Salinisphaera_sp._G21_0_NODE_16_length_107685_cov_29.096041,_whole_genome_shotgun_sequence_fragment_2	bacterial isolate	JAGHQW010000016.1_Salinisphaera_sp._G21_0_NODE_16_length_107685_cov_29.096041,_whole_genome_shotgun_sequence_fragment_2	lysogenic	low quality draft
	JAGHQW010000077.1_Salinisphaera_sp._G21_0_NODE_77_length_21510_cov_33.632979,_whole_genome_shotgun_sequence	bacterial isolate	JAGHQW010000077.1_Salinisphaera_sp._G21_0_NODE_77_length_21510_cov_33.632979,_whole_genome_shotgun_sequence	lysogenic	medium quality draft
	JAGHQW010000082.1_Salinisphaera_sp._G21_0_NODE_82_length_17777_cov_59.567932,_whole_genome_shotgun_sequence	bacterial isolate	JAGHQW010000082.1_Salinisphaera_sp._G21_0_NODE_82_length_17777_cov_59.567932,_whole_genome_shotgun_sequence	lysogenic	low quality draft
	JAGHQX010000001.1_Shimia_sp._R10_1_NODE_1_length_928905_cov_26.595688,_whole_genome_shotgun_sequence_fragment_1	bacterial isolate	JAGHQX010000001.1_Shimia_sp._R10_1_NODE_1_length_928905_cov_26.595688,_whole_genome_shotgun_sequence_fragment_1	lysogenic	low quality draft
	JAGHQY010000005.1_Shimia_sp._R11_0_NODE_5_length_392395_cov_77.514026,_whole_genome_shotgun_sequence_fragment_3	bacterial isolate	JAGHQY010000005.1_Shimia_sp._R11_0_NODE_5_length_392395_cov_77.514026,_whole_genome_shotgun_sequence_fragment_3	lysogenic	low quality draft
	JAGHQY010000009.1_Shimia_sp._R11_0_NODE_9_length_187199_cov_75.391352,_whole_genome_shotgun_sequence_fragment_3	bacterial isolate	JAGHQY010000009.1_Shimia_sp._R11_0_NODE_9_length_187199_cov_75.391352,_whole_genome_shotgun_sequence_fragment_3	lysogenic	low quality draft
	JAGHQY010000009.1_Shimia_sp._R11_0_NODE_9_length_187199_cov_75.391352,_whole_genome_shotgun_sequence_fragment_4	bacterial isolate	JAGHQY010000009.1_Shimia_sp._R11_0_NODE_9_length_187199_cov_75.391352,_whole_genome_shotgun_sequence_fragment_4	lysogenic	low quality draft
	JAGHQZ010000008.1_Paracoccus_sp._R12_1_NODE_8_length_164097_cov_50.448789,_whole_genome_shotgun_sequence_fragment_2	bacterial isolate	JAGHQZ010000008.1_Paracoccus_sp._R12_1_NODE_8_length_164097_cov_50.448789,_whole_genome_shotgun_sequence_fragment_2	lysogenic	low quality draft
	JAGHRB010000006.1_Ruegeria_sp._R13_0_NODE_6_length_280331_cov_51.218013,_whole_genome_shotgun_sequence_fragment_2	bacterial isolate	JAGHRB010000006.1_Ruegeria_sp._R13_0_NODE_6_length_280331_cov_51.218013,_whole_genome_shotgun_sequence_fragment_2	lysogenic	low quality draft
	JAGHRB010000010.1_Ruegeria_sp._R13_0_NODE_10_length_221443_cov_42.307172,_whole_genome_shotgun_sequence_fragment_1	bacterial isolate	JAGHRB010000010.1_Ruegeria_sp._R13_0_NODE_10_length_221443_cov_42.307172,_whole_genome_shotgun_sequence_fragment_1	lysogenic	low quality draft
	JAGHRC010000001.1_Ruegeria_sp._R14_0_NODE_1_length_1207437_cov_30.143457,_whole_genome_shotgun_sequence_fragment_6	bacterial isolate	JAGHRC010000001.1_Ruegeria_sp._R14_0_NODE_1_length_1207437_cov_30.143457,_whole_genome_shotgun_sequence_fragment_6	lysogenic	low quality draft
	JAGHRD010000002.1_Tropicibacter_sp._R15_0_NODE_2_length_649937_cov_24.314269,_whole_genome_shotgun_sequence_fragment_1	bacterial isolate	JAGHRD010000002.1_Tropicibacter_sp._R15_0_NODE_2_length_649937_cov_24.314269,_whole_genome_shotgun_sequence_fragment_1	lysogenic	low quality draft
	JAGHRD010000011.1_Tropicibacter_sp._R15_0_NODE_11_length_142458_cov_29.757411,_whole_genome_shotgun_sequence_fragment_1	bacterial isolate	JAGHRD010000011.1_Tropicibacter_sp._R15_0_NODE_11_length_142458_cov_29.757411,_whole_genome_shotgun_sequence_fragment_1	lysogenic	high quality draft
	JAGHRE010000001.1_Tropicibacter_sp._R16_0_NODE_1_length_780437_cov_18.868101,_whole_genome_shotgun_sequence_fragment_3	bacterial isolate	JAGHRE010000001.1_Tropicibacter_sp._R16_0_NODE_1_length_780437_cov_18.868101,_whole_genome_shotgun_sequence_fragment_3	lysogenic	low quality draft
	JAGHRE010000007.1_Tropicibacter_sp._R16_0_NODE_7_length_333507_cov_18.051095,_whole_genome_shotgun_sequence_fragment_1	bacterial isolate	JAGHRE010000007.1_Tropicibacter_sp._R16_0_NODE_7_length_333507_cov_18.051095,_whole_genome_shotgun_sequence_fragment_1	lysogenic	medium quality draft
	JAGHRE010000016.1_Tropicibacter_sp._R16_0_NODE_16_length_86846_cov_18.235231,_whole_genome_shotgun_sequence_fragment_1	bacterial isolate	JAGHRE010000016.1_Tropicibacter_sp._R16_0_NODE_16_length_86846_cov_18.235231,_whole_genome_shotgun_sequence_fragment_1	lysogenic	low quality draft
	JAGHRE010000018.1_Tropicibacter_sp._R16_0_NODE_18_length_51948_cov_22.124197,_whole_genome_shotgun_sequence_fragment_1	bacterial isolate	JAGHRE010000018.1_Tropicibacter_sp._R16_0_NODE_18_length_51948_cov_22.124197,_whole_genome_shotgun_sequence_fragment_1	lysogenic	low quality draft
	JAGHRG010000001.1_Sulfitobacter_sp._R18_1_NODE_1_length_819584_cov_78.659648,_whole_genome_shotgun_sequence_fragment_1	bacterial isolate	JAGHRG010000001.1_Sulfitobacter_sp._R18_1_NODE_1_length_819584_cov_78.659648,_whole_genome_shotgun_sequence_fragment_1	lysogenic	medium quality draft
	JAGHRG010000001.1_Sulfitobacter_sp._R18_1_NODE_1_length_819584_cov_78.659648,_whole_genome_shotgun_sequence_fragment_2	bacterial isolate	JAGHRG010000001.1_Sulfitobacter_sp._R18_1_NODE_1_length_819584_cov_78.659648,_whole_genome_shotgun_sequence_fragment_2	lysogenic	low quality draft
	JAGHRG010000006.1_Sulfitobacter_sp._R18_1_NODE_6_length_292139_cov_61.660082,_whole_genome_shotgun_sequence_fragment_5	bacterial isolate	JAGHRG010000006.1_Sulfitobacter_sp._R18_1_NODE_6_length_292139_cov_61.660082,_whole_genome_shotgun_sequence_fragment_5	lysogenic	low quality draft
	JAGHRG010000010.1_Sulfitobacter_sp._R18_1_NODE_10_length_234125_cov_65.447935,_whole_genome_shotgun_sequence_fragment_5	bacterial isolate	JAGHRG010000010.1_Sulfitobacter_sp._R18_1_NODE_10_length_234125_cov_65.447935,_whole_genome_shotgun_sequence_fragment_5	lysogenic	low quality draft
	JAGHRH010000001.1_Sulfitobacter_sp._R18_2_NODE_1_length_435783_cov_60.451026,_whole_genome_shotgun_sequence_fragment_5	bacterial isolate	JAGHRH010000001.1_Sulfitobacter_sp._R18_2_NODE_1_length_435783_cov_60.451026,_whole_genome_shotgun_sequence_fragment_5	lysogenic	high quality draft
	JAGHRH010000002.1_Sulfitobacter_sp._R18_2_NODE_2_length_348415_cov_47.055417,_whole_genome_shotgun_sequence_fragment_2	bacterial isolate	JAGHRH010000002.1_Sulfitobacter_sp._R18_2_NODE_2_length_348415_cov_47.055417,_whole_genome_shotgun_sequence_fragment_2	lysogenic	low quality draft
	JAGHRI010000001.1_Labrenzia_sp._R4_1_NODE_1_length_1988667_cov_63.015379,_whole_genome_shotgun_sequence_fragment_11	bacterial isolate	JAGHRI010000001.1_Labrenzia_sp._R4_1_NODE_1_length_1988667_cov_63.015379,_whole_genome_shotgun_sequence_fragment_11	lysogenic	low quality draft
	JAGHRI010000001.1_Labrenzia_sp._R4_1_NODE_1_length_1988667_cov_63.015379,_whole_genome_shotgun_sequence_fragment_15	bacterial isolate	JAGHRI010000001.1_Labrenzia_sp._R4_1_NODE_1_length_1988667_cov_63.015379,_whole_genome_shotgun_sequence_fragment_15	lysogenic	low quality draft
	JAGHRI010000003.1_Labrenzia_sp._R4_1_NODE_3_length_1007846_cov_55.490802,_whole_genome_shotgun_sequence_fragment_6	bacterial isolate	JAGHRI010000003.1_Labrenzia_sp._R4_1_NODE_3_length_1007846_cov_55.490802,_whole_genome_shotgun_sequence_fragment_6	lysogenic	low quality draft
	JAGHRJ010000001.1_Labrenzia_sp._R4_2_NODE_1_length_1267730_cov_39.372891,_whole_genome_shotgun_sequence_fragment_2	bacterial isolate	JAGHRJ010000001.1_Labrenzia_sp._R4_2_NODE_1_length_1267730_cov_39.372891,_whole_genome_shotgun_sequence_fragment_2	lysogenic	low quality draft
	JAGHRJ010000002.1_Labrenzia_sp._R4_2_NODE_2_length_1188895_cov_39.081788,_whole_genome_shotgun_sequence_fragment_2	bacterial isolate	JAGHRJ010000002.1_Labrenzia_sp._R4_2_NODE_2_length_1188895_cov_39.081788,_whole_genome_shotgun_sequence_fragment_2	lysogenic	medium quality draft
	JAGHRJ010000005.1_Labrenzia_sp._R4_2_NODE_5_length_410774_cov_44.814848,_whole_genome_shotgun_sequence_fragment_3	bacterial isolate	JAGHRJ010000005.1_Labrenzia_sp._R4_2_NODE_5_length_410774_cov_44.814848,_whole_genome_shotgun_sequence_fragment_3	lysogenic	medium quality draft
	JAGHRJ010000008.1_Labrenzia_sp._R4_2_NODE_8_length_163047_cov_51.691622,_whole_genome_shotgun_sequence_fragment_2	bacterial isolate	JAGHRJ010000008.1_Labrenzia_sp._R4_2_NODE_8_length_163047_cov_51.691622,_whole_genome_shotgun_sequence_fragment_2	lysogenic	low quality draft
	JAGHRJ010000008.1_Labrenzia_sp._R4_2_NODE_8_length_163047_cov_51.691622,_whole_genome_shotgun_sequence_fragment_4	bacterial isolate	JAGHRJ010000008.1_Labrenzia_sp._R4_2_NODE_8_length_163047_cov_51.691622,_whole_genome_shotgun_sequence_fragment_4	lysogenic	low quality draft
	JAGHRK010000001.1_Labrenzia_sp._R5_0_NODE_1_length_1933250_cov_30.590156,_whole_genome_shotgun_sequence_fragment_12	bacterial isolate	JAGHRK010000001.1_Labrenzia_sp._R5_0_NODE_1_length_1933250_cov_30.590156,_whole_genome_shotgun_sequence_fragment_12	lysogenic	low quality draft
	JAGHRK010000001.1_Labrenzia_sp._R5_0_NODE_1_length_1933250_cov_30.590156,_whole_genome_shotgun_sequence_fragment_5	bacterial isolate	JAGHRK010000001.1_Labrenzia_sp._R5_0_NODE_1_length_1933250_cov_30.590156,_whole_genome_shotgun_sequence_fragment_5	lysogenic	low quality draft
	JAGHRK010000002.1_Labrenzia_sp._R5_0_NODE_2_length_1448905_cov_29.435644,_whole_genome_shotgun_sequence_fragment_10	bacterial isolate	JAGHRK010000002.1_Labrenzia_sp._R5_0_NODE_2_length_1448905_cov_29.435644,_whole_genome_shotgun_sequence_fragment_10	lysogenic	low quality draft
	JAGHRL010000001.1_Ruegeria_sp._R8_1_NODE_1_length_819255_cov_184.143163,_whole_genome_shotgun_sequence_fragment_8	bacterial isolate	JAGHRL010000001.1_Ruegeria_sp._R8_1_NODE_1_length_819255_cov_184.143163,_whole_genome_shotgun_sequence_fragment_8	lysogenic	low quality draft
	JAGHRN010000003.1_Shimia_sp._R9_1_NODE_3_length_504546_cov_36.512665,_whole_genome_shotgun_sequence_fragment_1	bacterial isolate	JAGHRN010000003.1_Shimia_sp._R9_1_NODE_3_length_504546_cov_36.512665,_whole_genome_shotgun_sequence_fragment_1	lysogenic	low quality draft
	JAGHRN010000006.1_Shimia_sp._R9_1_NODE_6_length_240103_cov_44.447882,_whole_genome_shotgun_sequence_fragment_2	bacterial isolate	JAGHRN010000006.1_Shimia_sp._R9_1_NODE_6_length_240103_cov_44.447882,_whole_genome_shotgun_sequence_fragment_2	lysogenic	low quality draft
	JAGHRN010000008.1_Shimia_sp._R9_1_NODE_8_length_86396_cov_56.236667,_whole_genome_shotgun_sequence_fragment_1	bacterial isolate	JAGHRN010000008.1_Shimia_sp._R9_1_NODE_8_length_86396_cov_56.236667,_whole_genome_shotgun_sequence_fragment_1	lysogenic	low quality draft
	JAGHRO010000010.1_Shimia_sp._R9_2_NODE_10_length_137695_cov_71.795083,_whole_genome_shotgun_sequence_fragment_1	bacterial isolate	JAGHRO010000010.1_Shimia_sp._R9_2_NODE_10_length_137695_cov_71.795083,_whole_genome_shotgun_sequence_fragment_1	lysogenic	medium quality draft
	JAGHRP010000002.1_Shimia_sp._R9_3_NODE_2_length_898996_cov_36.617715,_whole_genome_shotgun_sequence_fragment_8	bacterial isolate	JAGHRP010000002.1_Shimia_sp._R9_3_NODE_2_length_898996_cov_36.617715,_whole_genome_shotgun_sequence_fragment_8	lysogenic	low quality draft
	JZEM01000001.1_Halomonas_meridiana_strain_R1t3_scaffold_5,_whole_genome_shotgun_sequence_fragment_1	bacterial isolate	JZEM01000001.1_Halomonas_meridiana_strain_R1t3_scaffold_5,_whole_genome_shotgun_sequence_fragment_1	lysogenic	low quality draft
	JZEM01000003.1_Halomonas_meridiana_strain_R1t3_scaffold_3,_whole_genome_shotgun_sequence_fragment_2	bacterial isolate	JZEM01000003.1_Halomonas_meridiana_strain_R1t3_scaffold_3,_whole_genome_shotgun_sequence_fragment_2	lysogenic	medium quality draft
	LIQF01000003.1_Marinomonas_fungiae_strain_JCM_18476_DSM_18476_03,_whole_genome_shotgun_sequence_fragment_1	bacterial isolate	LIQF01000003.1_Marinomonas_fungiae_strain_JCM_18476_DSM_18476_03,_whole_genome_shotgun_sequence_fragment_1	lysogenic	low quality draft
	LIQF01000020.1_Marinomonas_fungiae_strain_JCM_18476_DSM_18476_20,_whole_genome_shotgun_sequence	bacterial isolate	LIQF01000020.1_Marinomonas_fungiae_strain_JCM_18476_DSM_18476_20,_whole_genome_shotgun_sequence	lysogenic	high quality draft
	MASV01000003.1_Prauserella_coralliicola_strain_DSM_45821_BAY59_c03,_whole_genome_shotgun_sequence_fragment_9	bacterial isolate	MASV01000003.1_Prauserella_coralliicola_strain_DSM_45821_BAY59_c03,_whole_genome_shotgun_sequence_fragment_9	lysogenic	high quality draft
	MASV01000008.1_Prauserella_coralliicola_strain_DSM_45821_BAY59_c08,_whole_genome_shotgun_sequence_fragment_5	bacterial isolate	MASV01000008.1_Prauserella_coralliicola_strain_DSM_45821_BAY59_c08,_whole_genome_shotgun_sequence_fragment_5	lysogenic	medium quality draft
	MASV01000009.1_Prauserella_coralliicola_strain_DSM_45821_BAY59_c09,_whole_genome_shotgun_sequence_fragment_4	bacterial isolate	MASV01000009.1_Prauserella_coralliicola_strain_DSM_45821_BAY59_c09,_whole_genome_shotgun_sequence_fragment_4	lysogenic	low quality draft
	MASV01000011.1_Prauserella_coralliicola_strain_DSM_45821_BAY59_c11,_whole_genome_shotgun_sequence_fragment_2	bacterial isolate	MASV01000011.1_Prauserella_coralliicola_strain_DSM_45821_BAY59_c11,_whole_genome_shotgun_sequence_fragment_2	lysogenic	medium quality draft
	MASV01000022.1_Prauserella_coralliicola_strain_DSM_45821_BAY59_c23,_whole_genome_shotgun_sequence_fragment_2	bacterial isolate	MASV01000022.1_Prauserella_coralliicola_strain_DSM_45821_BAY59_c23,_whole_genome_shotgun_sequence_fragment_2	lysogenic	low quality draft
	MAYB01000002.1_Nitratireductor_aquibiodomus_strain_EBB_35.1_NODE_2_length_648522_cov_44.283_ID_2860,_whole_genome_shotgun_sequence_fragment_2	bacterial isolate	MAYB01000002.1_Nitratireductor_aquibiodomus_strain_EBB_35.1_NODE_2_length_648522_cov_44.283_ID_2860,_whole_genome_shotgun_sequence_fragment_2	lysogenic	high quality draft
	MBQE01000001.1_Stappia_indica_strain_SBBC_49_NODE_1_length_1710053_cov_39.9292_ID_131,_whole_genome_shotgun_sequence_fragment_7	bacterial isolate	MBQE01000001.1_Stappia_indica_strain_SBBC_49_NODE_1_length_1710053_cov_39.9292_ID_131,_whole_genome_shotgun_sequence_fragment_7	lysogenic	medium quality draft
	MBQE01000003.1_Stappia_indica_strain_SBBC_49_NODE_3_length_718987_cov_41.7099_ID_345,_whole_genome_shotgun_sequence_fragment_3	bacterial isolate	MBQE01000003.1_Stappia_indica_strain_SBBC_49_NODE_3_length_718987_cov_41.7099_ID_345,_whole_genome_shotgun_sequence_fragment_3	lysogenic	low quality draft
	ML014758.1_Shewanellaceae_bacterium_C51_genomic_scaffold_Scaffold6,_whole_genome_shotgun_sequence_fragment_1	bacterial isolate	ML014758.1_Shewanellaceae_bacterium_C51_genomic_scaffold_Scaffold6,_whole_genome_shotgun_sequence_fragment_1	lysogenic	medium quality draft
	ML660163.1_Aliikangiella_sp._M105_genomic_scaffold_Scaffold4,_whole_genome_shotgun_sequence_fragment_2	bacterial isolate	ML660163.1_Aliikangiella_sp._M105_genomic_scaffold_Scaffold4,_whole_genome_shotgun_sequence_fragment_2	lysogenic	low quality draft
	ML660171.1_Aliikangiella_sp._M105_genomic_scaffold_Scaffold12,_whole_genome_shotgun_sequence_fragment_2	bacterial isolate	ML660171.1_Aliikangiella_sp._M105_genomic_scaffold_Scaffold12,_whole_genome_shotgun_sequence_fragment_2	lysogenic	high quality draft
	NXEI01000001.1_Dietzia_sp._WMMA184_tig00000000,_whole_genome_shotgun_sequence_fragment_54	bacterial isolate	NXEI01000001.1_Dietzia_sp._WMMA184_tig00000000,_whole_genome_shotgun_sequence_fragment_54	lysogenic	low quality draft
	PJPV01000044.1_Endozoicomonas_acroporae_strain_Acr-14_Endozoicomoas_acroporae_sp._Acr-14_contig_44,_whole_genome_shotgun_sequence_fragment_1	bacterial isolate	PJPV01000044.1_Endozoicomonas_acroporae_strain_Acr-14_Endozoicomoas_acroporae_sp._Acr-14_contig_44,_whole_genome_shotgun_sequence_fragment_1	lysogenic	medium quality draft
	PJPV01000045.1_Endozoicomonas_acroporae_strain_Acr-14_Endozoicomoas_acroporae_sp._Acr-14_contig_45,_whole_genome_shotgun_sequence	bacterial isolate	PJPV01000045.1_Endozoicomonas_acroporae_strain_Acr-14_Endozoicomoas_acroporae_sp._Acr-14_contig_45,_whole_genome_shotgun_sequence	lysogenic	high quality draft
	PJPV01000132.1_Endozoicomonas_acroporae_strain_Acr-14_Endozoicomoas_acroporae_sp._Acr-14_contig_132,_whole_genome_shotgun_sequence_fragment_1	bacterial isolate	PJPV01000132.1_Endozoicomonas_acroporae_strain_Acr-14_Endozoicomoas_acroporae_sp._Acr-14_contig_132,_whole_genome_shotgun_sequence_fragment_1	lysogenic	medium quality draft
	QQOH01000001.1_Motiliproteus_coralliicola_strain_C34_Scaffold1_1,_whole_genome_shotgun_sequence_fragment_16	bacterial isolate	QQOH01000001.1_Motiliproteus_coralliicola_strain_C34_Scaffold1_1,_whole_genome_shotgun_sequence_fragment_16	lysogenic	medium quality draft
	SAUT01000008.1_Endozoicomonas_acroporae_strain_Acr-1_Endo._Acr-1_8,_whole_genome_shotgun_sequence_fragment_1	bacterial isolate	SAUT01000008.1_Endozoicomonas_acroporae_strain_Acr-1_Endo._Acr-1_8,_whole_genome_shotgun_sequence_fragment_1	lysogenic	low quality draft
	SAUT01000014.1_Endozoicomonas_acroporae_strain_Acr-1_Endo._Acr-1_14,_whole_genome_shotgun_sequence_fragment_2	bacterial isolate	SAUT01000014.1_Endozoicomonas_acroporae_strain_Acr-1_Endo._Acr-1_14,_whole_genome_shotgun_sequence_fragment_2	lysogenic	high quality draft
	SAUT01000056.1_Endozoicomonas_acroporae_strain_Acr-1_Endo._Acr-1_56,_whole_genome_shotgun_sequence_fragment_1	bacterial isolate	SAUT01000056.1_Endozoicomonas_acroporae_strain_Acr-1_Endo._Acr-1_56,_whole_genome_shotgun_sequence_fragment_1	lysogenic	high quality draft
	SAUU01000012.1_Endozoicomonas_acroporae_strain_Acr-5_Endo._Acr-5_12,_whole_genome_shotgun_sequence	bacterial isolate	SAUU01000012.1_Endozoicomonas_acroporae_strain_Acr-5_Endo._Acr-5_12,_whole_genome_shotgun_sequence	lysogenic	medium quality draft
	VWSE01000002.1_Vibrio_fortis_strain_AN60_scaffold_2,_whole_genome_shotgun_sequence_fragment_2	bacterial isolate	VWSE01000002.1_Vibrio_fortis_strain_AN60_scaffold_2,_whole_genome_shotgun_sequence_fragment_2	lysogenic	low quality draft
	VWSE01000008.1_Vibrio_fortis_strain_AN60_scaffold_8,_whole_genome_shotgun_sequence_fragment_4	bacterial isolate	VWSE01000008.1_Vibrio_fortis_strain_AN60_scaffold_8,_whole_genome_shotgun_sequence_fragment_4	lysogenic	low quality draft
	VWSE01000010.1_Vibrio_fortis_strain_AN60_scaffold_10,_whole_genome_shotgun_sequence_fragment_7	bacterial isolate	VWSE01000010.1_Vibrio_fortis_strain_AN60_scaffold_10,_whole_genome_shotgun_sequence_fragment_7	lysogenic	high quality draft
	VXDD01000003.1_Vibrio_fortis_strain_S7-72_scaffold_3,_whole_genome_shotgun_sequence_fragment_3	bacterial isolate	VXDD01000003.1_Vibrio_fortis_strain_S7-72_scaffold_3,_whole_genome_shotgun_sequence_fragment_3	lysogenic	medium quality draft
	ACZB01000124.1_Vibrio_alginolyticus_40B_Cont126,_whole_genome_shotgun_sequence	bacterial isolate	ACZB01000124.1_Vibrio_alginolyticus_40B_Cont126,_whole_genome_shotgun_sequence	lytic	low quality draft
	AEQS01000015.1_Vibrio_coralliilyticus_P1_contig00019,_whole_genome_shotgun_sequence	bacterial isolate	AEQS01000015.1_Vibrio_coralliilyticus_P1_contig00019,_whole_genome_shotgun_sequence	lytic	low quality draft
	AEQS01000044.1_Vibrio_coralliilyticus_P1_contig00050,_whole_genome_shotgun_sequence	bacterial isolate	AEQS01000044.1_Vibrio_coralliilyticus_P1_contig00050,_whole_genome_shotgun_sequence	lytic	low quality draft
	AEQS01000064.1_Vibrio_coralliilyticus_P1_contig00070,_whole_genome_shotgun_sequence	bacterial isolate	AEQS01000064.1_Vibrio_coralliilyticus_P1_contig00070,_whole_genome_shotgun_sequence	lytic	low quality draft
	AEQS01000070.1_Vibrio_coralliilyticus_P1_contig00076,_whole_genome_shotgun_sequence	bacterial isolate	AEQS01000070.1_Vibrio_coralliilyticus_P1_contig00076,_whole_genome_shotgun_sequence	lytic	low quality draft
	AEQS01000122.1_Vibrio_coralliilyticus_P1_contig00129,_whole_genome_shotgun_sequence	bacterial isolate	AEQS01000122.1_Vibrio_coralliilyticus_P1_contig00129,_whole_genome_shotgun_sequence	lytic	low quality draft
	AEQS01000127.1_Vibrio_coralliilyticus_P1_contig00134,_whole_genome_shotgun_sequence	bacterial isolate	AEQS01000127.1_Vibrio_coralliilyticus_P1_contig00134,_whole_genome_shotgun_sequence	lytic	low quality draft
	AEQS01000159.1_Vibrio_coralliilyticus_P1_contig00171,_whole_genome_shotgun_sequence	bacterial isolate	AEQS01000159.1_Vibrio_coralliilyticus_P1_contig00171,_whole_genome_shotgun_sequence	lytic	low quality draft
	AEQS01000184.1_Vibrio_coralliilyticus_P1_contig00197,_whole_genome_shotgun_sequence	bacterial isolate	AEQS01000184.1_Vibrio_coralliilyticus_P1_contig00197,_whole_genome_shotgun_sequence	lytic	low quality draft
	Ga0400013_096_Alteromonas_sp._MmMcT2-2__Ga0400013_096	bacterial isolate	Ga0400013_096_Alteromonas_sp._MmMcT2-2__Ga0400013_096	lytic	low quality draft
	Ga0400021_091_Alteromonas_sp._MmMcT2-5__Ga0400021_091	bacterial isolate	Ga0400021_091_Alteromonas_sp._MmMcT2-5__Ga0400021_091	lytic	low quality draft
	Ga0400022_039_Alteromonas_CnT1-28__Ga0400022_039	bacterial isolate	Ga0400022_039_Alteromonas_CnT1-28__Ga0400022_039	lytic	low quality draft
	Ga0446373_10_Psuedoalteromonas_sp._McH1-7__Ga0446373_10	bacterial isolate	Ga0446373_10_Psuedoalteromonas_sp._McH1-7__Ga0446373_10	lytic	medium quality draft
	Ga0478028_03	bacterial isolate	Ga0478028_03	lytic	high quality draft
	Ga0478028_38	bacterial isolate	Ga0478028_38	lytic	low quality draft
	JABVXC010000026.1_Halomonas_taeanensis_strain_As1101_NODE_26_length_11893_cov_85.5231,_whole_genome_shotgun_sequence	bacterial isolate	JABVXC010000026.1_Halomonas_taeanensis_strain_As1101_NODE_26_length_11893_cov_85.5231,_whole_genome_shotgun_sequence	lytic	low quality draft
	JACSOE010000112.1_Alteromonas_sp._BZK5_Ga0137943_1112,_whole_genome_shotgun_sequence	bacterial isolate	JACSOE010000112.1_Alteromonas_sp._BZK5_Ga0137943_1112,_whole_genome_shotgun_sequence	lytic	low quality draft
	JACSOE010000114.1_Alteromonas_sp._BZK5_Ga0137943_1114,_whole_genome_shotgun_sequence	bacterial isolate	JACSOE010000114.1_Alteromonas_sp._BZK5_Ga0137943_1114,_whole_genome_shotgun_sequence	lytic	low quality draft
	JACSOE010000119.1_Alteromonas_sp._BZK5_Ga0137943_1119,_whole_genome_shotgun_sequence	bacterial isolate	JACSOE010000119.1_Alteromonas_sp._BZK5_Ga0137943_1119,_whole_genome_shotgun_sequence	lytic	low quality draft
	JACSOE010000166.1_Alteromonas_sp._BZK5_Ga0137943_1166,_whole_genome_shotgun_sequence	bacterial isolate	JACSOE010000166.1_Alteromonas_sp._BZK5_Ga0137943_1166,_whole_genome_shotgun_sequence	lytic	low quality draft
	JACSOE010000179.1_Alteromonas_sp._BZK5_Ga0137943_1179,_whole_genome_shotgun_sequence	bacterial isolate	JACSOE010000179.1_Alteromonas_sp._BZK5_Ga0137943_1179,_whole_genome_shotgun_sequence	lytic	low quality draft
	JAGHQP010000040.1_Brevundimonas_sp._A19_0_NODE_40_length_2599_cov_129.540453,_whole_genome_shotgun_sequence	bacterial isolate	JAGHQP010000040.1_Brevundimonas_sp._A19_0_NODE_40_length_2599_cov_129.540453,_whole_genome_shotgun_sequence	lytic	low quality draft
	JAGHQV010000073.1_Thalassotalea_sp._G20_0_NODE_73_length_15475_cov_39.021892,_whole_genome_shotgun_sequence	bacterial isolate	JAGHQV010000073.1_Thalassotalea_sp._G20_0_NODE_73_length_15475_cov_39.021892,_whole_genome_shotgun_sequence	lytic	low quality draft
	JAGHQV010000112.1_Thalassotalea_sp._G20_0_NODE_112_length_4152_cov_50.919006,_whole_genome_shotgun_sequence	bacterial isolate	JAGHQV010000112.1_Thalassotalea_sp._G20_0_NODE_112_length_4152_cov_50.919006,_whole_genome_shotgun_sequence	lytic	low quality draft
	JAGHQV010000127.1_Thalassotalea_sp._G20_0_NODE_127_length_3276_cov_59.301366,_whole_genome_shotgun_sequence	bacterial isolate	JAGHQV010000127.1_Thalassotalea_sp._G20_0_NODE_127_length_3276_cov_59.301366,_whole_genome_shotgun_sequence	lytic	low quality draft
	JAGHQV010000138.1_Thalassotalea_sp._G20_0_NODE_138_length_2883_cov_10.730044,_whole_genome_shotgun_sequence	bacterial isolate	JAGHQV010000138.1_Thalassotalea_sp._G20_0_NODE_138_length_2883_cov_10.730044,_whole_genome_shotgun_sequence	lytic	low quality draft
	JAGHQV010000149.1_Thalassotalea_sp._G20_0_NODE_149_length_2529_cov_90.894671,_whole_genome_shotgun_sequence	bacterial isolate	JAGHQV010000149.1_Thalassotalea_sp._G20_0_NODE_149_length_2529_cov_90.894671,_whole_genome_shotgun_sequence	lytic	low quality draft
	JAGHQV010000233.1_Thalassotalea_sp._G20_0_NODE_233_length_1165_cov_3.794798,_whole_genome_shotgun_sequence	bacterial isolate	JAGHQV010000233.1_Thalassotalea_sp._G20_0_NODE_233_length_1165_cov_3.794798,_whole_genome_shotgun_sequence	lytic	low quality draft
	JAGHQW010000055.1_Salinisphaera_sp._G21_0_NODE_55_length_35081_cov_66.866567,_whole_genome_shotgun_sequence	bacterial isolate	JAGHQW010000055.1_Salinisphaera_sp._G21_0_NODE_55_length_35081_cov_66.866567,_whole_genome_shotgun_sequence	lytic	low quality draft
	JAGHQW010000069.1_Salinisphaera_sp._G21_0_NODE_69_length_25676_cov_33.224549,_whole_genome_shotgun_sequence	bacterial isolate	JAGHQW010000069.1_Salinisphaera_sp._G21_0_NODE_69_length_25676_cov_33.224549,_whole_genome_shotgun_sequence	lytic	high quality draft
	JAGHQW010000081.1_Salinisphaera_sp._G21_0_NODE_81_length_18520_cov_32.022617,_whole_genome_shotgun_sequence	bacterial isolate	JAGHQW010000081.1_Salinisphaera_sp._G21_0_NODE_81_length_18520_cov_32.022617,_whole_genome_shotgun_sequence	lytic	low quality draft
	JAGHQW010000098.1_Salinisphaera_sp._G21_0_NODE_98_length_9731_cov_27.931383,_whole_genome_shotgun_sequence	bacterial isolate	JAGHQW010000098.1_Salinisphaera_sp._G21_0_NODE_98_length_9731_cov_27.931383,_whole_genome_shotgun_sequence	lytic	low quality draft
	JAGHQW010000102.1_Salinisphaera_sp._G21_0_NODE_102_length_8822_cov_27.276711,_whole_genome_shotgun_sequence	bacterial isolate	JAGHQW010000102.1_Salinisphaera_sp._G21_0_NODE_102_length_8822_cov_27.276711,_whole_genome_shotgun_sequence	lytic	low quality draft
	JAGHQW010000109.1_Salinisphaera_sp._G21_0_NODE_109_length_6714_cov_25.815242,_whole_genome_shotgun_sequence	bacterial isolate	JAGHQW010000109.1_Salinisphaera_sp._G21_0_NODE_109_length_6714_cov_25.815242,_whole_genome_shotgun_sequence	lytic	low quality draft
	JAGHQW010000135.1_Salinisphaera_sp._G21_0_NODE_135_length_3256_cov_24.548098,_whole_genome_shotgun_sequence	bacterial isolate	JAGHQW010000135.1_Salinisphaera_sp._G21_0_NODE_135_length_3256_cov_24.548098,_whole_genome_shotgun_sequence	lytic	low quality draft
	JAGHQZ010000031.1_Paracoccus_sp._R12_1_NODE_31_length_27321_cov_60.014636,_whole_genome_shotgun_sequence	bacterial isolate	JAGHQZ010000031.1_Paracoccus_sp._R12_1_NODE_31_length_27321_cov_60.014636,_whole_genome_shotgun_sequence	lytic	low quality draft
	JAGHQZ010000040.1_Paracoccus_sp._R12_1_NODE_40_length_5096_cov_104.802375,_whole_genome_shotgun_sequence	bacterial isolate	JAGHQZ010000040.1_Paracoccus_sp._R12_1_NODE_40_length_5096_cov_104.802375,_whole_genome_shotgun_sequence	lytic	low quality draft
	JAGHRA010000027.1_Paracoccus_sp._R12_2_NODE_27_length_20808_cov_52.628548,_whole_genome_shotgun_sequence	bacterial isolate	JAGHRA010000027.1_Paracoccus_sp._R12_2_NODE_27_length_20808_cov_52.628548,_whole_genome_shotgun_sequence	lytic	medium quality draft
	JAGHRA010000028.1_Paracoccus_sp._R12_2_NODE_28_length_20772_cov_50.833955,_whole_genome_shotgun_sequence	bacterial isolate	JAGHRA010000028.1_Paracoccus_sp._R12_2_NODE_28_length_20772_cov_50.833955,_whole_genome_shotgun_sequence	lytic	medium quality draft
	JAGHRC010000022.1_Ruegeria_sp._R14_0_NODE_22_length_3094_cov_5.039771,_whole_genome_shotgun_sequence	bacterial isolate	JAGHRC010000022.1_Ruegeria_sp._R14_0_NODE_22_length_3094_cov_5.039771,_whole_genome_shotgun_sequence	lytic	low quality draft
	ML014864.1_Shewanellaceae_bacterium_C51_genomic_scaffold_Scaffold112,_whole_genome_shotgun_sequence	bacterial isolate	ML014864.1_Shewanellaceae_bacterium_C51_genomic_scaffold_Scaffold112,_whole_genome_shotgun_sequence	lytic	low quality draft
	PJPV01000060.1_Endozoicomonas_acroporae_strain_Acr-14_Endozoicomoas_acroporae_sp._Acr-14_contig_60,_whole_genome_shotgun_sequence	bacterial isolate	PJPV01000060.1_Endozoicomonas_acroporae_strain_Acr-14_Endozoicomoas_acroporae_sp._Acr-14_contig_60,_whole_genome_shotgun_sequence	lytic	low quality draft
	PJPV01000149.1_Endozoicomonas_acroporae_strain_Acr-14_Endozoicomoas_acroporae_sp._Acr-14_contig_149,_whole_genome_shotgun_sequence	bacterial isolate	PJPV01000149.1_Endozoicomonas_acroporae_strain_Acr-14_Endozoicomoas_acroporae_sp._Acr-14_contig_149,_whole_genome_shotgun_sequence	lytic	low quality draft
	PJPV01000173.1_Endozoicomonas_acroporae_strain_Acr-14_Endozoicomoas_acroporae_sp._Acr-14_contig_173,_whole_genome_shotgun_sequence	bacterial isolate	PJPV01000173.1_Endozoicomonas_acroporae_strain_Acr-14_Endozoicomoas_acroporae_sp._Acr-14_contig_173,_whole_genome_shotgun_sequence	lytic	low quality draft
	PJPV01000174.1_Endozoicomonas_acroporae_strain_Acr-14_Endozoicomoas_acroporae_sp._Acr-14_contig_174,_whole_genome_shotgun_sequence	bacterial isolate	PJPV01000174.1_Endozoicomonas_acroporae_strain_Acr-14_Endozoicomoas_acroporae_sp._Acr-14_contig_174,_whole_genome_shotgun_sequence	lytic	low quality draft
	PJPV01000175.1_Endozoicomonas_acroporae_strain_Acr-14_Endozoicomoas_acroporae_sp._Acr-14_contig_175,_whole_genome_shotgun_sequence	bacterial isolate	PJPV01000175.1_Endozoicomonas_acroporae_strain_Acr-14_Endozoicomoas_acroporae_sp._Acr-14_contig_175,_whole_genome_shotgun_sequence	lytic	low quality draft
	PJPV01000249.1_Endozoicomonas_acroporae_strain_Acr-14_Endozoicomoas_acroporae_sp._Acr-14_contig_249,_whole_genome_shotgun_sequence	bacterial isolate	PJPV01000249.1_Endozoicomonas_acroporae_strain_Acr-14_Endozoicomoas_acroporae_sp._Acr-14_contig_249,_whole_genome_shotgun_sequence	lytic	low quality draft
	SAUT01000146.1_Endozoicomonas_acroporae_strain_Acr-1_Endo._Acr-1_146,_whole_genome_shotgun_sequence	bacterial isolate	SAUT01000146.1_Endozoicomonas_acroporae_strain_Acr-1_Endo._Acr-1_146,_whole_genome_shotgun_sequence	lytic	low quality draft
	SAUU01000168.1_Endozoicomonas_acroporae_strain_Acr-5_Endo._Acr-5_168,_whole_genome_shotgun_sequence	bacterial isolate	SAUU01000168.1_Endozoicomonas_acroporae_strain_Acr-5_Endo._Acr-5_168,_whole_genome_shotgun_sequence	lytic	low quality draft
	SAUU01000235.1_Endozoicomonas_acroporae_strain_Acr-5_Endo._Acr-5_235,_whole_genome_shotgun_sequence	bacterial isolate	SAUU01000235.1_Endozoicomonas_acroporae_strain_Acr-5_Endo._Acr-5_235,_whole_genome_shotgun_sequence	lytic	low quality draft
	PRJNA437202_F_SRR7058426_NODE_1_length_11185_cov_12.709344	metagenome	NODE_1_length_11185_cov_12.709344	lytic	low quality draft
	PRJNA437202_I_SRR7058430_NODE_1_length_11266_cov_14.250290	metagenome	NODE_1_length_11266_cov_14.250290	lytic	low quality draft
	PRJNA437202_D_SRR7058420_NODE_1_length_13110_cov_23.254538	metagenome	NODE_1_length_13110_cov_23.254538	lytic	low quality draft
	PRJNA576217_D_SRR15960045_NODE_1_length_211817_cov_16.220450_fragment_5	metagenome	NODE_1_length_211817_cov_16.220450_fragment_5	lysogenic	low quality draft
	PRJNA302344_E_SRR2954674_NODE_1_length_37568_cov_47.221283	metagenome	NODE_1_length_37568_cov_47.221283	lytic	high quality draft
	PRJNA242900_A_SRR1207984_NODE_1_length_38922_cov_483.295083	metagenome	NODE_1_length_38922_cov_483.295083	lytic	low quality draft
	CUR21-CRL-A_CUR21-CRL-016-1_NODE_1_length_39266_cov_27.367805	metagenome	NODE_1_length_39266_cov_27.367805	lytic	low quality draft
	CUR21-CRL-A_CUR21-CRL-021-3_NODE_1_length_39692_cov_13.241088	metagenome	NODE_1_length_39692_cov_13.241088	lytic	low quality draft
	PRJNA242900_A_SRR1246941_NODE_1_length_41284_cov_1019.744064	metagenome	NODE_1_length_41284_cov_1019.744064	lysogenic	medium quality draft
	PRJNA477682_SRR7418769_NODE_1_length_42972_cov_11.736515	metagenome	NODE_1_length_42972_cov_11.736515	lytic	low quality draft
	CUR21-CRL-A_CUR21-CRL-002-4_NODE_1_length_45205_cov_71.858738	metagenome	NODE_1_length_45205_cov_71.858738	lytic	medium quality draft
	PRJNA302344_C_SRR2954667_NODE_1_length_51583_cov_41.506385	metagenome	NODE_1_length_51583_cov_41.506385	lytic	high quality draft
	PRJNA757245_A_SRR18532210_NODE_1_length_52699_cov_13.911671	metagenome	NODE_1_length_52699_cov_13.911671	lytic	medium quality draft
	PRJNA757245_A_SRR18532212_NODE_1_length_54481_cov_6.808860	metagenome	NODE_1_length_54481_cov_6.808860	lytic	high quality draft
	PRJNA597953_A_SRR10801150_NODE_1_length_57341_cov_10.325672	metagenome	NODE_1_length_57341_cov_10.325672	lytic	low quality draft
	PRJNA757245_B_SRR18532216_NODE_1_length_61483_cov_11.067884	metagenome	NODE_1_length_61483_cov_11.067884	lysogenic	low quality draft
	PRJNA477682_SRR7418770_NODE_1_length_74322_cov_12.486057	metagenome	NODE_1_length_74322_cov_12.486057	lytic	medium quality draft
	PRJNA576217_D_SRR15960037_NODE_10_length_15978_cov_6.682786	metagenome	NODE_10_length_15978_cov_6.682786	lytic	low quality draft
	PRJNA477682_SRR7418768_NODE_10_length_30659_cov_10.074043	metagenome	NODE_10_length_30659_cov_10.074043	lytic	low quality draft
	PRJNA302344_A_SRR2954663_NODE_10_length_3089_cov_253.791035	metagenome	NODE_10_length_3089_cov_253.791035	lytic	low quality draft
	PRJNA437202_E_SRR7058457_NODE_10_length_6252_cov_4.552203	metagenome	NODE_10_length_6252_cov_4.552203	lytic	low quality draft
	PRJNA757245_B_SRR18532224_NODE_10_length_65937_cov_46.088461	metagenome	NODE_10_length_65937_cov_46.088461	lytic	medium quality draft
	PRJNA437202_H_SRR7058461_NODE_10_length_7957_cov_11.844090	metagenome	NODE_10_length_7957_cov_11.844090	lytic	low quality draft
	PRJNA576217_B_SRR15959997_NODE_100_length_15009_cov_5.498997	metagenome	NODE_100_length_15009_cov_5.498997	lytic	low quality draft
	CUR21-CRL-A_CUR21-CRL-012-3_NODE_100_length_15716_cov_7.545176	metagenome	NODE_100_length_15716_cov_7.545176	lytic	low quality draft
	PRJNA576217_C_SRR15960021_NODE_100_length_22717_cov_4.723590	metagenome	NODE_100_length_22717_cov_4.723590	lytic	low quality draft
	PRJNA242900_A_SRR1246941_NODE_100_length_3292_cov_46.347853	metagenome	NODE_100_length_3292_cov_46.347853	lytic	low quality draft
	PRJNA757245_B_SRR18532220_NODE_100_length_37208_cov_9.623584	metagenome	NODE_100_length_37208_cov_9.623584	lytic	high quality draft
	PRJNA597953_B_SRR10801147_NODE_100_length_5752_cov_1.084089	metagenome	NODE_100_length_5752_cov_1.084089	lytic	low quality draft
	PRJNA928230_SRR23240495_NODE_100_length_6271_cov_45.576255	metagenome	NODE_100_length_6271_cov_45.576255	lytic	low quality draft
	PRJNA757245_A_SRR18532208_NODE_100_length_6559_cov_4.048585	metagenome	NODE_100_length_6559_cov_4.048585	lytic	low quality draft
	PRJNA302344_D_SRR2954677_NODE_1000_length_1469_cov_40.871287	metagenome	NODE_1000_length_1469_cov_40.871287	lytic	low quality draft
	PRJNA302344_C_SRR2954667_NODE_1000_length_2573_cov_13.289913	metagenome	NODE_1000_length_2573_cov_13.289913	lytic	low quality draft
	PRJNA302344_C_SRR2954667_NODE_10002_length_1225_cov_3.453846	metagenome	NODE_10002_length_1225_cov_3.453846	lytic	low quality draft
	PRJNA302344_C_SRR2954667_NODE_1001_length_2572_cov_8.024632	metagenome	NODE_1001_length_2572_cov_8.024632	lytic	low quality draft
	PRJNA302344_C_SRR2954667_NODE_10010_length_1225_cov_2.485470	metagenome	NODE_10010_length_1225_cov_2.485470	lytic	low quality draft
	PRJNA302344_C_SRR2954667_NODE_10011_length_1225_cov_2.394017	metagenome	NODE_10011_length_1225_cov_2.394017	lytic	low quality draft
	PRJNA576217_D_SRR15960040_NODE_10013_length_2756_cov_3.603850	metagenome	NODE_10013_length_2756_cov_3.603850	lytic	low quality draft
	PRJNA302344_C_SRR2954667_NODE_10014_length_1225_cov_1.641880	metagenome	NODE_10014_length_1225_cov_1.641880	lytic	low quality draft
	PRJNA302344_C_SRR2954667_NODE_10015_length_1225_cov_1.305128	metagenome	NODE_10015_length_1225_cov_1.305128	lytic	low quality draft
	PRJNA242900_B_SRR1210582_NODE_1002_length_1723_cov_6.176259	metagenome	NODE_1002_length_1723_cov_6.176259	lytic	low quality draft
	PRJNA925892_SRR23162930_NODE_1002_length_39501_cov_12.573898	metagenome	NODE_1002_length_39501_cov_12.573898	lytic	low quality draft
	PRJNA545004_SRR9219370_NODE_100237_length_1523_cov_17.165531	metagenome	NODE_100237_length_1523_cov_17.165531	lytic	low quality draft
	PRJNA576217_C_SRR15960013_NODE_10024_length_6503_cov_4.447736	metagenome	NODE_10024_length_6503_cov_4.447736	lytic	low quality draft
	PRJNA925892_SRR23162939_NODE_10033_length_15792_cov_17.985512	metagenome	NODE_10033_length_15792_cov_17.985512	lytic	low quality draft
	PRJNA576217_D_SRR15960042_NODE_10034_length_2425_cov_1.862869	metagenome	NODE_10034_length_2425_cov_1.862869	lytic	low quality draft
	PRJNA302344_E_SRR2954674_NODE_10035_length_1403_cov_7.058605	metagenome	NODE_10035_length_1403_cov_7.058605	lytic	low quality draft
	PRJNA302344_C_SRR2954667_NODE_10037_length_1223_cov_6.964897	metagenome	NODE_10037_length_1223_cov_6.964897	lytic	low quality draft
	PRJNA925892_SRR23162927_NODE_10037_length_5897_cov_7.986991	metagenome	NODE_10037_length_5897_cov_7.986991	lytic	low quality draft
	CUR21-CRL-A_CUR21-CRL-019-2_NODE_1004_length_1663_cov_9.211443	metagenome	NODE_1004_length_1663_cov_9.211443	lytic	low quality draft
	PRJNA242900_A_SRR1207984_NODE_1004_length_1676_cov_143.873535	metagenome	NODE_1004_length_1676_cov_143.873535	lytic	low quality draft
	PRJNA302344_C_SRR2954667_NODE_1004_length_2570_cov_19.437376	metagenome	NODE_1004_length_2570_cov_19.437376	lytic	low quality draft
	PRJNA477682_SRR7418770_NODE_1004_length_3404_cov_2.963571	metagenome	NODE_1004_length_3404_cov_2.963571	lytic	low quality draft
	PRJNA757245_A_SRR18532173_NODE_100464_length_1090_cov_1.835749	metagenome	NODE_100464_length_1090_cov_1.835749	lytic	low quality draft
	PRJNA302344_D_SRR2954677_NODE_1005_length_1467_cov_1.868980	metagenome	NODE_1005_length_1467_cov_1.868980	lytic	low quality draft
	PRJNA576217_C_SRR15960012_NODE_1005_length_16587_cov_9.043794	metagenome	NODE_1005_length_16587_cov_9.043794	lytic	low quality draft
	PRJNA302344_C_SRR2954667_NODE_1005_length_2570_cov_19.021074	metagenome	NODE_1005_length_2570_cov_19.021074	lytic	low quality draft
	PRJNA302344_E_SRR2954674_NODE_10054_length_1402_cov_2.490720	metagenome	NODE_10054_length_1402_cov_2.490720	lytic	low quality draft
	PRJNA477682_SRR7418766_NODE_1006_length_2923_cov_11.458856	metagenome	NODE_1006_length_2923_cov_11.458856	lytic	low quality draft
	PRJNA576217_A_SRR15960027_NODE_100689_length_1771_cov_2.440559	metagenome	NODE_100689_length_1771_cov_2.440559	lytic	low quality draft
	PRJNA302344_D_SRR2954677_NODE_1007_length_1465_cov_39.132624	metagenome	NODE_1007_length_1465_cov_39.132624	lytic	low quality draft
	PRJNA757245_A_SRR18532171_NODE_1007_length_6626_cov_7.293867	metagenome	NODE_1007_length_6626_cov_7.293867	lytic	low quality draft
	PRJNA757245_B_SRR18532224_NODE_1007_length_6767_cov_4.042759	metagenome	NODE_1007_length_6767_cov_4.042759	lytic	low quality draft
	PRJNA576217_D_SRR15960042_NODE_10072_length_2418_cov_2.597969	metagenome	NODE_10072_length_2418_cov_2.597969	lytic	low quality draft
	PRJNA302344_E_SRR2954674_NODE_10073_length_1401_cov_3.064636	metagenome	NODE_10073_length_1401_cov_3.064636	lytic	low quality draft
	PRJNA477682_SRR7418762_NODE_10076_length_1424_cov_1.961286	metagenome	NODE_10076_length_1424_cov_1.961286	lytic	low quality draft
	PRJNA576217_D_SRR15960035_NODE_100799_length_1191_cov_2.519366	metagenome	NODE_100799_length_1191_cov_2.519366	lytic	low quality draft
	PRJNA576217_C_SRR15960021_NODE_1008_length_14201_cov_4.520571	metagenome	NODE_1008_length_14201_cov_4.520571	lytic	low quality draft
	PRJNA525179_B_SRR8664773_NODE_100886_length_1650_cov_3.510345	metagenome	NODE_100886_length_1650_cov_3.510345	lytic	low quality draft
	PRJNA545004_SRR9219375_NODE_1009_length_13038_cov_24.499961	metagenome	NODE_1009_length_13038_cov_24.499961	lytic	low quality draft
	PRJNA302344_C_SRR2954667_NODE_10095_length_1221_cov_2.184391	metagenome	NODE_10095_length_1221_cov_2.184391	lytic	low quality draft
	PRJNA576217_B_SRR15959998_NODE_100958_length_1779_cov_6.420534	metagenome	NODE_100958_length_1779_cov_6.420534	lytic	low quality draft
	PRJNA302344_C_SRR2954667_NODE_10096_length_1221_cov_1.533448	metagenome	NODE_10096_length_1221_cov_1.533448	lytic	low quality draft
	PRJNA477682_SRR7418764_NODE_101_length_10828_cov_5.693679	metagenome	NODE_101_length_10828_cov_5.693679	lytic	low quality draft
	PRJNA242900_A_SRR1207984_NODE_101_length_2941_cov_40.224186	metagenome	NODE_101_length_2941_cov_40.224186	lytic	low quality draft
	PRJNA242900_A_SRR1246941_NODE_101_length_3290_cov_72.008037	metagenome	NODE_101_length_3290_cov_72.008037	lytic	low quality draft
	PRJNA242900_A_SRR1207980_NODE_101_length_4141_cov_3.785365	metagenome	NODE_101_length_4141_cov_3.785365	lytic	low quality draft
	PRJNA757245_A_SRR18532208_NODE_101_length_6558_cov_12.653083	metagenome	NODE_101_length_6558_cov_12.653083	lytic	low quality draft
	PRJNA576217_D_SRR15960041_NODE_101_length_9775_cov_10.484053	metagenome	NODE_101_length_9775_cov_10.484053	lytic	low quality draft
	PRJNA302344_D_SRR2954677_NODE_1010_length_1465_cov_2.527660	metagenome	NODE_1010_length_1465_cov_2.527660	lytic	low quality draft
	PRJNA242900_B_SRR1210582_NODE_1010_length_1718_cov_62.714973	metagenome	NODE_1010_length_1718_cov_62.714973	lytic	low quality draft
	PRJNA302344_C_SRR2954667_NODE_10100_length_1220_cov_8.276395	metagenome	NODE_10100_length_1220_cov_8.276395	lytic	low quality draft
	PRJNA925892_SRR23162938_NODE_10124_length_14936_cov_14.060614	metagenome	NODE_10124_length_14936_cov_14.060614	lytic	low quality draft
	PRJNA576217_D_SRR15960037_NODE_10127_length_2697_cov_3.679031	metagenome	NODE_10127_length_2697_cov_3.679031	lytic	low quality draft
	PRJNA242900_A_SRR1246941_NODE_1013_length_1811_cov_5.907745	metagenome	NODE_1013_length_1811_cov_5.907745	lytic	low quality draft
	PRJNA928230_SRR23240486_NODE_10138_length_2112_cov_3.689840	metagenome	NODE_10138_length_2112_cov_3.689840	lytic	low quality draft
	PRJNA302344_C_SRR2954667_NODE_1014_length_2562_cov_4.025927	metagenome	NODE_1014_length_2562_cov_4.025927	lytic	low quality draft
	PRJNA928230_SRR23240491_NODE_1014_length_3201_cov_10.727908	metagenome	NODE_1014_length_3201_cov_10.727908	lytic	low quality draft
	PRJNA576217_D_SRR15960039_NODE_10144_length_1878_cov_6.609984	metagenome	NODE_10144_length_1878_cov_6.609984	lytic	low quality draft
	PRJNA925892_SRR23162934_NODE_10149_length_9103_cov_12.663904	metagenome	NODE_10149_length_9103_cov_12.663904	lytic	low quality draft
	PRJNA576217_B_SRR15959996_NODE_1015_length_13312_cov_5.843479	metagenome	NODE_1015_length_13312_cov_5.843479	lytic	low quality draft
	PRJNA757245_B_SRR18532220_NODE_10154_length_2102_cov_3.406448	metagenome	NODE_10154_length_2102_cov_3.406448	lytic	low quality draft
	PRJNA302344_E_SRR2954674_NODE_10155_length_1396_cov_5.749441	metagenome	NODE_10155_length_1396_cov_5.749441	lytic	low quality draft
	PRJNA757245_B_SRR18532220_NODE_10156_length_2102_cov_2.879824	metagenome	NODE_10156_length_2102_cov_2.879824	lysogenic	low quality draft
	PRJNA576217_D_SRR15960035_NODE_10159_length_3347_cov_4.241191	metagenome	NODE_10159_length_3347_cov_4.241191	lytic	low quality draft
	PRJNA302344_B_SRR2954668_NODE_1016_length_1041_cov_24.131846	metagenome	NODE_1016_length_1041_cov_24.131846	lytic	low quality draft
	PRJNA302344_E_SRR2954674_NODE_1016_length_2728_cov_13.102507	metagenome	NODE_1016_length_2728_cov_13.102507	lytic	low quality draft
	PRJNA302344_E_SRR2954674_NODE_10160_length_1396_cov_2.558538	metagenome	NODE_10160_length_1396_cov_2.558538	lytic	low quality draft
	PRJNA242900_B_SRR1210582_NODE_1017_length_1717_cov_5.608905	metagenome	NODE_1017_length_1717_cov_5.608905	lytic	low quality draft
	PRJNA757245_A_SRR18532207_NODE_10171_length_3921_cov_4.905070	metagenome	NODE_10171_length_3921_cov_4.905070	lytic	low quality draft
	PRJNA925892_SRR23162919_NODE_10175_length_15549_cov_11.797018	metagenome	NODE_10175_length_15549_cov_11.797018	lytic	low quality draft
	PRJNA576217_C_SRR15960015_NODE_10176_length_6487_cov_5.154073	metagenome	NODE_10176_length_6487_cov_5.154073	lytic	low quality draft
	PRJNA576217_B_SRR15960007_NODE_101806_length_1783_cov_4.442708	metagenome	NODE_101806_length_1783_cov_4.442708	lytic	low quality draft
	PRJNA757245_A_SRR18532209_NODE_101816_length_1240_cov_4.198312	metagenome	NODE_101816_length_1240_cov_4.198312	lytic	low quality draft
	PRJNA576217_D_SRR15960041_NODE_10184_length_3408_cov_4.770355	metagenome	NODE_10184_length_3408_cov_4.770355	lytic	low quality draft
	PRJNA302344_C_SRR2954667_NODE_10186_length_1216_cov_14.361757	metagenome	NODE_10186_length_1216_cov_14.361757	lytic	low quality draft
	PRJNA757245_B_SRR18532220_NODE_10187_length_2099_cov_17.672701	metagenome	NODE_10187_length_2099_cov_17.672701	lytic	low quality draft
	PRJNA576217_C_SRR15960016_NODE_101871_length_1720_cov_9.726126	metagenome	NODE_101871_length_1720_cov_9.726126	lytic	low quality draft
	PRJNA302344_C_SRR2954667_NODE_10188_length_1216_cov_10.539190	metagenome	NODE_10188_length_1216_cov_10.539190	lytic	low quality draft
	PRJNA576217_A_SRR15960028_NODE_10189_length_5232_cov_99.127101	metagenome	NODE_10189_length_5232_cov_99.127101	lytic	low quality draft
	PRJNA437202_L_SRR7058411_NODE_1019_length_1828_cov_8.017484	metagenome	NODE_1019_length_1828_cov_8.017484	lytic	low quality draft
	PRJNA302344_C_SRR2954667_NODE_10195_length_1216_cov_5.823428	metagenome	NODE_10195_length_1216_cov_5.823428	lytic	low quality draft
	PRJNA525179_B_SRR8664774_NODE_101961_length_1604_cov_6.7379	metagenome	NODE_101961_length_1604_cov_6.7379	lytic	low quality draft
	PRJNA576217_C_SRR15960018_NODE_10197_length_7925_cov_10.648666	metagenome	NODE_10197_length_7925_cov_10.648666	lytic	low quality draft
	PRJNA576217_C_SRR15960011_NODE_102_length_31680_cov_6.389818	metagenome	NODE_102_length_31680_cov_6.389818	lytic	low quality draft
	PRJNA925892_SRR23162917_NODE_102067_length_2091_cov_4.362967	metagenome	NODE_102067_length_2091_cov_4.362967	lytic	low quality draft
	PRJNA545004_SRR9219377_NODE_102073_length_1431_cov_4.409157	metagenome	NODE_102073_length_1431_cov_4.409157	lytic	low quality draft
	PRJNA576217_D_SRR15960043_NODE_10210_length_3350_cov_4.814264	metagenome	NODE_10210_length_3350_cov_4.814264	lytic	low quality draft
	PRJNA576217_C_SRR15960021_NODE_10215_length_7228_cov_4.999164	metagenome	NODE_10215_length_7228_cov_4.999164	lytic	low quality draft
	PRJNA302344_E_SRR2954674_NODE_10219_length_1393_cov_15.092676	metagenome	NODE_10219_length_1393_cov_15.092676	lytic	low quality draft
	PRJNA302344_C_SRR2954667_NODE_1022_length_2553_cov_11.024820	metagenome	NODE_1022_length_2553_cov_11.024820	lytic	low quality draft
	PRJNA597953_A_SRR10801153_NODE_1022_length_2962_cov_0.882187	metagenome	NODE_1022_length_2962_cov_0.882187	lytic	low quality draft
	PRJNA757245_B_SRR18532215_NODE_1022_length_3997_cov_6.059107	metagenome	NODE_1022_length_3997_cov_6.059107	lytic	low quality draft
	PRJNA757245_B_SRR18532224_NODE_1022_length_6716_cov_4.386278	metagenome	NODE_1022_length_6716_cov_4.386278	lytic	low quality draft
	PRJNA576217_C_SRR15960014_NODE_102201_length_1780_cov_14.943188	metagenome	NODE_102201_length_1780_cov_14.943188	lytic	low quality draft
	PRJNA302344_E_SRR2954674_NODE_10223_length_1393_cov_10.034380	metagenome	NODE_10223_length_1393_cov_10.034380	lytic	low quality draft
	PRJNA576217_A_SRR15959992_NODE_102253_length_1807_cov_10.106735	metagenome	NODE_102253_length_1807_cov_10.106735	lytic	low quality draft
	PRJNA925892_SRR23162927_NODE_1023_length_10516_cov_7.583501	metagenome	NODE_1023_length_10516_cov_7.583501	lytic	low quality draft
	PRJNA302344_D_SRR2954677_NODE_1023_length_1459_cov_27.549145	metagenome	NODE_1023_length_1459_cov_27.549145	lytic	low quality draft
	PRJNA477682_SRR7418768_NODE_1023_length_3087_cov_8.031662	metagenome	NODE_1023_length_3087_cov_8.031662	lytic	low quality draft
	PRJNA928230_SRR23240485_NODE_10236_length_1833_cov_2.659168	metagenome	NODE_10236_length_1833_cov_2.659168	lytic	low quality draft
	PRJNA925892_SRR23162935_NODE_102457_length_1396_cov_4.865772	metagenome	NODE_102457_length_1396_cov_4.865772	lytic	low quality draft
	PRJNA576217_C_SRR15960018_NODE_1025_length_16360_cov_5.455504	metagenome	NODE_1025_length_16360_cov_5.455504	lysogenic	low quality draft
	PRJNA925892_SRR23162936_NODE_10251_length_14311_cov_15.977273	metagenome	NODE_10251_length_14311_cov_15.977273	lytic	low quality draft
	PRJNA576217_B_SRR15960005_NODE_102543_length_1756_cov_6.085832	metagenome	NODE_102543_length_1756_cov_6.085832	lytic	low quality draft
	PRJNA576217_B_SRR15960002_NODE_10259_length_7566_cov_5.578352	metagenome	NODE_10259_length_7566_cov_5.578352	lytic	low quality draft
	PRJNA242900_A_SRR1246941_NODE_1026_length_1803_cov_11.422769	metagenome	NODE_1026_length_1803_cov_11.422769	lytic	low quality draft
	PRJNA302344_C_SRR2954667_NODE_1026_length_2552_cov_7.181017	metagenome	NODE_1026_length_2552_cov_7.181017	lytic	low quality draft
	PRJNA925892_SRR23162939_NODE_1026_length_40444_cov_13.930080	metagenome	NODE_1026_length_40444_cov_13.930080	lytic	low quality draft
	PRJNA545004_SRR9219374_NODE_102618_length_1615_cov_2.595513	metagenome	NODE_102618_length_1615_cov_2.595513	lytic	low quality draft
	PRJNA545004_SRR9219375_NODE_1027_length_12965_cov_8.662045	metagenome	NODE_1027_length_12965_cov_8.662045	lytic	low quality draft
	PRJNA302344_E_SRR2954674_NODE_1027_length_2719_cov_5.954204	metagenome	NODE_1027_length_2719_cov_5.954204	lytic	low quality draft
	PRJNA576217_B_SRR15959999_NODE_1027_length_7260_cov_5.363220	metagenome	NODE_1027_length_7260_cov_5.363220	lytic	low quality draft
	PRJNA302344_C_SRR2954667_NODE_10270_length_1213_cov_3.902418	metagenome	NODE_10270_length_1213_cov_3.902418	lytic	low quality draft
	PRJNA576217_B_SRR15960005_NODE_102736_length_1753_cov_5.966431	metagenome	NODE_102736_length_1753_cov_5.966431	lytic	low quality draft
	CUR21-CRL-A_CUR21-CRL-007-3_NODE_10276_length_2271_cov_2.884928	metagenome	NODE_10276_length_2271_cov_2.884928	lytic	low quality draft
	PRJNA576217_C_SRR15960020_NODE_10278_length_6085_cov_4.327363	metagenome	NODE_10278_length_6085_cov_4.327363	lysogenic	low quality draft
	PRJNA302344_E_SRR2954674_NODE_10279_length_1391_cov_3.699850	metagenome	NODE_10279_length_1391_cov_3.699850	lytic	low quality draft
	PRJNA302344_D_SRR2954677_NODE_1028_length_1457_cov_9.404422	metagenome	NODE_1028_length_1457_cov_9.404422	lytic	low quality draft
	PRJNA576217_C_SRR15960022_NODE_102802_length_1769_cov_33.627188	metagenome	NODE_102802_length_1769_cov_33.627188	lytic	low quality draft
	PRJNA525179_B_SRR8664773_NODE_10285_length_4934_cov_2.595614	metagenome	NODE_10285_length_4934_cov_2.595614	lytic	low quality draft
	PRJNA525179_B_SRR8664774_NODE_102875_length_1593_cov_16.6886	metagenome	NODE_102875_length_1593_cov_16.6886	lytic	low quality draft
	PRJNA302344_C_SRR2954667_NODE_10288_length_1212_cov_3.692308	metagenome	NODE_10288_length_1212_cov_3.692308	lytic	low quality draft
	PRJNA545004_SRR9219375_NODE_102929_length_1613_cov_20.279204	metagenome	NODE_102929_length_1613_cov_20.279204	lytic	low quality draft
	PRJNA925892_SRR23162925_NODE_10296_length_5697_cov_12.310705	metagenome	NODE_10296_length_5697_cov_12.310705	lytic	low quality draft
	PRJNA757245_B_SRR18532221_NODE_103_length_35269_cov_22.530471	metagenome	NODE_103_length_35269_cov_22.530471	lytic	low quality draft
	PRJNA242900_B_SRR1210582_NODE_1030_length_1712_cov_8.803862	metagenome	NODE_1030_length_1712_cov_8.803862	lytic	low quality draft
	PRJNA477682_SRR7418763_NODE_1030_length_2114_cov_3.081593	metagenome	NODE_1030_length_2114_cov_3.081593	lytic	low quality draft
	CUR21-CRL-A_CUR21-CRL-005-3_NODE_1030_length_2508_cov_3.833673	metagenome	NODE_1030_length_2508_cov_3.833673	lytic	low quality draft
	PRJNA302344_C_SRR2954667_NODE_1030_length_2548_cov_4.645808	metagenome	NODE_1030_length_2548_cov_4.645808	lytic	low quality draft
	PRJNA757245_A_SRR18532211_NODE_10300_length_3529_cov_4.688543	metagenome	NODE_10300_length_3529_cov_4.688543	lytic	low quality draft
	PRJNA545004_SRR9219371_NODE_10303_length_5223_cov_8.846169	metagenome	NODE_10303_length_5223_cov_8.846169	lytic	low quality draft
	PRJNA576217_B_SRR15959998_NODE_103058_length_1741_cov_3.319692	metagenome	NODE_103058_length_1741_cov_3.319692	lytic	low quality draft
	PRJNA302344_C_SRR2954667_NODE_10309_length_1211_cov_4.975779	metagenome	NODE_10309_length_1211_cov_4.975779	lytic	low quality draft
	PRJNA242900_A_SRR1246941_NODE_1031_length_1800_cov_7.631519	metagenome	NODE_1031_length_1800_cov_7.631519	lytic	low quality draft
	PRJNA757245_A_SRR18532172_NODE_1031_length_4445_cov_8.579954	metagenome	NODE_1031_length_4445_cov_8.579954	lytic	low quality draft
	PRJNA545004_SRR9219374_NODE_103119_length_1609_cov_16.606821	metagenome	NODE_103119_length_1609_cov_16.606821	lytic	low quality draft
	PRJNA757245_B_SRR18532218_NODE_1032_length_2124_cov_3.293378	metagenome	NODE_1032_length_2124_cov_3.293378	lytic	low quality draft
	PRJNA576217_A_SRR15959992_NODE_103239_length_1794_cov_4.033353	metagenome	NODE_103239_length_1794_cov_4.033353	lytic	low quality draft
	PRJNA302344_C_SRR2954667_NODE_10329_length_1211_cov_2.271626	metagenome	NODE_10329_length_1211_cov_2.271626	lytic	low quality draft
	PRJNA576217_D_SRR15960045_NODE_1033_length_13444_cov_12.416461	metagenome	NODE_1033_length_13444_cov_12.416461	lytic	low quality draft
	PRJNA576217_C_SRR15960012_NODE_1033_length_16445_cov_4.862843	metagenome	NODE_1033_length_16445_cov_4.862843	lytic	low quality draft
	PRJNA302344_C_SRR2954667_NODE_1033_length_2544_cov_3.758538	metagenome	NODE_1033_length_2544_cov_3.758538	lytic	low quality draft
	PRJNA576217_C_SRR15960012_NODE_103340_length_1699_cov_10.314477	metagenome	NODE_103340_length_1699_cov_10.314477	lysogenic	low quality draft
	PRJNA302344_C_SRR2954667_NODE_1034_length_2543_cov_9.868971	metagenome	NODE_1034_length_2543_cov_9.868971	lytic	low quality draft
	PRJNA302344_E_SRR2954674_NODE_1034_length_2715_cov_5.779699	metagenome	NODE_1034_length_2715_cov_5.779699	lytic	low quality draft
	PRJNA302344_E_SRR2954674_NODE_10344_length_1388_cov_4.660915	metagenome	NODE_10344_length_1388_cov_4.660915	lytic	low quality draft
	PRJNA302344_C_SRR2954667_NODE_10347_length_1209_cov_15.300693	metagenome	NODE_10347_length_1209_cov_15.300693	lytic	low quality draft
	PRJNA925892_SRR23162938_NODE_10351_length_14742_cov_16.715326	metagenome	NODE_10351_length_14742_cov_16.715326	lytic	low quality draft
	PRJNA576217_B_SRR15960003_NODE_10352_length_3637_cov_2.721106	metagenome	NODE_10352_length_3637_cov_2.721106	lytic	low quality draft
	PRJNA525179_B_SRR8664774_NODE_10355_length_5130_cov_13.3549	metagenome	NODE_10355_length_5130_cov_13.3549	lytic	low quality draft
	PRJNA302344_E_SRR2954674_NODE_10359_length_1387_cov_7.922673	metagenome	NODE_10359_length_1387_cov_7.922673	lytic	low quality draft
	PRJNA576217_D_SRR15960033_NODE_1036_length_6642_cov_5.058297	metagenome	NODE_1036_length_6642_cov_5.058297	lytic	low quality draft
	PRJNA302344_C_SRR2954667_NODE_10367_length_1208_cov_19.323504	metagenome	NODE_10367_length_1208_cov_19.323504	lytic	low quality draft
	PRJNA302344_D_SRR2954677_NODE_1037_length_1452_cov_14.969220	metagenome	NODE_1037_length_1452_cov_14.969220	lytic	low quality draft
	PRJNA302344_C_SRR2954667_NODE_1037_length_2541_cov_8.288415	metagenome	NODE_1037_length_2541_cov_8.288415	lytic	low quality draft
	PRJNA925892_SRR23162939_NODE_10370_length_15420_cov_15.576440	metagenome	NODE_10370_length_15420_cov_15.576440	lytic	low quality draft
	PRJNA545004_SRR9182869_NODE_10378_length_4007_cov_3.696862	metagenome	NODE_10378_length_4007_cov_3.696862	lytic	low quality draft
	PRJNA576217_C_SRR15960023_NODE_103795_length_1702_cov_3.598057	metagenome	NODE_103795_length_1702_cov_3.598057	lytic	low quality draft
	PRJNA242900_A_SRR1207984_NODE_1038_length_1665_cov_75.908696	metagenome	NODE_1038_length_1665_cov_75.908696	lytic	low quality draft
	PRJNA477682_SRR7418766_NODE_1038_length_2861_cov_8.606914	metagenome	NODE_1038_length_2861_cov_8.606914	lytic	low quality draft
	PRJNA576217_D_SRR15960034_NODE_1038_length_6261_cov_5.429907	metagenome	NODE_1038_length_6261_cov_5.429907	lytic	low quality draft
	PRJNA302344_E_SRR2954674_NODE_10381_length_1386_cov_7.755823	metagenome	NODE_10381_length_1386_cov_7.755823	lytic	low quality draft
	PRJNA576217_D_SRR15960042_NODE_10383_length_2380_cov_3.733333	metagenome	NODE_10383_length_2380_cov_3.733333	lytic	low quality draft
	PRJNA757245_B_SRR18532220_NODE_10385_length_2083_cov_1.868836	metagenome	NODE_10385_length_2083_cov_1.868836	lytic	low quality draft
	PRJNA242900_A_SRR1207980_NODE_104_length_4081_cov_3.851962	metagenome	NODE_104_length_4081_cov_3.851962	lysogenic	low quality draft
	PRJNA597953_A_SRR10801153_NODE_104_length_6419_cov_1.465989	metagenome	NODE_104_length_6419_cov_1.465989	lytic	low quality draft
	PRJNA576217_D_SRR15960031_NODE_104_length_8762_cov_5.316182	metagenome	NODE_104_length_8762_cov_5.316182	lytic	low quality draft
	PRJNA525179_B_SRR8664773_NODE_1040_length_14350_cov_6.055684	metagenome	NODE_1040_length_14350_cov_6.055684	lytic	low quality draft
	PRJNA477682_SRR7418768_NODE_1040_length_3068_cov_36.188185	metagenome	NODE_1040_length_3068_cov_36.188185	lytic	low quality draft
	PRJNA302344_C_SRR2954667_NODE_10400_length_1207_cov_2.975694	metagenome	NODE_10400_length_1207_cov_2.975694	lytic	low quality draft
	PRJNA576217_C_SRR15960022_NODE_1041_length_12041_cov_4.632655	metagenome	NODE_1041_length_12041_cov_4.632655	lytic	low quality draft
	PRJNA242900_A_SRR1246941_NODE_1041_length_1797_cov_71.176234	metagenome	NODE_1041_length_1797_cov_71.176234	lytic	low quality draft
	PRJNA302344_E_SRR2954674_NODE_1041_length_2711_cov_12.164157	metagenome	NODE_1041_length_2711_cov_12.164157	lytic	low quality draft
	PRJNA545004_SRR9219372_NODE_10410_length_5148_cov_11.273120	metagenome	NODE_10410_length_5148_cov_11.273120	lytic	low quality draft
	PRJNA925892_SRR23162921_NODE_10411_length_5008_cov_13.952756	metagenome	NODE_10411_length_5008_cov_13.952756	lytic	low quality draft
	PRJNA302344_C_SRR2954667_NODE_10412_length_1206_cov_4.680278	metagenome	NODE_10412_length_1206_cov_4.680278	lytic	low quality draft
	PRJNA757245_A_SRR18532207_NODE_10417_length_3883_cov_5.934169	metagenome	NODE_10417_length_3883_cov_5.934169	lytic	low quality draft
	PRJNA302344_C_SRR2954667_NODE_1042_length_2539_cov_11.713768	metagenome	NODE_1042_length_2539_cov_11.713768	lytic	low quality draft
	PRJNA477682_SRR7418766_NODE_1042_length_2858_cov_4.075633	metagenome	NODE_1042_length_2858_cov_4.075633	lytic	low quality draft
	PRJNA925892_SRR23162930_NODE_1042_length_39155_cov_16.672327	metagenome	NODE_1042_length_39155_cov_16.672327	lytic	low quality draft
	PRJNA576217_C_SRR15960014_NODE_104202_length_1740_cov_8.527596	metagenome	NODE_104202_length_1740_cov_8.527596	lytic	low quality draft
	PRJNA757245_B_SRR18532216_NODE_10428_length_1999_cov_2.219136	metagenome	NODE_10428_length_1999_cov_2.219136	lytic	low quality draft
	PRJNA545004_SRR9219374_NODE_10429_length_5466_cov_36.571798	metagenome	NODE_10429_length_5466_cov_36.571798	lytic	low quality draft
	PRJNA242900_A_SRR1207984_NODE_1043_length_1664_cov_35.937228	metagenome	NODE_1043_length_1664_cov_35.937228	lytic	low quality draft
	PRJNA576217_B_SRR15960002_NODE_10430_length_7513_cov_5.341110	metagenome	NODE_10430_length_7513_cov_5.341110	lytic	low quality draft
	PRJNA302344_C_SRR2954667_NODE_10437_length_1205_cov_2.128696	metagenome	NODE_10437_length_1205_cov_2.128696	lytic	low quality draft
	PRJNA242900_A_SRR1207984_NODE_1044_length_1664_cov_32.816035	metagenome	NODE_1044_length_1664_cov_32.816035	lytic	low quality draft
	PRJNA242900_B_SRR1210582_NODE_1044_length_1706_cov_11.029073	metagenome	NODE_1044_length_1706_cov_11.029073	lytic	low quality draft
	PRJNA757245_B_SRR18532224_NODE_10441_length_2318_cov_2.380910	metagenome	NODE_10441_length_2318_cov_2.380910	lytic	low quality draft
	PRJNA302344_E_SRR2954674_NODE_10447_length_1382_cov_13.039186	metagenome	NODE_10447_length_1382_cov_13.039186	lytic	low quality draft
	PRJNA576217_A_SRR15959992_NODE_104473_length_1776_cov_4.546194	metagenome	NODE_104473_length_1776_cov_4.546194	lytic	low quality draft
	PRJNA545004_SRR9182867_NODE_10448_length_4357_cov_7.821478	metagenome	NODE_10448_length_4357_cov_7.821478	lytic	low quality draft
	PRJNA545004_SRR9219376_NODE_10448_length_5457_cov_9.173639	metagenome	NODE_10448_length_5457_cov_9.173639	lytic	low quality draft
	PRJNA302344_D_SRR2954677_NODE_1045_length_1447_cov_43.554598	metagenome	NODE_1045_length_1447_cov_43.554598	lytic	low quality draft
	PRJNA925892_SRR23162936_NODE_1045_length_37011_cov_17.372443	metagenome	NODE_1045_length_37011_cov_17.372443	lytic	low quality draft
	PRJNA576217_C_SRR15960011_NODE_10450_length_8910_cov_6.672388	metagenome	NODE_10450_length_8910_cov_6.672388	lytic	low quality draft
	PRJNA545004_SRR9219371_NODE_104502_length_1475_cov_4.526056	metagenome	NODE_104502_length_1475_cov_4.526056	lytic	low quality draft
	PRJNA576217_C_SRR15960018_NODE_1046_length_16300_cov_5.154817	metagenome	NODE_1046_length_16300_cov_5.154817	lytic	low quality draft
	PRJNA242900_A_SRR1246941_NODE_1046_length_1796_cov_34.064331	metagenome	NODE_1046_length_1796_cov_34.064331	lytic	low quality draft
	PRJNA302344_C_SRR2954667_NODE_1046_length_2536_cov_4.696896	metagenome	NODE_1046_length_2536_cov_4.696896	lytic	low quality draft
	PRJNA928230_SRR23240496_NODE_10460_length_1149_cov_11.713894	metagenome	NODE_10460_length_1149_cov_11.713894	lytic	low quality draft
	PRJNA576217_C_SRR15960010_NODE_10461_length_5036_cov_3.762497	metagenome	NODE_10461_length_5036_cov_3.762497	lytic	low quality draft
	PRJNA925892_SRR23162919_NODE_10463_length_15295_cov_10.356955	metagenome	NODE_10463_length_15295_cov_10.356955	lytic	low quality draft
	PRJNA525179_A_SRR8664771_NODE_104637_length_1632_cov_5.269499	metagenome	NODE_104637_length_1632_cov_5.269499	lytic	low quality draft
	PRJNA576217_C_SRR15960010_NODE_1047_length_9369_cov_4.080631	metagenome	NODE_1047_length_9369_cov_4.080631	lysogenic	low quality draft
	PRJNA576217_C_SRR15960012_NODE_10477_length_7909_cov_5.893303	metagenome	NODE_10477_length_7909_cov_5.893303	lytic	low quality draft
	PRJNA302344_C_SRR2954667_NODE_1048_length_2536_cov_4.288190	metagenome	NODE_1048_length_2536_cov_4.288190	lytic	low quality draft
	PRJNA576217_B_SRR15959998_NODE_10484_length_6880_cov_7.487033	metagenome	NODE_10484_length_6880_cov_7.487033	lytic	low quality draft
	PRJNA525179_B_SRR8664774_NODE_10486_length_5106_cov_6.14472	metagenome	NODE_10486_length_5106_cov_6.14472	lytic	low quality draft
	PRJNA242900_B_SRR1210582_NODE_1049_length_1705_cov_13.661818	metagenome	NODE_1049_length_1705_cov_13.661818	lytic	low quality draft
	PRJNA576217_C_SRR15960024_NODE_10494_length_10467_cov_7.355935	metagenome	NODE_10494_length_10467_cov_7.355935	lytic	low quality draft
	PRJNA302344_E_SRR2954674_NODE_10497_length_1380_cov_3.495849	metagenome	NODE_10497_length_1380_cov_3.495849	lytic	low quality draft
	PRJNA302344_B_SRR2954668_NODE_105_length_2163_cov_55.519924	metagenome	NODE_105_length_2163_cov_55.519924	lytic	low quality draft
	PRJNA576217_D_SRR15960042_NODE_105_length_41015_cov_30.662012	metagenome	NODE_105_length_41015_cov_30.662012	lytic	medium quality draft
	PRJNA302344_D_SRR2954677_NODE_1050_length_1444_cov_18.197264	metagenome	NODE_1050_length_1444_cov_18.197264	lytic	low quality draft
	PRJNA437202_F_SRR7058427_NODE_1050_length_1676_cov_3.518199	metagenome	NODE_1050_length_1676_cov_3.518199	lytic	low quality draft
	PRJNA525179_B_SRR8664774_NODE_105053_length_1569_cov_28.0687	metagenome	NODE_105053_length_1569_cov_28.0687	lytic	low quality draft
	PRJNA302344_D_SRR2954677_NODE_1051_length_1443_cov_26.220461	metagenome	NODE_1051_length_1443_cov_26.220461	lytic	low quality draft
	PRJNA302344_E_SRR2954674_NODE_1051_length_2707_cov_11.963801	metagenome	NODE_1051_length_2707_cov_11.963801	lytic	low quality draft
	PRJNA477682_SRR7418766_NODE_1051_length_2847_cov_3.465974	metagenome	NODE_1051_length_2847_cov_3.465974	lysogenic	low quality draft
	PRJNA302344_E_SRR2954674_NODE_10513_length_1379_cov_4.582326	metagenome	NODE_10513_length_1379_cov_4.582326	lytic	low quality draft
	PRJNA576217_C_SRR15960020_NODE_105144_length_1733_cov_10.345650	metagenome	NODE_105144_length_1733_cov_10.345650	lytic	low quality draft
	PRJNA576217_A_SRR15959991_NODE_105176_length_1786_cov_3.506066	metagenome	NODE_105176_length_1786_cov_3.506066	lytic	low quality draft
	PRJNA576217_A_SRR15960025_NODE_105184_length_1609_cov_3.068855	metagenome	NODE_105184_length_1609_cov_3.068855	lytic	low quality draft
	PRJNA302344_D_SRR2954677_NODE_1052_length_1442_cov_44.604903	metagenome	NODE_1052_length_1442_cov_44.604903	lytic	low quality draft
	PRJNA757245_B_SRR18532220_NODE_10522_length_2072_cov_2.717898	metagenome	NODE_10522_length_2072_cov_2.717898	lytic	low quality draft
	PRJNA242900_A_SRR1207984_NODE_1053_length_1654_cov_41.861163	metagenome	NODE_1053_length_1654_cov_41.861163	lytic	low quality draft
	PRJNA242900_B_SRR1210582_NODE_1053_length_1702_cov_17.150577	metagenome	NODE_1053_length_1702_cov_17.150577	lytic	low quality draft
	PRJNA242900_A_SRR1246941_NODE_1053_length_1793_cov_19.066168	metagenome	NODE_1053_length_1793_cov_19.066168	lytic	low quality draft
	PRJNA576217_C_SRR15960024_NODE_1053_length_23064_cov_8.682776	metagenome	NODE_1053_length_23064_cov_8.682776	lytic	low quality draft
	PRJNA302344_C_SRR2954667_NODE_1053_length_2534_cov_5.083501	metagenome	NODE_1053_length_2534_cov_5.083501	lytic	low quality draft
	PRJNA545004_SRR9219371_NODE_10530_length_5173_cov_12.618015	metagenome	NODE_10530_length_5173_cov_12.618015	lytic	low quality draft
	PRJNA576217_C_SRR15960009_NODE_1054_length_11478_cov_4.800228	metagenome	NODE_1054_length_11478_cov_4.800228	lytic	low quality draft
	PRJNA757245_A_SRR18532211_NODE_10541_length_3498_cov_6.181237	metagenome	NODE_10541_length_3498_cov_6.181237	lytic	low quality draft
	PRJNA545004_SRR9182856_NODE_10542_length_2988_cov_2.328674	metagenome	NODE_10542_length_2988_cov_2.328674	lytic	low quality draft
	PRJNA302344_C_SRR2954667_NODE_10545_length_1199_cov_5.207168	metagenome	NODE_10545_length_1199_cov_5.207168	lytic	low quality draft
	PRJNA302344_C_SRR2954667_NODE_10548_length_1199_cov_4.078671	metagenome	NODE_10548_length_1199_cov_4.078671	lytic	low quality draft
	PRJNA545004_SRR9219373_NODE_10553_length_4302_cov_9.400989	metagenome	NODE_10553_length_4302_cov_9.400989	lytic	low quality draft
	PRJNA302344_E_SRR2954674_NODE_10555_length_1377_cov_3.852496	metagenome	NODE_10555_length_1377_cov_3.852496	lytic	low quality draft
	PRJNA925892_SRR23162929_NODE_1056_length_12687_cov_15.082093	metagenome	NODE_1056_length_12687_cov_15.082093	lytic	low quality draft
	PRJNA576217_B_SRR15959998_NODE_1056_length_13162_cov_5.707866	metagenome	NODE_1056_length_13162_cov_5.707866	lytic	low quality draft
	PRJNA477682_SRR7418766_NODE_1056_length_2839_cov_180.865302	metagenome	NODE_1056_length_2839_cov_180.865302	lytic	low quality draft
	PRJNA545004_SRR9219374_NODE_10560_length_5438_cov_17.180568	metagenome	NODE_10560_length_5438_cov_17.180568	lytic	low quality draft
	PRJNA576217_A_SRR15959991_NODE_10563_length_5786_cov_4.512476	metagenome	NODE_10563_length_5786_cov_4.512476	lytic	low quality draft
	PRJNA302344_E_SRR2954674_NODE_1057_length_2703_cov_10.322508	metagenome	NODE_1057_length_2703_cov_10.322508	lytic	low quality draft
	PRJNA525179_B_SRR8664773_NODE_105729_length_1609_cov_2.640283	metagenome	NODE_105729_length_1609_cov_2.640283	lytic	low quality draft
	PRJNA757245_B_SRR18532221_NODE_105744_length_1015_cov_1.771875	metagenome	NODE_105744_length_1015_cov_1.771875	lytic	low quality draft
	PRJNA302344_E_SRR2954674_NODE_1058_length_2703_cov_7.583837	metagenome	NODE_1058_length_2703_cov_7.583837	lytic	low quality draft
	PRJNA302344_C_SRR2954667_NODE_10581_length_1197_cov_6.791594	metagenome	NODE_10581_length_1197_cov_6.791594	lytic	low quality draft
	CUR21-CRL-A_CUR21-CRL-017-1_NODE_10582_length_1069_cov_5.701183	metagenome	NODE_10582_length_1069_cov_5.701183	lytic	low quality draft
	PRJNA928230_SRR23240487_NODE_1059_length_2577_cov_3.164948	metagenome	NODE_1059_length_2577_cov_3.164948	lytic	low quality draft
	PRJNA302344_E_SRR2954674_NODE_1059_length_2703_cov_6.476586	metagenome	NODE_1059_length_2703_cov_6.476586	lytic	low quality draft
	PRJNA302344_C_SRR2954667_NODE_10590_length_1197_cov_2.675131	metagenome	NODE_10590_length_1197_cov_2.675131	lytic	low quality draft
	PRJNA545004_SRR9182869_NODE_10598_length_3974_cov_6.326614	metagenome	NODE_10598_length_3974_cov_6.326614	lytic	low quality draft
	PRJNA437202_C_SRR7058419_NODE_106_length_3362_cov_18.270940	metagenome	NODE_106_length_3362_cov_18.270940	lytic	low quality draft
	PRJNA242900_A_SRR1207980_NODE_106_length_4073_cov_2.832255	metagenome	NODE_106_length_4073_cov_2.832255	lytic	low quality draft
	PRJNA242900_B_SRR1210582_NODE_1060_length_1697_cov_12.197320	metagenome	NODE_1060_length_1697_cov_12.197320	lytic	low quality draft
	PRJNA757245_B_SRR18532215_NODE_1060_length_3954_cov_2.756861	metagenome	NODE_1060_length_3954_cov_2.756861	lytic	low quality draft
	PRJNA302344_C_SRR2954667_NODE_10601_length_1196_cov_5.010517	metagenome	NODE_10601_length_1196_cov_5.010517	lytic	low quality draft
	PRJNA302344_C_SRR2954667_NODE_10602_length_1196_cov_5.002629	metagenome	NODE_10602_length_1196_cov_5.002629	lytic	low quality draft
	PRJNA525179_C_SRR8664776_NODE_10609_length_6265_cov_12.418519	metagenome	NODE_10609_length_6265_cov_12.418519	lytic	low quality draft
	PRJNA576217_B_SRR15960003_NODE_1061_length_7035_cov_5.191547	metagenome	NODE_1061_length_7035_cov_5.191547	lytic	low quality draft
	PRJNA757245_B_SRR18532224_NODE_10614_length_2304_cov_2.754558	metagenome	NODE_10614_length_2304_cov_2.754558	lytic	low quality draft
	PRJNA302344_C_SRR2954667_NODE_10616_length_1195_cov_5.483333	metagenome	NODE_10616_length_1195_cov_5.483333	lytic	low quality draft
	PRJNA525179_B_SRR8664773_NODE_10617_length_4868_cov_4.052150	metagenome	NODE_10617_length_4868_cov_4.052150	lytic	low quality draft
	PRJNA576217_A_SRR15960027_NODE_106182_length_1708_cov_4.183303	metagenome	NODE_106182_length_1708_cov_4.183303	lytic	low quality draft
	PRJNA757245_B_SRR18532218_NODE_1062_length_2105_cov_2.991707	metagenome	NODE_1062_length_2105_cov_2.991707	lytic	low quality draft
	PRJNA302344_E_SRR2954674_NODE_10620_length_1374_cov_3.899924	metagenome	NODE_10620_length_1374_cov_3.899924	lytic	low quality draft
	PRJNA545004_SRR9219372_NODE_10625_length_5103_cov_16.282092	metagenome	NODE_10625_length_5103_cov_16.282092	lytic	low quality draft
	PRJNA576217_A_SRR15959992_NODE_106295_length_1750_cov_4.049558	metagenome	NODE_106295_length_1750_cov_4.049558	lytic	low quality draft
	PRJNA302344_C_SRR2954667_NODE_1063_length_2527_cov_8.211165	metagenome	NODE_1063_length_2527_cov_8.211165	lytic	low quality draft
	PRJNA302344_E_SRR2954674_NODE_1063_length_2702_cov_10.055157	metagenome	NODE_1063_length_2702_cov_10.055157	lytic	low quality draft
	PRJNA525179_B_SRR8664773_NODE_106324_length_1604_cov_4.595223	metagenome	NODE_106324_length_1604_cov_4.595223	lytic	low quality draft
	PRJNA925892_SRR23162939_NODE_10634_length_15198_cov_11.140329	metagenome	NODE_10634_length_15198_cov_11.140329	lytic	low quality draft
	PRJNA242900_A_SRR1207984_NODE_1064_length_1646_cov_89.730987	metagenome	NODE_1064_length_1646_cov_89.730987	lytic	low quality draft
	PRJNA242900_A_SRR1246941_NODE_1064_length_1790_cov_31.361960	metagenome	NODE_1064_length_1790_cov_31.361960	lytic	low quality draft
	PRJNA757245_A_SRR18532171_NODE_10641_length_3004_cov_3.652764	metagenome	NODE_10641_length_3004_cov_3.652764	lytic	low quality draft
	PRJNA525179_B_SRR8664773_NODE_106441_length_1603_cov_9.864987	metagenome	NODE_106441_length_1603_cov_9.864987	lytic	low quality draft
	PRJNA757245_A_SRR18532209_NODE_106450_length_1201_cov_2.485166	metagenome	NODE_106450_length_1201_cov_2.485166	lytic	low quality draft
	PRJNA928230_SRR23240491_NODE_10646_length_1828_cov_2.289340	metagenome	NODE_10646_length_1828_cov_2.289340	lytic	low quality draft
	PRJNA545004_SRR9219371_NODE_10651_length_5148_cov_18.798351	metagenome	NODE_10651_length_5148_cov_18.798351	lytic	low quality draft
	PRJNA545004_SRR9219376_NODE_10655_length_5409_cov_17.099178	metagenome	NODE_10655_length_5409_cov_17.099178	lytic	low quality draft
	PRJNA545004_SRR9219374_NODE_106553_length_1574_cov_2.821593	metagenome	NODE_106553_length_1574_cov_2.821593	lytic	low quality draft
	PRJNA925892_SRR23162938_NODE_10656_length_14482_cov_19.583351	metagenome	NODE_10656_length_14482_cov_19.583351	lytic	low quality draft
	PRJNA576217_D_SRR15960042_NODE_10657_length_2346_cov_5.162375	metagenome	NODE_10657_length_2346_cov_5.162375	lytic	low quality draft
	PRJNA576217_A_SRR15960026_NODE_1066_length_4698_cov_6.563213	metagenome	NODE_1066_length_4698_cov_6.563213	lytic	low quality draft
	PRJNA576217_A_SRR15960006_NODE_1066_length_8154_cov_4.474256	metagenome	NODE_1066_length_8154_cov_4.474256	lytic	low quality draft
	PRJNA576217_B_SRR15959998_NODE_106601_length_1678_cov_26.001848	metagenome	NODE_106601_length_1678_cov_26.001848	lytic	low quality draft
	PRJNA302344_E_SRR2954674_NODE_10666_length_1372_cov_5.641610	metagenome	NODE_10666_length_1372_cov_5.641610	lytic	low quality draft
	PRJNA576217_B_SRR15960002_NODE_10668_length_7447_cov_6.101867	metagenome	NODE_10668_length_7447_cov_6.101867	lytic	low quality draft
	PRJNA545004_SRR9182863_NODE_106688_length_1163_cov_4.431408	metagenome	NODE_106688_length_1163_cov_4.431408	lytic	low quality draft
	PRJNA576217_D_SRR15960041_NODE_10669_length_3353_cov_5.906307	metagenome	NODE_10669_length_3353_cov_5.906307	lytic	low quality draft
	PRJNA242900_B_SRR1210582_NODE_1067_length_1695_cov_2.712805	metagenome	NODE_1067_length_1695_cov_2.712805	lytic	low quality draft
	PRJNA757245_A_SRR18532173_NODE_1067_length_5631_cov_7.808824	metagenome	NODE_1067_length_5631_cov_7.808824	lytic	low quality draft
	PRJNA576217_B_SRR15960007_NODE_10675_length_5791_cov_4.774756	metagenome	NODE_10675_length_5791_cov_4.774756	lytic	low quality draft
	PRJNA302344_C_SRR2954667_NODE_10678_length_1192_cov_11.325418	metagenome	NODE_10678_length_1192_cov_11.325418	lytic	low quality draft
	PRJNA576217_A_SRR15959992_NODE_1068_length_10910_cov_8.849655	metagenome	NODE_1068_length_10910_cov_8.849655	lytic	low quality draft
	PRJNA242900_A_SRR1246941_NODE_1068_length_1789_cov_21.361592	metagenome	NODE_1068_length_1789_cov_21.361592	lytic	low quality draft
	PRJNA302344_E_SRR2954674_NODE_1068_length_2701_cov_7.465986	metagenome	NODE_1068_length_2701_cov_7.465986	lytic	low quality draft
	PRJNA576217_D_SRR15960039_NODE_10687_length_1823_cov_14.897059	metagenome	NODE_10687_length_1823_cov_14.897059	lytic	low quality draft
	PRJNA477682_SRR7418764_NODE_1069_length_2045_cov_2.055779	metagenome	NODE_1069_length_2045_cov_2.055779	lytic	low quality draft
	CUR21-CRL-A_CUR21-CRL-012-3_NODE_1069_length_3157_cov_7.440039	metagenome	NODE_1069_length_3157_cov_7.440039	lytic	low quality draft
	PRJNA928230_SRR23240486_NODE_1069_length_3636_cov_3.117006	metagenome	NODE_1069_length_3636_cov_3.117006	lytic	low quality draft
	PRJNA576217_D_SRR15960045_NODE_10699_length_2084_cov_3.763923	metagenome	NODE_10699_length_2084_cov_3.763923	lytic	low quality draft
	PRJNA302344_D_SRR2954677_NODE_107_length_2532_cov_40.648365	metagenome	NODE_107_length_2532_cov_40.648365	lytic	low quality draft
	PRJNA242900_B_SRR1210582_NODE_107_length_3182_cov_16.014711	metagenome	NODE_107_length_3182_cov_16.014711	lytic	low quality draft
	PRJNA597953_A_SRR10801156_NODE_107_length_4820_cov_0.844449	metagenome	NODE_107_length_4820_cov_0.844449	lytic	low quality draft
	PRJNA576217_A_SRR15959992_NODE_107000_length_1740_cov_4.132938	metagenome	NODE_107000_length_1740_cov_4.132938	lytic	low quality draft
	PRJNA302344_C_SRR2954667_NODE_10701_length_1191_cov_1.779930	metagenome	NODE_10701_length_1191_cov_1.779930	lytic	low quality draft
	PRJNA576217_D_SRR15960045_NODE_10702_length_2084_cov_3.071957	metagenome	NODE_10702_length_2084_cov_3.071957	lytic	low quality draft
	PRJNA302344_C_SRR2954667_NODE_10703_length_1190_cov_10.052863	metagenome	NODE_10703_length_1190_cov_10.052863	lytic	low quality draft
	PRJNA576217_C_SRR15960019_NODE_1071_length_12338_cov_4.177400	metagenome	NODE_1071_length_12338_cov_4.177400	lytic	low quality draft
	PRJNA576217_C_SRR15960021_NODE_1071_length_14049_cov_5.310204	metagenome	NODE_1071_length_14049_cov_5.310204	lysogenic	low quality draft
	PRJNA242900_B_SRR1210582_NODE_1071_length_1693_cov_10.815018	metagenome	NODE_1071_length_1693_cov_10.815018	lytic	low quality draft
	PRJNA242900_A_SRR1246941_NODE_1071_length_1788_cov_4.168494	metagenome	NODE_1071_length_1788_cov_4.168494	lytic	low quality draft
	PRJNA576217_B_SRR15959998_NODE_107108_length_1670_cov_4.081734	metagenome	NODE_107108_length_1670_cov_4.081734	lytic	low quality draft
	PRJNA576217_B_SRR15959996_NODE_10713_length_6674_cov_5.558393	metagenome	NODE_10713_length_6674_cov_5.558393	lytic	low quality draft
	PRJNA302344_C_SRR2954667_NODE_10715_length_1190_cov_3.678414	metagenome	NODE_10715_length_1190_cov_3.678414	lytic	low quality draft
	PRJNA545004_SRR9219374_NODE_10726_length_5402_cov_20.639237	metagenome	NODE_10726_length_5402_cov_20.639237	lytic	low quality draft
	PRJNA576217_B_SRR15960007_NODE_10726_length_5782_cov_3.800594	metagenome	NODE_10726_length_5782_cov_3.800594	lytic	low quality draft
	PRJNA925892_SRR23162924_NODE_10727_length_9185_cov_15.086418	metagenome	NODE_10727_length_9185_cov_15.086418	lytic	low quality draft
	PRJNA477682_SRR7418763_NODE_1073_length_2057_cov_2.272727	metagenome	NODE_1073_length_2057_cov_2.272727	lytic	low quality draft
	PRJNA576217_D_SRR15960037_NODE_1073_length_4906_cov_4.073181	metagenome	NODE_1073_length_4906_cov_4.073181	lytic	low quality draft
	PRJNA576217_C_SRR15960018_NODE_10731_length_7771_cov_4.673924	metagenome	NODE_10731_length_7771_cov_4.673924	lytic	low quality draft
	PRJNA757245_A_SRR18532171_NODE_107385_length_1038_cov_3.245168	metagenome	NODE_107385_length_1038_cov_3.245168	lytic	low quality draft
	PRJNA545004_SRR9219377_NODE_1074_length_10641_cov_5.504912	metagenome	NODE_1074_length_10641_cov_5.504912	lysogenic	low quality draft
	PRJNA576217_C_SRR15960011_NODE_10746_length_8810_cov_6.876985	metagenome	NODE_10746_length_8810_cov_6.876985	lytic	low quality draft
	PRJNA757245_B_SRR18532216_NODE_10747_length_1975_cov_2.663021	metagenome	NODE_10747_length_1975_cov_2.663021	lytic	low quality draft
	PRJNA302344_B_SRR2954668_NODE_1075_length_1015_cov_314.134375	metagenome	NODE_1075_length_1015_cov_314.134375	lytic	low quality draft
	PRJNA928230_SRR23240496_NODE_10750_length_1141_cov_2.147330	metagenome	NODE_10750_length_1141_cov_2.147330	lytic	low quality draft
	PRJNA302344_C_SRR2954667_NODE_10750_length_1188_cov_7.452780	metagenome	NODE_10750_length_1188_cov_7.452780	lytic	low quality draft
	PRJNA576217_C_SRR15960023_NODE_10750_length_5267_cov_3.371450	metagenome	NODE_10750_length_5267_cov_3.371450	lytic	low quality draft
	PRJNA928230_SRR23240486_NODE_10752_length_2078_cov_3.317350	metagenome	NODE_10752_length_2078_cov_3.317350	lytic	low quality draft
	PRJNA242900_A_SRR1246941_NODE_1076_length_1786_cov_45.692085	metagenome	NODE_1076_length_1786_cov_45.692085	lytic	low quality draft
	PRJNA242900_A_SRR1246941_NODE_1077_length_1786_cov_20.202773	metagenome	NODE_1077_length_1786_cov_20.202773	lytic	low quality draft
	PRJNA576217_B_SRR15959997_NODE_1077_length_7446_cov_5.690705	metagenome	NODE_1077_length_7446_cov_5.690705	lysogenic	low quality draft
	PRJNA545004_SRR9219370_NODE_1078_length_11484_cov_13.054948	metagenome	NODE_1078_length_11484_cov_13.054948	lytic	low quality draft
	PRJNA757245_A_SRR18532210_NODE_10780_length_1567_cov_2.679233	metagenome	NODE_10780_length_1567_cov_2.679233	lytic	low quality draft
	PRJNA302344_C_SRR2954667_NODE_10782_length_1186_cov_8.071618	metagenome	NODE_10782_length_1186_cov_8.071618	lytic	low quality draft
	PRJNA757245_B_SRR18532219_NODE_10785_length_2259_cov_3.637024	metagenome	NODE_10785_length_2259_cov_3.637024	lytic	low quality draft
	PRJNA576217_C_SRR15960018_NODE_107859_length_1626_cov_16.848504	metagenome	NODE_107859_length_1626_cov_16.848504	lytic	low quality draft
	PRJNA302344_E_SRR2954674_NODE_10786_length_1366_cov_4.039664	metagenome	NODE_10786_length_1366_cov_4.039664	lytic	low quality draft
	PRJNA576217_C_SRR15960019_NODE_10794_length_6348_cov_4.468457	metagenome	NODE_10794_length_6348_cov_4.468457	lytic	low quality draft
	PRJNA545004_SRR9182856_NODE_10797_length_2964_cov_4.770712	metagenome	NODE_10797_length_2964_cov_4.770712	lytic	low quality draft
	PRJNA597953_B_SRR10801146_NODE_108_length_2298_cov_0.300322	metagenome	NODE_108_length_2298_cov_0.300322	lytic	low quality draft
	PRJNA302344_D_SRR2954677_NODE_108_length_2531_cov_10.936591	metagenome	NODE_108_length_2531_cov_10.936591	lytic	low quality draft
	PRJNA757245_A_SRR18532212_NODE_108_length_6125_cov_6.808072	metagenome	NODE_108_length_6125_cov_6.808072	lytic	low quality draft
	PRJNA242900_B_SRR1210582_NODE_1080_length_1689_cov_87.072215	metagenome	NODE_1080_length_1689_cov_87.072215	lytic	low quality draft
	PRJNA242900_A_SRR1246941_NODE_1080_length_1785_cov_20.908092	metagenome	NODE_1080_length_1785_cov_20.908092	lytic	low quality draft
	PRJNA545004_SRR9182870_NODE_108004_length_1153_cov_4.365209	metagenome	NODE_108004_length_1153_cov_4.365209	lytic	low quality draft
	PRJNA302344_E_SRR2954674_NODE_10806_length_1365_cov_5.170229	metagenome	NODE_10806_length_1365_cov_5.170229	lytic	low quality draft
	PRJNA302344_C_SRR2954667_NODE_10808_length_1185_cov_4.925664	metagenome	NODE_10808_length_1185_cov_4.925664	lytic	low quality draft
	PRJNA576217_A_SRR15959991_NODE_1081_length_11452_cov_5.073704	metagenome	NODE_1081_length_11452_cov_5.073704	lytic	low quality draft
	PRJNA525179_A_SRR8664771_NODE_108131_length_1594_cov_4.373619	metagenome	NODE_108131_length_1594_cov_4.373619	lytic	low quality draft
	PRJNA757245_A_SRR18532208_NODE_10819_length_2126_cov_4.533076	metagenome	NODE_10819_length_2126_cov_4.533076	lytic	low quality draft
	PRJNA545004_SRR9219376_NODE_108199_length_1553_cov_19.793057	metagenome	NODE_108199_length_1553_cov_19.793057	lytic	low quality draft
	PRJNA302344_D_SRR2954677_NODE_1082_length_1421_cov_40.288433	metagenome	NODE_1082_length_1421_cov_40.288433	lytic	low quality draft
	PRJNA925892_SRR23162934_NODE_1082_length_18245_cov_14.824464	metagenome	NODE_1082_length_18245_cov_14.824464	lytic	low quality draft
	PRJNA302344_E_SRR2954674_NODE_10820_length_1364_cov_5.206264	metagenome	NODE_10820_length_1364_cov_5.206264	lytic	low quality draft
	PRJNA477682_SRR7418762_NODE_10823_length_1373_cov_3.604704	metagenome	NODE_10823_length_1373_cov_3.604704	lytic	low quality draft
	MIA22-EM-CRL1_NODE_1083_length_1988_cov_6.375065	metagenome	NODE_1083_length_1988_cov_6.375065	lytic	low quality draft
	PRJNA925892_SRR23162936_NODE_10837_length_13842_cov_11.636977	metagenome	NODE_10837_length_13842_cov_11.636977	lytic	low quality draft
	PRJNA576217_A_SRR15959991_NODE_10839_length_5731_cov_13.968111	metagenome	NODE_10839_length_5731_cov_13.968111	lytic	low quality draft
	PRJNA302344_D_SRR2954677_NODE_1084_length_1420_cov_32.158974	metagenome	NODE_1084_length_1420_cov_32.158974	lytic	low quality draft
	PRJNA925892_SRR23162939_NODE_10840_length_15009_cov_15.804467	metagenome	NODE_10840_length_15009_cov_15.804467	lytic	low quality draft
	PRJNA477682_SRR7418764_NODE_1085_length_2033_cov_2.486855	metagenome	NODE_1085_length_2033_cov_2.486855	lytic	low quality draft
	PRJNA928230_SRR23240492_NODE_10853_length_2043_cov_2.692153	metagenome	NODE_10853_length_2043_cov_2.692153	lytic	low quality draft
	PRJNA925892_SRR23162934_NODE_10854_length_8869_cov_15.679941	metagenome	NODE_10854_length_8869_cov_15.679941	lytic	low quality draft
	PRJNA545004_SRR9219374_NODE_108595_length_1553_cov_2.236315	metagenome	NODE_108595_length_1553_cov_2.236315	lytic	low quality draft
	PRJNA302344_C_SRR2954667_NODE_1086_length_2512_cov_4.603989	metagenome	NODE_1086_length_2512_cov_4.603989	lytic	low quality draft
	PRJNA545004_SRR9219371_NODE_108610_length_1432_cov_2.968046	metagenome	NODE_108610_length_1432_cov_2.968046	lytic	low quality draft
	PRJNA576217_C_SRR15960018_NODE_1087_length_16094_cov_5.355259	metagenome	NODE_1087_length_16094_cov_5.355259	lytic	low quality draft
	PRJNA242900_A_SRR1207984_NODE_1087_length_1636_cov_5.252372	metagenome	NODE_1087_length_1636_cov_5.252372	lytic	low quality draft
	CUR21-CRL-A_CUR21-CRL-005-3_NODE_1087_length_2400_cov_7.513433	metagenome	NODE_1087_length_2400_cov_7.513433	lytic	low quality draft
	PRJNA302344_C_SRR2954667_NODE_1087_length_2512_cov_3.323158	metagenome	NODE_1087_length_2512_cov_3.323158	lytic	low quality draft
	PRJNA302344_C_SRR2954667_NODE_10870_length_1183_cov_2.466312	metagenome	NODE_10870_length_1183_cov_2.466312	lytic	low quality draft
	PRJNA576217_C_SRR15960013_NODE_108760_length_1687_cov_14.462623	metagenome	NODE_108760_length_1687_cov_14.462623	lytic	low quality draft
	PRJNA302344_E_SRR2954674_NODE_1088_length_2687_cov_39.732523	metagenome	NODE_1088_length_2687_cov_39.732523	lytic	low quality draft
	PRJNA576217_A_SRR15960029_NODE_108826_length_1490_cov_2.505226	metagenome	NODE_108826_length_1490_cov_2.505226	lytic	low quality draft
	PRJNA757245_B_SRR18532221_NODE_108828_length_1000_cov_2.463492	metagenome	NODE_108828_length_1000_cov_2.463492	lytic	low quality draft
	PRJNA576217_C_SRR15960018_NODE_108828_length_1607_cov_31.345361	metagenome	NODE_108828_length_1607_cov_31.345361	lytic	low quality draft
	PRJNA925892_SRR23162921_NODE_10883_length_4913_cov_13.787361	metagenome	NODE_10883_length_4913_cov_13.787361	lytic	low quality draft
	PRJNA757245_A_SRR18532172_NODE_10889_length_2290_cov_4.904698	metagenome	NODE_10889_length_2290_cov_4.904698	lytic	low quality draft
	PRJNA477682_SRR7418770_NODE_1089_length_3163_cov_10.171493	metagenome	NODE_1089_length_3163_cov_10.171493	lytic	low quality draft
	MIA22-EM-CRL3_NODE_10892_length_1281_cov_8.908646	metagenome	NODE_10892_length_1281_cov_8.908646	lytic	low quality draft
	PRJNA302344_C_SRR2954667_NODE_10894_length_1181_cov_5.915631	metagenome	NODE_10894_length_1181_cov_5.915631	lytic	low quality draft
	PRJNA302344_C_SRR2954667_NODE_10899_length_1181_cov_3.470693	metagenome	NODE_10899_length_1181_cov_3.470693	lytic	low quality draft
	PRJNA477682_SRR7418766_NODE_109_length_14777_cov_6.307567	metagenome	NODE_109_length_14777_cov_6.307567	lytic	medium quality draft
	PRJNA242900_A_SRR1207984_NODE_109_length_2860_cov_39.208200	metagenome	NODE_109_length_2860_cov_39.208200	lytic	low quality draft
	PRJNA928230_SRR23240488_NODE_109_length_5537_cov_13.382707	metagenome	NODE_109_length_5537_cov_13.382707	lytic	low quality draft
	PRJNA302344_C_SRR2954667_NODE_1090_length_2506_cov_7.288454	metagenome	NODE_1090_length_2506_cov_7.288454	lytic	low quality draft
	PRJNA757245_A_SRR18532208_NODE_1090_length_3769_cov_6.202477	metagenome	NODE_1090_length_3769_cov_6.202477	lytic	low quality draft
	PRJNA757245_A_SRR18532209_NODE_10901_length_4211_cov_3.366939	metagenome	NODE_10901_length_4211_cov_3.366939	lytic	low quality draft
	PRJNA302344_E_SRR2954674_NODE_10907_length_1359_cov_4.141871	metagenome	NODE_10907_length_1359_cov_4.141871	lytic	low quality draft
	PRJNA302344_C_SRR2954667_NODE_1091_length_2506_cov_5.259486	metagenome	NODE_1091_length_2506_cov_5.259486	lytic	low quality draft
	PRJNA576217_C_SRR15960024_NODE_10911_length_10295_cov_7.022656	metagenome	NODE_10911_length_10295_cov_7.022656	lytic	low quality draft
	PRJNA302344_C_SRR2954667_NODE_10913_length_1180_cov_6.507556	metagenome	NODE_10913_length_1180_cov_6.507556	lytic	low quality draft
	PRJNA525179_B_SRR8664774_NODE_109199_length_1524_cov_11.7393	metagenome	NODE_109199_length_1524_cov_11.7393	lytic	low quality draft
	PRJNA302344_C_SRR2954667_NODE_1093_length_2505_cov_5.498776	metagenome	NODE_1093_length_2505_cov_5.498776	lytic	low quality draft
	PRJNA302344_E_SRR2954674_NODE_10932_length_1358_cov_1.903300	metagenome	NODE_10932_length_1358_cov_1.903300	lytic	low quality draft
	PRJNA576217_A_SRR15959995_NODE_10936_length_3404_cov_5.518364	metagenome	NODE_10936_length_3404_cov_5.518364	lytic	low quality draft
	PRJNA302344_C_SRR2954667_NODE_10937_length_1179_cov_3.537367	metagenome	NODE_10937_length_1179_cov_3.537367	lytic	low quality draft
	PRJNA302344_E_SRR2954674_NODE_10938_length_1357_cov_13.827957	metagenome	NODE_10938_length_1357_cov_13.827957	lytic	low quality draft
	PRJNA242900_B_SRR1210582_NODE_1094_length_1683_cov_8.291155	metagenome	NODE_1094_length_1683_cov_8.291155	lytic	low quality draft
	PRJNA242900_A_SRR1246941_NODE_1094_length_1779_cov_77.875290	metagenome	NODE_1094_length_1779_cov_77.875290	lytic	low quality draft
	PRJNA757245_A_SRR18532207_NODE_1094_length_7960_cov_5.893612	metagenome	NODE_1094_length_7960_cov_5.893612	lytic	low quality draft
	PRJNA545004_SRR9182870_NODE_10940_length_4101_cov_7.479486	metagenome	NODE_10940_length_4101_cov_7.479486	lytic	low quality draft
	PRJNA302344_E_SRR2954674_NODE_10946_length_1357_cov_8.380952	metagenome	NODE_10946_length_1357_cov_8.380952	lytic	low quality draft
	PRJNA925892_SRR23162940_NODE_10947_length_9298_cov_6.794439	metagenome	NODE_10947_length_9298_cov_6.794439	lytic	low quality draft
	PRJNA757245_B_SRR18532217_NODE_10948_length_1862_cov_2.727726	metagenome	NODE_10948_length_1862_cov_2.727726	lytic	low quality draft
	PRJNA757245_B_SRR18532220_NODE_1095_length_6533_cov_12.543223	metagenome	NODE_1095_length_6533_cov_12.543223	lytic	low quality draft
	PRJNA302344_E_SRR2954674_NODE_10951_length_1357_cov_5.158986	metagenome	NODE_10951_length_1357_cov_5.158986	lytic	low quality draft
	PRJNA757245_B_SRR18532225_NODE_10951_length_4485_cov_3.326185	metagenome	NODE_10951_length_4485_cov_3.326185	lytic	low quality draft
	PRJNA302344_C_SRR2954667_NODE_10953_length_1178_cov_5.206589	metagenome	NODE_10953_length_1178_cov_5.206589	lytic	low quality draft
	PRJNA757245_A_SRR18532208_NODE_1096_length_3766_cov_6.611964	metagenome	NODE_1096_length_3766_cov_6.611964	lytic	low quality draft
	PRJNA242900_A_SRR1207984_NODE_1097_length_1630_cov_20.900317	metagenome	NODE_1097_length_1630_cov_20.900317	lytic	low quality draft
	PRJNA302344_C_SRR2954667_NODE_1097_length_2504_cov_3.485504	metagenome	NODE_1097_length_2504_cov_3.485504	lytic	low quality draft
	PRJNA302344_C_SRR2954667_NODE_10973_length_1177_cov_8.926025	metagenome	NODE_10973_length_1177_cov_8.926025	lytic	low quality draft
	PRJNA302344_E_SRR2954674_NODE_10975_length_1356_cov_3.714835	metagenome	NODE_10975_length_1356_cov_3.714835	lytic	low quality draft
	PRJNA576217_B_SRR15960002_NODE_10979_length_7362_cov_5.801423	metagenome	NODE_10979_length_7362_cov_5.801423	lytic	low quality draft
	PRJNA242900_A_SRR1246941_NODE_1098_length_1779_cov_3.113109	metagenome	NODE_1098_length_1779_cov_3.113109	lytic	low quality draft
	PRJNA302344_C_SRR2954667_NODE_1098_length_2503_cov_4.828431	metagenome	NODE_1098_length_2503_cov_4.828431	lytic	low quality draft
	PRJNA302344_E_SRR2954674_NODE_10981_length_1355_cov_15.272308	metagenome	NODE_10981_length_1355_cov_15.272308	lytic	low quality draft
	PRJNA302344_C_SRR2954667_NODE_10983_length_1177_cov_2.745098	metagenome	NODE_10983_length_1177_cov_2.745098	lytic	low quality draft
	PRJNA576217_B_SRR15959998_NODE_109832_length_1622_cov_29.753031	metagenome	NODE_109832_length_1622_cov_29.753031	lytic	low quality draft
	PRJNA576217_D_SRR15960039_NODE_10988_length_1795_cov_3.522414	metagenome	NODE_10988_length_1795_cov_3.522414	lytic	low quality draft
	PRJNA576217_D_SRR15960044_NODE_10989_length_2030_cov_6.355949	metagenome	NODE_10989_length_2030_cov_6.355949	lytic	low quality draft
	PRJNA302344_D_SRR2954677_NODE_1099_length_1410_cov_66.871587	metagenome	NODE_1099_length_1410_cov_66.871587	lytic	low quality draft
	PRJNA576217_C_SRR15960024_NODE_10991_length_10255_cov_7.718431	metagenome	NODE_10991_length_10255_cov_7.718431	lysogenic	low quality draft
	PRJNA757245_A_SRR18532207_NODE_10991_length_3805_cov_2.773067	metagenome	NODE_10991_length_3805_cov_2.773067	lytic	low quality draft
	PRJNA525179_A_SRR8664771_NODE_109947_length_1575_cov_5.253947	metagenome	NODE_109947_length_1575_cov_5.253947	lytic	low quality draft
	PRJNA302344_E_SRR2954674_NODE_10996_length_1354_cov_13.563510	metagenome	NODE_10996_length_1354_cov_13.563510	lytic	low quality draft
	PRJNA928230_SRR23240492_NODE_11_length_10663_cov_5.115950	metagenome	NODE_11_length_10663_cov_5.115950	lytic	low quality draft
	PRJNA242900_A_SRR1207980_NODE_11_length_13391_cov_15.720756	metagenome	NODE_11_length_13391_cov_15.720756	lytic	low quality draft
	PRJNA302344_C_SRR2954667_NODE_11_length_15839_cov_11.793145	metagenome	NODE_11_length_15839_cov_11.793145	lytic	medium quality draft
	PRJNA302344_E_SRR2954674_NODE_11_length_9217_cov_52.866950	metagenome	NODE_11_length_9217_cov_52.866950	lytic	low quality draft
	PRJNA576217_D_SRR15960040_NODE_110_length_11806_cov_7.262190	metagenome	NODE_110_length_11806_cov_7.262190	lytic	low quality draft
	PRJNA302344_D_SRR2954677_NODE_110_length_2526_cov_8.074059	metagenome	NODE_110_length_2526_cov_8.074059	lytic	low quality draft
	PRJNA242900_A_SRR1246941_NODE_110_length_3236_cov_71.472493	metagenome	NODE_110_length_3236_cov_71.472493	lytic	low quality draft
	PRJNA928230_SRR23240496_NODE_110_length_4983_cov_4.534294	metagenome	NODE_110_length_4983_cov_4.534294	lytic	low quality draft
	PRJNA302344_C_SRR2954667_NODE_110_length_5280_cov_5.465263	metagenome	NODE_110_length_5280_cov_5.465263	lytic	low quality draft
	PRJNA302344_C_SRR2954667_NODE_1100_length_2501_cov_5.090352	metagenome	NODE_1100_length_2501_cov_5.090352	lytic	low quality draft
	PRJNA576217_D_SRR15960043_NODE_1100_length_6606_cov_4.554114	metagenome	NODE_1100_length_6606_cov_4.554114	lysogenic	low quality draft
	PRJNA925892_SRR23162922_NODE_110014_length_2484_cov_9.863318	metagenome	NODE_110014_length_2484_cov_9.863318	lytic	low quality draft
	PRJNA477682_SRR7418765_NODE_11006_length_1283_cov_1.447068	metagenome	NODE_11006_length_1283_cov_1.447068	lytic	low quality draft
	PRJNA302344_C_SRR2954667_NODE_11008_length_1175_cov_3.651786	metagenome	NODE_11008_length_1175_cov_3.651786	lytic	low quality draft
	PRJNA302344_C_SRR2954667_NODE_1101_length_2500_cov_9.959918	metagenome	NODE_1101_length_2500_cov_9.959918	lytic	low quality draft
	PRJNA302344_C_SRR2954667_NODE_11011_length_1175_cov_3.540179	metagenome	NODE_11011_length_1175_cov_3.540179	lytic	low quality draft
	PRJNA576217_D_SRR15960045_NODE_11013_length_2043_cov_3.712274	metagenome	NODE_11013_length_2043_cov_3.712274	lytic	low quality draft
	PRJNA545004_SRR9182863_NODE_11013_length_4108_cov_4.078707	metagenome	NODE_11013_length_4108_cov_4.078707	lytic	low quality draft
	PRJNA576217_D_SRR15960041_NODE_11015_length_3318_cov_4.714373	metagenome	NODE_11015_length_3318_cov_4.714373	lytic	low quality draft
	CUR21-CRL-B_CUR21-CRL-011-2_NODE_1102_length_2712_cov_6.473843	metagenome	NODE_1102_length_2712_cov_6.473843	lytic	low quality draft
	PRJNA576217_C_SRR15960009_NODE_110223_length_1646_cov_7.616593	metagenome	NODE_110223_length_1646_cov_7.616593	lytic	low quality draft
	PRJNA576217_B_SRR15959994_NODE_11024_length_8109_cov_6.227589	metagenome	NODE_11024_length_8109_cov_6.227589	lytic	low quality draft
	PRJNA757245_A_SRR18532171_NODE_11025_length_2964_cov_14.229288	metagenome	NODE_11025_length_2964_cov_14.229288	lytic	low quality draft
	PRJNA757245_A_SRR18532205_NODE_11026_length_3596_cov_4.530923	metagenome	NODE_11026_length_3596_cov_4.530923	lytic	low quality draft
	PRJNA242900_A_SRR1246941_NODE_1103_length_1775_cov_10.864535	metagenome	NODE_1103_length_1775_cov_10.864535	lytic	low quality draft
	PRJNA925892_SRR23162938_NODE_11033_length_14157_cov_14.476245	metagenome	NODE_11033_length_14157_cov_14.476245	lytic	low quality draft
	PRJNA302344_E_SRR2954674_NODE_11035_length_1352_cov_13.521974	metagenome	NODE_11035_length_1352_cov_13.521974	lytic	low quality draft
	PRJNA242900_A_SRR1246941_NODE_1104_length_1775_cov_9.993605	metagenome	NODE_1104_length_1775_cov_9.993605	lytic	low quality draft
	PRJNA757245_A_SRR18532205_NODE_11053_length_3593_cov_4.317694	metagenome	NODE_11053_length_3593_cov_4.317694	lytic	low quality draft
	PRJNA302344_C_SRR2954667_NODE_11058_length_1173_cov_2.608229	metagenome	NODE_11058_length_1173_cov_2.608229	lytic	low quality draft
	PRJNA925892_SRR23162921_NODE_11062_length_4882_cov_10.752641	metagenome	NODE_11062_length_4882_cov_10.752641	lytic	low quality draft
	PRJNA576217_A_SRR15960025_NODE_11063_length_3602_cov_3.875670	metagenome	NODE_11063_length_3602_cov_3.875670	lytic	low quality draft
	PRJNA302344_C_SRR2954667_NODE_11065_length_1172_cov_16.345568	metagenome	NODE_11065_length_1172_cov_16.345568	lytic	low quality draft
	PRJNA302344_C_SRR2954667_NODE_11069_length_1172_cov_7.871979	metagenome	NODE_11069_length_1172_cov_7.871979	lytic	low quality draft
	PRJNA302344_E_SRR2954674_NODE_11073_length_1350_cov_10.607722	metagenome	NODE_11073_length_1350_cov_10.607722	lytic	low quality draft
	PRJNA576217_B_SRR15959996_NODE_11074_length_6593_cov_5.600948	metagenome	NODE_11074_length_6593_cov_5.600948	lytic	low quality draft
	PRJNA302344_C_SRR2954667_NODE_11078_length_1172_cov_2.458371	metagenome	NODE_11078_length_1172_cov_2.458371	lytic	low quality draft
	PRJNA525179_B_SRR8664773_NODE_1108_length_13850_cov_19.617180	metagenome	NODE_1108_length_13850_cov_19.617180	lytic	low quality draft
	PRJNA242900_A_SRR1246941_NODE_1108_length_1774_cov_19.606166	metagenome	NODE_1108_length_1774_cov_19.606166	lytic	low quality draft
	PRJNA576217_A_SRR15959991_NODE_11081_length_5682_cov_5.116048	metagenome	NODE_11081_length_5682_cov_5.116048	lytic	low quality draft
	PRJNA757245_A_SRR18532209_NODE_110834_length_1167_cov_2.759892	metagenome	NODE_110834_length_1167_cov_2.759892	lytic	low quality draft
	PRJNA576217_C_SRR15960018_NODE_1109_length_16005_cov_5.671661	metagenome	NODE_1109_length_16005_cov_5.671661	lytic	low quality draft
	PRJNA576217_B_SRR15960007_NODE_11092_length_5714_cov_5.246510	metagenome	NODE_11092_length_5714_cov_5.246510	lytic	low quality draft
	PRJNA242900_A_SRR1246941_NODE_111_length_3230_cov_15.852283	metagenome	NODE_111_length_3230_cov_15.852283	lytic	low quality draft
	PRJNA576217_D_SRR15960045_NODE_111_length_46391_cov_16.335830	metagenome	NODE_111_length_46391_cov_16.335830	lytic	medium quality draft
	PRJNA757245_B_SRR18532224_NODE_1110_length_6424_cov_3.176323	metagenome	NODE_1110_length_6424_cov_3.176323	lytic	low quality draft
	PRJNA242900_B_SRR1210582_NODE_1111_length_1677_cov_12.127004	metagenome	NODE_1111_length_1677_cov_12.127004	lytic	low quality draft
	PRJNA242900_A_SRR1246941_NODE_1111_length_1773_cov_10.945285	metagenome	NODE_1111_length_1773_cov_10.945285	lytic	low quality draft
	PRJNA925892_SRR23162936_NODE_11112_length_13627_cov_16.477527	metagenome	NODE_11112_length_13627_cov_16.477527	lysogenic	low quality draft
	PRJNA545004_SRR9219377_NODE_11116_length_4746_cov_8.914517	metagenome	NODE_11116_length_4746_cov_8.914517	lytic	low quality draft
	PRJNA925892_SRR23162928_NODE_11124_length_9535_cov_13.155380	metagenome	NODE_11124_length_9535_cov_13.155380	lytic	low quality draft
	PRJNA576217_B_SRR15959996_NODE_1113_length_13021_cov_5.828320	metagenome	NODE_1113_length_13021_cov_5.828320	lytic	low quality draft
	PRJNA576217_C_SRR15960012_NODE_1113_length_16160_cov_5.291214	metagenome	NODE_1113_length_16160_cov_5.291214	lytic	low quality draft
	PRJNA242900_B_SRR1210582_NODE_1113_length_1677_cov_5.945129	metagenome	NODE_1113_length_1677_cov_5.945129	lytic	low quality draft
	PRJNA477682_SRR7418768_NODE_1113_length_2953_cov_4.101104	metagenome	NODE_1113_length_2953_cov_4.101104	lytic	low quality draft
	PRJNA757245_B_SRR18532216_NODE_11139_length_1947_cov_2.197674	metagenome	NODE_11139_length_1947_cov_2.197674	lytic	low quality draft
	PRJNA242900_A_SRR1246941_NODE_1114_length_1772_cov_7.740245	metagenome	NODE_1114_length_1772_cov_7.740245	lytic	low quality draft
	PRJNA545004_SRR9219375_NODE_11143_length_5347_cov_8.788927	metagenome	NODE_11143_length_5347_cov_8.788927	lytic	low quality draft
	PRJNA925892_SRR23162935_NODE_11148_length_8343_cov_17.158784	metagenome	NODE_11148_length_8343_cov_17.158784	lytic	low quality draft
	PRJNA925892_SRR23162940_NODE_111542_length_1302_cov_10.070569	metagenome	NODE_111542_length_1302_cov_10.070569	lytic	low quality draft
	PRJNA576217_C_SRR15960024_NODE_11159_length_10189_cov_7.513618	metagenome	NODE_11159_length_10189_cov_7.513618	lytic	low quality draft
	PRJNA576217_D_SRR15960043_NODE_1116_length_6561_cov_7.087611	metagenome	NODE_1116_length_6561_cov_7.087611	lytic	low quality draft
	PRJNA576217_D_SRR15960045_NODE_11163_length_2027_cov_3.096856	metagenome	NODE_11163_length_2027_cov_3.096856	lytic	low quality draft
	PRJNA302344_C_SRR2954667_NODE_11169_length_1167_cov_5.139388	metagenome	NODE_11169_length_1167_cov_5.139388	lytic	low quality draft
	PRJNA477682_SRR7418766_NODE_1117_length_2747_cov_2.128529	metagenome	NODE_1117_length_2747_cov_2.128529	lytic	low quality draft
	PRJNA576217_A_SRR15959991_NODE_11171_length_5663_cov_5.308488	metagenome	NODE_11171_length_5663_cov_5.308488	lytic	low quality draft
	PRJNA757245_B_SRR18532219_NODE_111752_length_1029_cov_2.623203	metagenome	NODE_111752_length_1029_cov_2.623203	lytic	low quality draft
	PRJNA576217_B_SRR15960004_NODE_11177_length_4949_cov_4.117286	metagenome	NODE_11177_length_4949_cov_4.117286	lytic	low quality draft
	PRJNA757245_A_SRR18532205_NODE_111793_length_1116_cov_1.653157	metagenome	NODE_111793_length_1116_cov_1.653157	lytic	low quality draft
	PRJNA477682_SRR7418768_NODE_1118_length_2948_cov_3.349119	metagenome	NODE_1118_length_2948_cov_3.349119	lytic	low quality draft
	PRJNA925892_SRR23162919_NODE_1118_length_38540_cov_14.400676	metagenome	NODE_1118_length_38540_cov_14.400676	lytic	low quality draft
	PRJNA302344_C_SRR2954667_NODE_11182_length_1167_cov_1.889388	metagenome	NODE_11182_length_1167_cov_1.889388	lytic	low quality draft
	PRJNA925892_SRR23162922_NODE_11182_length_7997_cov_16.976328	metagenome	NODE_11182_length_7997_cov_16.976328	lytic	low quality draft
	PRJNA545004_SRR9219373_NODE_111823_length_1181_cov_6.172291	metagenome	NODE_111823_length_1181_cov_6.172291	lytic	low quality draft
	PRJNA925892_SRR23162919_NODE_11189_length_14670_cov_10.275949	metagenome	NODE_11189_length_14670_cov_10.275949	lytic	low quality draft
	PRJNA302344_C_SRR2954667_NODE_11195_length_1166_cov_2.749775	metagenome	NODE_11195_length_1166_cov_2.749775	lytic	low quality draft
	PRJNA576217_A_SRR15959991_NODE_112_length_18354_cov_4.993060	metagenome	NODE_112_length_18354_cov_4.993060	lytic	low quality draft
	PRJNA437202_C_SRR7058418_NODE_112_length_3196_cov_6.511939	metagenome	NODE_112_length_3196_cov_6.511939	lytic	low quality draft
	PRJNA242900_A_SRR1207980_NODE_112_length_4004_cov_4.249177	metagenome	NODE_112_length_4004_cov_4.249177	lytic	low quality draft
	PRJNA302344_C_SRR2954667_NODE_112_length_5256_cov_7.263411	metagenome	NODE_112_length_5256_cov_7.263411	lytic	low quality draft
	PRJNA302344_C_SRR2954667_NODE_11202_length_1165_cov_12.557658	metagenome	NODE_11202_length_1165_cov_12.557658	lytic	low quality draft
	PRJNA545004_SRR9219374_NODE_11203_length_5304_cov_13.452467	metagenome	NODE_11203_length_5304_cov_13.452467	lytic	low quality draft
	PRJNA545004_SRR9219375_NODE_11204_length_5332_cov_18.786242	metagenome	NODE_11204_length_5332_cov_18.786242	lytic	low quality draft
	PRJNA757245_B_SRR18532225_NODE_112072_length_1259_cov_2.027409	metagenome	NODE_112072_length_1259_cov_2.027409	lytic	low quality draft
	PRJNA242900_B_SRR1210582_NODE_1122_length_1673_cov_35.250927	metagenome	NODE_1122_length_1673_cov_35.250927	lytic	low quality draft
	PRJNA925892_SRR23162938_NODE_11229_length_13988_cov_17.350894	metagenome	NODE_11229_length_13988_cov_17.350894	lytic	low quality draft
	PRJNA925892_SRR23162930_NODE_11229_length_14128_cov_13.074824	metagenome	NODE_11229_length_14128_cov_13.074824	lytic	low quality draft
	PRJNA242900_A_SRR1207984_NODE_1123_length_1615_cov_34.425000	metagenome	NODE_1123_length_1615_cov_34.425000	lytic	low quality draft
	PRJNA925892_SRR23162930_NODE_1123_length_38232_cov_16.915263	metagenome	NODE_1123_length_38232_cov_16.915263	lytic	low quality draft
	PRJNA757245_B_SRR18532224_NODE_1123_length_6390_cov_5.438674	metagenome	NODE_1123_length_6390_cov_5.438674	lytic	low quality draft
	PRJNA302344_E_SRR2954674_NODE_11237_length_1342_cov_13.945610	metagenome	NODE_11237_length_1342_cov_13.945610	lytic	low quality draft
	PRJNA302344_E_SRR2954674_NODE_11239_length_1342_cov_9.348873	metagenome	NODE_11239_length_1342_cov_9.348873	lytic	low quality draft
	PRJNA242900_A_SRR1246941_NODE_1124_length_1769_cov_4.726371	metagenome	NODE_1124_length_1769_cov_4.726371	lytic	low quality draft
	PRJNA576217_A_SRR15959993_NODE_112433_length_1237_cov_4.819797	metagenome	NODE_112433_length_1237_cov_4.819797	lytic	low quality draft
	PRJNA302344_C_SRR2954667_NODE_11246_length_1163_cov_6.530686	metagenome	NODE_11246_length_1163_cov_6.530686	lytic	low quality draft
	PRJNA757245_B_SRR18532221_NODE_11246_length_2421_cov_4.719780	metagenome	NODE_11246_length_2421_cov_4.719780	lytic	low quality draft
	PRJNA576217_C_SRR15960021_NODE_11247_length_6971_cov_5.577791	metagenome	NODE_11247_length_6971_cov_5.577791	lytic	low quality draft
	PRJNA545004_SRR9182867_NODE_112490_length_1147_cov_7.630952	metagenome	NODE_112490_length_1147_cov_7.630952	lytic	low quality draft
	PRJNA242900_A_SRR1207984_NODE_1125_length_1613_cov_29.894737	metagenome	NODE_1125_length_1613_cov_29.894737	lytic	low quality draft
	PRJNA477682_SRR7418765_NODE_1125_length_6161_cov_4.334098	metagenome	NODE_1125_length_6161_cov_4.334098	lytic	low quality draft
	PRJNA302344_E_SRR2954674_NODE_11255_length_1341_cov_22.671073	metagenome	NODE_11255_length_1341_cov_22.671073	lytic	low quality draft
	PRJNA302344_C_SRR2954667_NODE_11259_length_1163_cov_2.829422	metagenome	NODE_11259_length_1163_cov_2.829422	lytic	low quality draft
	PRJNA525179_A_SRR8664771_NODE_112683_length_1547_cov_2.835121	metagenome	NODE_112683_length_1547_cov_2.835121	lytic	low quality draft
	PRJNA242900_A_SRR1207984_NODE_1127_length_1612_cov_54.530507	metagenome	NODE_1127_length_1612_cov_54.530507	lytic	low quality draft
	PRJNA302344_E_SRR2954674_NODE_1127_length_2661_cov_4.224098	metagenome	NODE_1127_length_2661_cov_4.224098	lytic	low quality draft
	PRJNA576217_D_SRR15960032_NODE_1127_length_4974_cov_6.012807	metagenome	NODE_1127_length_4974_cov_6.012807	lytic	low quality draft
	PRJNA925892_SRR23162922_NODE_1128_length_17831_cov_15.150484	metagenome	NODE_1128_length_17831_cov_15.150484	lytic	low quality draft
	PRJEB12107_ERR1189628_NODE_1128_length_3764_cov_9.115125	metagenome	NODE_1128_length_3764_cov_9.115125	lytic	low quality draft
	PRJNA757245_B_SRR18532226_NODE_1128_length_4308_cov_4.840113	metagenome	NODE_1128_length_4308_cov_4.840113	lytic	low quality draft
	PRJNA302344_E_SRR2954674_NODE_11281_length_1340_cov_3.050584	metagenome	NODE_11281_length_1340_cov_3.050584	lytic	low quality draft
	PRJNA576217_D_SRR15960039_NODE_11289_length_1768_cov_9.119089	metagenome	NODE_11289_length_1768_cov_9.119089	lytic	low quality draft
	PRJNA576217_D_SRR15960040_NODE_11289_length_2659_cov_4.788018	metagenome	NODE_11289_length_2659_cov_4.788018	lytic	low quality draft
	PRJNA576217_B_SRR15960047_NODE_11289_length_2807_cov_2.755087	metagenome	NODE_11289_length_2807_cov_2.755087	lytic	low quality draft
	PRJNA302344_E_SRR2954674_NODE_11291_length_1339_cov_8.316978	metagenome	NODE_11291_length_1339_cov_8.316978	lytic	low quality draft
	PRJNA545004_SRR9219371_NODE_11291_length_5011_cov_51.630751	metagenome	NODE_11291_length_5011_cov_51.630751	lytic	low quality draft
	PRJNA576217_B_SRR15959998_NODE_112958_length_1570_cov_6.368317	metagenome	NODE_112958_length_1570_cov_6.368317	lytic	low quality draft
	PRJNA302344_C_SRR2954667_NODE_11297_length_1161_cov_3.606691	metagenome	NODE_11297_length_1161_cov_3.606691	lytic	low quality draft
	PRJNA757245_B_SRR18532217_NODE_11297_length_1847_cov_54.136719	metagenome	NODE_11297_length_1847_cov_54.136719	lytic	low quality draft
	PRJNA545004_SRR9182869_NODE_112993_length_1130_cov_3.110698	metagenome	NODE_112993_length_1130_cov_3.110698	lytic	low quality draft
	PRJNA576217_A_SRR15959990_NODE_113_length_11275_cov_6.688948	metagenome	NODE_113_length_11275_cov_6.688948	lytic	low quality draft
	PRJNA242900_B_SRR1210582_NODE_113_length_3145_cov_23.552104	metagenome	NODE_113_length_3145_cov_23.552104	lytic	low quality draft
	PRJNA242900_A_SRR1246941_NODE_113_length_3197_cov_21.677912	metagenome	NODE_113_length_3197_cov_21.677912	lytic	low quality draft
	PRJNA242900_A_SRR1207980_NODE_113_length_3956_cov_4.897975	metagenome	NODE_113_length_3956_cov_4.897975	lytic	low quality draft
	PRJNA576217_D_SRR15960042_NODE_113_length_39821_cov_84.642785	metagenome	NODE_113_length_39821_cov_84.642785	lysogenic	high quality draft
	PRJNA302344_E_SRR2954674_NODE_113_length_4408_cov_9.237308	metagenome	NODE_113_length_4408_cov_9.237308	lytic	low quality draft
	PRJNA925892_SRR23162921_NODE_1130_length_10900_cov_58.065745	metagenome	NODE_1130_length_10900_cov_58.065745	lytic	low quality draft
	PRJNA302344_D_SRR2954677_NODE_1130_length_1388_cov_24.047262	metagenome	NODE_1130_length_1388_cov_24.047262	lytic	low quality draft
	PRJNA576217_D_SRR15960043_NODE_1130_length_6539_cov_7.770049	metagenome	NODE_1130_length_6539_cov_7.770049	lytic	low quality draft
	PRJNA242900_B_SRR1210582_NODE_1131_length_1670_cov_11.477399	metagenome	NODE_1131_length_1670_cov_11.477399	lytic	low quality draft
	PRJNA757245_B_SRR18532225_NODE_11318_length_4423_cov_10.465888	metagenome	NODE_11318_length_4423_cov_10.465888	lytic	low quality draft
	PRJNA302344_D_SRR2954677_NODE_1132_length_1388_cov_8.076519	metagenome	NODE_1132_length_1388_cov_8.076519	lytic	low quality draft
	PRJNA242900_A_SRR1246941_NODE_1132_length_1766_cov_21.876096	metagenome	NODE_1132_length_1766_cov_21.876096	lytic	low quality draft
	PRJNA925892_SRR23162939_NODE_1132_length_39403_cov_14.379765	metagenome	NODE_1132_length_39403_cov_14.379765	lytic	low quality draft
	PRJNA477682_SRR7418762_NODE_11326_length_1342_cov_2.956488	metagenome	NODE_11326_length_1342_cov_2.956488	lytic	low quality draft
	PRJNA597953_A_SRR10801154_NODE_1133_length_2330_cov_0.990921	metagenome	NODE_1133_length_2330_cov_0.990921	lytic	low quality draft
	PRJNA597953_A_SRR10801157_NODE_1133_length_3019_cov_0.802905	metagenome	NODE_1133_length_3019_cov_0.802905	lytic	low quality draft
	PRJNA545004_SRR9219372_NODE_113307_length_1377_cov_14.999244	metagenome	NODE_113307_length_1377_cov_14.999244	lytic	low quality draft
	PRJNA576217_B_SRR15959996_NODE_113308_length_1558_cov_8.919494	metagenome	NODE_113308_length_1558_cov_8.919494	lytic	low quality draft
	PRJNA302344_C_SRR2954667_NODE_11331_length_1160_cov_3.600000	metagenome	NODE_11331_length_1160_cov_3.600000	lytic	low quality draft
	PRJNA242900_A_SRR1246941_NODE_1134_length_1765_cov_26.391228	metagenome	NODE_1134_length_1765_cov_26.391228	lytic	low quality draft
	PRJNA302344_C_SRR2954667_NODE_1134_length_2478_cov_8.907965	metagenome	NODE_1134_length_2478_cov_8.907965	lytic	low quality draft
	PRJNA757245_A_SRR18532208_NODE_1134_length_3747_cov_5.599675	metagenome	NODE_1134_length_3747_cov_5.599675	lytic	low quality draft
	PRJNA576217_A_SRR15959993_NODE_1134_length_5948_cov_15.309859	metagenome	NODE_1134_length_5948_cov_15.309859	lytic	low quality draft
	PRJNA576217_B_SRR15959998_NODE_113401_length_1563_cov_5.019231	metagenome	NODE_113401_length_1563_cov_5.019231	lytic	low quality draft
	PRJNA302344_C_SRR2954667_NODE_11341_length_1159_cov_9.192935	metagenome	NODE_11341_length_1159_cov_9.192935	lytic	low quality draft
	PRJNA242900_A_SRR1207984_NODE_1135_length_1607_cov_9.887242	metagenome	NODE_1135_length_1607_cov_9.887242	lytic	low quality draft
	PRJNA302344_E_SRR2954674_NODE_1135_length_2652_cov_6.033885	metagenome	NODE_1135_length_2652_cov_6.033885	lytic	low quality draft
	PRJNA576217_A_SRR15959992_NODE_11350_length_5642_cov_6.970288	metagenome	NODE_11350_length_5642_cov_6.970288	lytic	low quality draft
	PRJNA576217_D_SRR15960045_NODE_11354_length_2004_cov_2.097486	metagenome	NODE_11354_length_2004_cov_2.097486	lytic	low quality draft
	PRJNA928230_SRR23240494_NODE_1136_length_2249_cov_2.891522	metagenome	NODE_1136_length_2249_cov_2.891522	lytic	low quality draft
	PRJNA757245_A_SRR18532172_NODE_1136_length_4331_cov_7.452760	metagenome	NODE_1136_length_4331_cov_7.452760	lytic	low quality draft
	PRJNA302344_C_SRR2954667_NODE_11368_length_1158_cov_2.731641	metagenome	NODE_11368_length_1158_cov_2.731641	lytic	low quality draft
	PRJNA757245_A_SRR18532210_NODE_11368_length_1544_cov_3.239758	metagenome	NODE_11368_length_1544_cov_3.239758	lytic	low quality draft
	PRJNA477682_SRR7418765_NODE_11369_length_1253_cov_1.964942	metagenome	NODE_11369_length_1253_cov_1.964942	lytic	low quality draft
	PRJNA576217_B_SRR15959998_NODE_113698_length_1558_cov_13.502329	metagenome	NODE_113698_length_1558_cov_13.502329	lytic	low quality draft
	PRJNA576217_D_SRR15960044_NODE_1137_length_4371_cov_13.705283	metagenome	NODE_1137_length_4371_cov_13.705283	lytic	low quality draft
	PRJNA576217_C_SRR15960018_NODE_11376_length_7604_cov_6.399788	metagenome	NODE_11376_length_7604_cov_6.399788	lytic	low quality draft
	PRJNA925892_SRR23162924_NODE_11378_length_8892_cov_35.923390	metagenome	NODE_11378_length_8892_cov_35.923390	lytic	low quality draft
	PRJNA525179_B_SRR8664774_NODE_113782_length_1476_cov_49.1429	metagenome	NODE_113782_length_1476_cov_49.1429	lytic	low quality draft
	PRJNA576217_C_SRR15960015_NODE_1138_length_12286_cov_4.405609	metagenome	NODE_1138_length_12286_cov_4.405609	lytic	low quality draft
	PRJNA757245_A_SRR18532211_NODE_11380_length_3403_cov_4.932198	metagenome	NODE_11380_length_3403_cov_4.932198	lytic	low quality draft
	PRJNA525179_B_SRR8664773_NODE_11388_length_4728_cov_3.402953	metagenome	NODE_11388_length_4728_cov_3.402953	lytic	low quality draft
	PRJNA576217_D_SRR15960041_NODE_11394_length_3281_cov_5.919715	metagenome	NODE_11394_length_3281_cov_5.919715	lytic	low quality draft
	PRJNA302344_D_SRR2954677_NODE_114_length_2517_cov_37.240049	metagenome	NODE_114_length_2517_cov_37.240049	lytic	low quality draft
	PRJNA545004_SRR9219375_NODE_114_length_25515_cov_9.737588	metagenome	NODE_114_length_25515_cov_9.737588	lytic	low quality draft
	PRJNA242900_A_SRR1246941_NODE_114_length_3186_cov_155.489939	metagenome	NODE_114_length_3186_cov_155.489939	lytic	low quality draft
	PRJNA928230_SRR23240487_NODE_114_length_5543_cov_13.336917	metagenome	NODE_114_length_5543_cov_13.336917	lytic	low quality draft
	PRJNA477682_SRR7418763_NODE_114_length_8255_cov_5.362561	metagenome	NODE_114_length_8255_cov_5.362561	lytic	low quality draft
	PRJNA477682_SRR7418768_NODE_114_length_9543_cov_23.216695	metagenome	NODE_114_length_9543_cov_23.216695	lytic	low quality draft
	PRJNA302344_C_SRR2954667_NODE_1140_length_2475_cov_8.111157	metagenome	NODE_1140_length_2475_cov_8.111157	lytic	low quality draft
	PRJNA757245_B_SRR18532220_NODE_11400_length_2011_cov_2.705521	metagenome	NODE_11400_length_2011_cov_2.705521	lytic	low quality draft
	PRJNA576217_B_SRR15960046_NODE_114029_length_1463_cov_5.922585	metagenome	NODE_114029_length_1463_cov_5.922585	lytic	low quality draft
	PRJNA576217_B_SRR15959998_NODE_114037_length_1553_cov_15.372497	metagenome	NODE_114037_length_1553_cov_15.372497	lytic	low quality draft
	PRJNA925892_SRR23162919_NODE_11407_length_14486_cov_12.135126	metagenome	NODE_11407_length_14486_cov_12.135126	lytic	low quality draft
	PRJNA242900_A_SRR1207984_NODE_1141_length_1602_cov_156.985779	metagenome	NODE_1141_length_1602_cov_156.985779	lytic	low quality draft
	PRJNA928230_SRR23240491_NODE_11413_length_1793_cov_5.209436	metagenome	NODE_11413_length_1793_cov_5.209436	lytic	low quality draft
	PRJNA545004_SRR9219370_NODE_11413_length_4999_cov_7.089806	metagenome	NODE_11413_length_4999_cov_7.089806	lytic	low quality draft
	PRJNA525179_C_SRR8664776_NODE_11414_length_5949_cov_16.908381	metagenome	NODE_11414_length_5949_cov_16.908381	lytic	low quality draft
	PRJNA576217_B_SRR15959994_NODE_1142_length_16619_cov_6.684919	metagenome	NODE_1142_length_16619_cov_6.684919	lytic	low quality draft
	PRJNA242900_A_SRR1246941_NODE_1142_length_1761_cov_31.565064	metagenome	NODE_1142_length_1761_cov_31.565064	lytic	low quality draft
	PRJNA477682_SRR7418764_NODE_1142_length_1985_cov_2.567876	metagenome	NODE_1142_length_1985_cov_2.567876	lytic	low quality draft
	PRJNA757245_A_SRR18532173_NODE_1142_length_5535_cov_10.222810	metagenome	NODE_1142_length_5535_cov_10.222810	lytic	low quality draft
	PRJNA545004_SRR9219374_NODE_114239_length_1496_cov_1.830673	metagenome	NODE_114239_length_1496_cov_1.830673	lytic	low quality draft
	PRJNA925892_SRR23162919_NODE_11426_length_14466_cov_11.745333	metagenome	NODE_11426_length_14466_cov_11.745333	lytic	low quality draft
	PRJNA576217_B_SRR15959996_NODE_11427_length_6518_cov_5.425963	metagenome	NODE_11427_length_6518_cov_5.425963	lytic	low quality draft
	PRJNA242900_A_SRR1207984_NODE_1143_length_1601_cov_48.615136	metagenome	NODE_1143_length_1601_cov_48.615136	lytic	low quality draft
	PRJNA302344_C_SRR2954667_NODE_1143_length_2474_cov_8.448119	metagenome	NODE_1143_length_2474_cov_8.448119	lytic	low quality draft
	PRJNA545004_SRR9182867_NODE_11438_length_4199_cov_16.734556	metagenome	NODE_11438_length_4199_cov_16.734556	lytic	low quality draft
	PRJNA242900_A_SRR1207984_NODE_1144_length_1601_cov_21.423027	metagenome	NODE_1144_length_1601_cov_21.423027	lytic	low quality draft
	PRJEB12107_ERR1189628_NODE_1144_length_3732_cov_4.632037	metagenome	NODE_1144_length_3732_cov_4.632037	lytic	low quality draft
	PRJNA757245_A_SRR18532172_NODE_1144_length_4326_cov_5.318192	metagenome	NODE_1144_length_4326_cov_5.318192	lytic	low quality draft
	PRJNA576217_A_SRR15960027_NODE_11445_length_4986_cov_4.172582	metagenome	NODE_11445_length_4986_cov_4.172582	lytic	low quality draft
	PRJNA576217_A_SRR15960025_NODE_11448_length_3566_cov_3.108231	metagenome	NODE_11448_length_3566_cov_3.108231	lytic	low quality draft
	PRJNA545004_SRR9219377_NODE_11449_length_4692_cov_11.156998	metagenome	NODE_11449_length_4692_cov_11.156998	lytic	low quality draft
	PRJNA576217_B_SRR15959998_NODE_11463_length_6641_cov_5.141057	metagenome	NODE_11463_length_6641_cov_5.141057	lytic	low quality draft
	PRJNA928230_SRR23240496_NODE_11468_length_1119_cov_3.228383	metagenome	NODE_11468_length_1119_cov_3.228383	lytic	low quality draft
	PRJNA757245_A_SRR18532206_NODE_11470_length_2502_cov_6.276257	metagenome	NODE_11470_length_2502_cov_6.276257	lytic	low quality draft
	PRJNA925892_SRR23162919_NODE_11475_length_14423_cov_18.278396	metagenome	NODE_11475_length_14423_cov_18.278396	lytic	low quality draft
	PRJNA576217_C_SRR15960018_NODE_114788_length_1493_cov_15.949930	metagenome	NODE_114788_length_1493_cov_15.949930	lytic	low quality draft
	PRJNA242900_B_SRR1210582_NODE_1148_length_1665_cov_7.543478	metagenome	NODE_1148_length_1665_cov_7.543478	lytic	low quality draft
	PRJNA242900_A_SRR1246941_NODE_1149_length_1759_cov_16.809859	metagenome	NODE_1149_length_1759_cov_16.809859	lytic	low quality draft
	PRJNA242900_A_SRR1207984_NODE_115_length_2803_cov_79.505459	metagenome	NODE_115_length_2803_cov_79.505459	lytic	low quality draft
	PRJNA242900_A_SRR1207980_NODE_115_length_3927_cov_10.707645	metagenome	NODE_115_length_3927_cov_10.707645	lytic	low quality draft
	PRJNA928230_SRR23240492_NODE_115_length_6421_cov_8.634621	metagenome	NODE_115_length_6421_cov_8.634621	lytic	low quality draft
	PRJNA597953_A_SRR10801157_NODE_115_length_6813_cov_3.607688	metagenome	NODE_115_length_6813_cov_3.607688	lytic	low quality draft
	PRJNA477682_SRR7418769_NODE_1150_length_1144_cov_1.763085	metagenome	NODE_1150_length_1144_cov_1.763085	lytic	low quality draft
	PRJNA576217_A_SRR15959990_NODE_115036_length_1433_cov_8.394775	metagenome	NODE_115036_length_1433_cov_8.394775	lytic	low quality draft
	PRJNA576217_A_SRR15959993_NODE_115095_length_1224_cov_17.396920	metagenome	NODE_115095_length_1224_cov_17.396920	lytic	low quality draft
	PRJNA302344_D_SRR2954677_NODE_1151_length_1379_cov_13.439577	metagenome	NODE_1151_length_1379_cov_13.439577	lytic	low quality draft
	CUR21-CRL-A_CUR21-CRL-016-3_NODE_1151_length_3070_cov_6.699171	metagenome	NODE_1151_length_3070_cov_6.699171	lytic	low quality draft
	PRJNA925892_SRR23162922_NODE_11510_length_7891_cov_9.036371	metagenome	NODE_11510_length_7891_cov_9.036371	lytic	low quality draft
	PRJNA757245_A_SRR18532211_NODE_115155_length_1050_cov_2.011055	metagenome	NODE_115155_length_1050_cov_2.011055	lytic	low quality draft
	PRJNA576217_A_SRR15960029_NODE_115196_length_1444_cov_2.822894	metagenome	NODE_115196_length_1444_cov_2.822894	lytic	low quality draft
	PRJNA242900_B_SRR1210582_NODE_1152_length_1663_cov_4.428483	metagenome	NODE_1152_length_1663_cov_4.428483	lytic	low quality draft
	PRJNA525179_B_SRR8664773_NODE_115279_length_1535_cov_2.022297	metagenome	NODE_115279_length_1535_cov_2.022297	lytic	low quality draft
	PRJNA302344_C_SRR2954667_NODE_1153_length_2465_cov_14.995851	metagenome	NODE_1153_length_2465_cov_14.995851	lytic	low quality draft
	PRJNA477682_SRR7418762_NODE_1153_length_5977_cov_7.590003	metagenome	NODE_1153_length_5977_cov_7.590003	lytic	low quality draft
	PRJNA302344_E_SRR2954674_NODE_11533_length_1327_cov_7.210692	metagenome	NODE_11533_length_1327_cov_7.210692	lytic	low quality draft
	PRJNA545004_SRR9182856_NODE_11539_length_2902_cov_2.861257	metagenome	NODE_11539_length_2902_cov_2.861257	lytic	low quality draft
	PRJNA576217_B_SRR15959994_NODE_11539_length_7948_cov_5.519701	metagenome	NODE_11539_length_7948_cov_5.519701	lytic	low quality draft
	PRJNA437202_L_SRR7058477_NODE_1154_length_1512_cov_9.690460	metagenome	NODE_1154_length_1512_cov_9.690460	lytic	low quality draft
	PRJNA302344_E_SRR2954674_NODE_1154_length_2641_cov_23.238979	metagenome	NODE_1154_length_2641_cov_23.238979	lytic	low quality draft
	PRJNA576217_D_SRR15960039_NODE_11545_length_1748_cov_3.615475	metagenome	NODE_11545_length_1748_cov_3.615475	lytic	low quality draft
	PRJNA576217_C_SRR15960024_NODE_11546_length_10020_cov_7.238033	metagenome	NODE_11546_length_10020_cov_7.238033	lytic	low quality draft
	PRJNA925892_SRR23162934_NODE_115482_length_1818_cov_5.885990	metagenome	NODE_115482_length_1818_cov_5.885990	lytic	low quality draft
	PRJNA576217_A_SRR15960025_NODE_115568_length_1539_cov_5.720350	metagenome	NODE_115568_length_1539_cov_5.720350	lytic	low quality draft
	PRJNA576217_C_SRR15960013_NODE_1156_length_12031_cov_7.066216	metagenome	NODE_1156_length_12031_cov_7.066216	lytic	low quality draft
	CUR21-CRL-A_CUR21-CRL-002-4_NODE_1156_length_2440_cov_150.056184	metagenome	NODE_1156_length_2440_cov_150.056184	lytic	low quality draft
	PRJNA302344_C_SRR2954667_NODE_11563_length_1149_cov_4.549360	metagenome	NODE_11563_length_1149_cov_4.549360	lytic	low quality draft
	PRJNA757245_A_SRR18532211_NODE_11564_length_3384_cov_12.206068	metagenome	NODE_11564_length_3384_cov_12.206068	lytic	low quality draft
	PRJNA242900_A_SRR1246941_NODE_1157_length_1755_cov_4.212941	metagenome	NODE_1157_length_1755_cov_4.212941	lytic	low quality draft
	PRJNA925892_SRR23162936_NODE_11579_length_13274_cov_13.616159	metagenome	NODE_11579_length_13274_cov_13.616159	lytic	low quality draft
	PRJNA302344_D_SRR2954677_NODE_1158_length_1372_cov_193.009871	metagenome	NODE_1158_length_1372_cov_193.009871	lytic	low quality draft
	PRJNA925892_SRR23162934_NODE_1158_length_17942_cov_19.140214	metagenome	NODE_1158_length_17942_cov_19.140214	lytic	low quality draft
	PRJNA757245_B_SRR18532216_NODE_1158_length_5135_cov_3.575394	metagenome	NODE_1158_length_5135_cov_3.575394	lytic	low quality draft
	PRJNA302344_C_SRR2954667_NODE_11593_length_1147_cov_15.572344	metagenome	NODE_11593_length_1147_cov_15.572344	lytic	low quality draft
	PRJNA242900_A_SRR1246941_NODE_116_length_3140_cov_28.924473	metagenome	NODE_116_length_3140_cov_28.924473	lytic	low quality draft
	PRJNA477682_SRR7418764_NODE_116_length_9263_cov_6.950695	metagenome	NODE_116_length_9263_cov_6.950695	lytic	low quality draft
	PRJNA302344_D_SRR2954677_NODE_1160_length_1372_cov_58.780562	metagenome	NODE_1160_length_1372_cov_58.780562	lytic	low quality draft
	PRJNA302344_C_SRR2954667_NODE_1160_length_2461_cov_2.646301	metagenome	NODE_1160_length_2461_cov_2.646301	lytic	low quality draft
	PRJNA576217_C_SRR15960019_NODE_11600_length_6178_cov_4.157602	metagenome	NODE_11600_length_6178_cov_4.157602	lytic	low quality draft
	PRJNA757245_A_SRR18532209_NODE_11604_length_4098_cov_8.470443	metagenome	NODE_11604_length_4098_cov_8.470443	lytic	low quality draft
	PRJNA576217_C_SRR15960024_NODE_11608_length_9997_cov_7.069201	metagenome	NODE_11608_length_9997_cov_7.069201	lytic	low quality draft
	PRJNA302344_D_SRR2954677_NODE_1161_length_1372_cov_58.195140	metagenome	NODE_1161_length_1372_cov_58.195140	lytic	low quality draft
	PRJNA302344_C_SRR2954667_NODE_11613_length_1146_cov_127.161320	metagenome	NODE_11613_length_1146_cov_127.161320	lytic	low quality draft
	PRJNA757245_B_SRR18532220_NODE_11618_length_1997_cov_2.957775	metagenome	NODE_11618_length_1997_cov_2.957775	lytic	low quality draft
	PRJNA302344_E_SRR2954674_NODE_11619_length_1323_cov_14.438486	metagenome	NODE_11619_length_1323_cov_14.438486	lytic	low quality draft
	PRJNA576217_B_SRR15960002_NODE_1162_length_15147_cov_6.777299	metagenome	NODE_1162_length_15147_cov_6.777299	lytic	low quality draft
	PRJNA477682_SRR7418762_NODE_1162_length_5928_cov_3.435893	metagenome	NODE_1162_length_5928_cov_3.435893	lytic	low quality draft
	PRJNA302344_C_SRR2954667_NODE_11628_length_1146_cov_2.814849	metagenome	NODE_11628_length_1146_cov_2.814849	lytic	low quality draft
	PRJNA576217_A_SRR15960028_NODE_116318_length_1602_cov_2.023271	metagenome	NODE_116318_length_1602_cov_2.023271	lytic	low quality draft
	PRJNA576217_C_SRR15960018_NODE_1164_length_15835_cov_5.948352	metagenome	NODE_1164_length_15835_cov_5.948352	lytic	low quality draft
	PRJNA242900_B_SRR1210582_NODE_1164_length_1659_cov_19.574190	metagenome	NODE_1164_length_1659_cov_19.574190	lytic	low quality draft
	PRJNA925892_SRR23162930_NODE_1164_length_37856_cov_13.157006	metagenome	NODE_1164_length_37856_cov_13.157006	lytic	low quality draft
	PRJNA576217_D_SRR15960037_NODE_1164_length_4809_cov_5.727387	metagenome	NODE_1164_length_4809_cov_5.727387	lytic	low quality draft
	PRJNA576217_D_SRR15960041_NODE_11640_length_3260_cov_10.872387	metagenome	NODE_11640_length_3260_cov_10.872387	lytic	low quality draft
	PRJNA576217_B_SRR15960008_NODE_116412_length_1541_cov_7.180350	metagenome	NODE_116412_length_1541_cov_7.180350	lytic	low quality draft
	PRJNA525179_A_SRR8664771_NODE_116457_length_1511_cov_2.077610	metagenome	NODE_116457_length_1511_cov_2.077610	lytic	low quality draft
	PRJNA545004_SRR9219376_NODE_116466_length_1474_cov_4.350951	metagenome	NODE_116466_length_1474_cov_4.350951	lytic	low quality draft
	PRJNA525179_A_SRR8664771_NODE_116476_length_1511_cov_1.666209	metagenome	NODE_116476_length_1511_cov_1.666209	lytic	low quality draft
	PRJNA242900_B_SRR1210582_NODE_1165_length_1659_cov_8.549252	metagenome	NODE_1165_length_1659_cov_8.549252	lytic	low quality draft
	PRJNA302344_C_SRR2954667_NODE_11655_length_1145_cov_2.290826	metagenome	NODE_11655_length_1145_cov_2.290826	lytic	low quality draft
	PRJNA525179_A_SRR8664771_NODE_1166_length_13208_cov_6.250361	metagenome	NODE_1166_length_13208_cov_6.250361	lytic	low quality draft
	PRJNA242900_A_SRR1207984_NODE_1166_length_1589_cov_13.250978	metagenome	NODE_1166_length_1589_cov_13.250978	lytic	low quality draft
	PRJNA525179_C_SRR8664776_NODE_11661_length_5858_cov_11.705842	metagenome	NODE_11661_length_5858_cov_11.705842	lytic	low quality draft
	PRJNA576217_D_SRR15960039_NODE_11666_length_1737_cov_3.167658	metagenome	NODE_11666_length_1737_cov_3.167658	lytic	low quality draft
	PRJNA242900_A_SRR1246941_NODE_1167_length_1751_cov_5.633255	metagenome	NODE_1167_length_1751_cov_5.633255	lytic	low quality draft
	PRJNA545004_SRR9219376_NODE_116715_length_1472_cov_2.138320	metagenome	NODE_116715_length_1472_cov_2.138320	lytic	low quality draft
	PRJNA925892_SRR23162936_NODE_11672_length_13204_cov_13.829265	metagenome	NODE_11672_length_13204_cov_13.829265	lytic	low quality draft
	PRJNA576217_A_SRR15959991_NODE_116723_length_1652_cov_3.041954	metagenome	NODE_116723_length_1652_cov_3.041954	lytic	low quality draft
	PRJNA576217_D_SRR15960039_NODE_11674_length_1736_cov_3.960738	metagenome	NODE_11674_length_1736_cov_3.960738	lytic	low quality draft
	PRJNA477682_SRR7418764_NODE_1168_length_1969_cov_2.446708	metagenome	NODE_1168_length_1969_cov_2.446708	lytic	low quality draft
	PRJNA576217_A_SRR15960028_NODE_116801_length_1596_cov_5.165477	metagenome	NODE_116801_length_1596_cov_5.165477	lytic	low quality draft
	PRJNA302344_E_SRR2954674_NODE_11685_length_1320_cov_10.906719	metagenome	NODE_11685_length_1320_cov_10.906719	lytic	low quality draft
	PRJNA757245_A_SRR18532172_NODE_11686_length_2243_cov_4.046618	metagenome	NODE_11686_length_2243_cov_4.046618	lytic	low quality draft
	PRJNA925892_SRR23162928_NODE_11689_length_9308_cov_14.222198	metagenome	NODE_11689_length_9308_cov_14.222198	lytic	low quality draft
	PRJNA576217_C_SRR15960021_NODE_1169_length_13823_cov_4.698940	metagenome	NODE_1169_length_13823_cov_4.698940	lytic	low quality draft
	PRJNA242900_A_SRR1246941_NODE_1169_length_1750_cov_286.995280	metagenome	NODE_1169_length_1750_cov_286.995280	lytic	low quality draft
	PRJNA302344_E_SRR2954674_NODE_1169_length_2630_cov_21.517282	metagenome	NODE_1169_length_2630_cov_21.517282	lytic	low quality draft
	PRJNA302344_C_SRR2954667_NODE_11695_length_1143_cov_6.166360	metagenome	NODE_11695_length_1143_cov_6.166360	lytic	low quality draft
	PRJNA925892_SRR23162919_NODE_11697_length_14244_cov_13.873846	metagenome	NODE_11697_length_14244_cov_13.873846	lytic	low quality draft
	PRJNA576217_B_SRR15960046_NODE_117_length_24635_cov_5.889626	metagenome	NODE_117_length_24635_cov_5.889626	lytic	low quality draft
	PRJNA437202_D_SRR7058424_NODE_117_length_3948_cov_6.029540	metagenome	NODE_117_length_3948_cov_6.029540	lytic	low quality draft
	PRJNA242900_A_SRR1246941_NODE_1170_length_1750_cov_48.094985	metagenome	NODE_1170_length_1750_cov_48.094985	lytic	low quality draft
	PRJNA925892_SRR23162934_NODE_1170_length_17881_cov_13.774038	metagenome	NODE_1170_length_17881_cov_13.774038	lytic	low quality draft
	PRJNA576217_B_SRR15959997_NODE_11702_length_3671_cov_3.228153	metagenome	NODE_11702_length_3671_cov_3.228153	lytic	low quality draft
	PRJNA302344_E_SRR2954674_NODE_11708_length_1319_cov_7.371044	metagenome	NODE_11708_length_1319_cov_7.371044	lytic	low quality draft
	PRJNA302344_D_SRR2954677_NODE_1171_length_1370_cov_2.765779	metagenome	NODE_1171_length_1370_cov_2.765779	lytic	low quality draft
	PRJNA302344_C_SRR2954667_NODE_1171_length_2456_cov_7.074552	metagenome	NODE_1171_length_2456_cov_7.074552	lytic	low quality draft
	PRJNA302344_E_SRR2954674_NODE_1171_length_2629_cov_6.202020	metagenome	NODE_1171_length_2629_cov_6.202020	lytic	low quality draft
	PRJNA576217_A_SRR15960028_NODE_11713_length_4993_cov_5.170312	metagenome	NODE_11713_length_4993_cov_5.170312	lytic	low quality draft
	PRJNA242900_A_SRR1207984_NODE_1172_length_1586_cov_31.201829	metagenome	NODE_1172_length_1586_cov_31.201829	lytic	low quality draft
	PRJNA302344_E_SRR2954674_NODE_1173_length_2628_cov_7.403809	metagenome	NODE_1173_length_2628_cov_7.403809	lytic	low quality draft
	PRJEB12107_ERR1189628_NODE_1173_length_3684_cov_7.998622	metagenome	NODE_1173_length_3684_cov_7.998622	lytic	low quality draft
	PRJNA302344_E_SRR2954674_NODE_11734_length_1318_cov_4.107680	metagenome	NODE_11734_length_1318_cov_4.107680	lytic	low quality draft
	PRJNA302344_C_SRR2954667_NODE_11736_length_1141_cov_3.933702	metagenome	NODE_11736_length_1141_cov_3.933702	lytic	low quality draft
	PRJNA925892_SRR23162923_NODE_11736_length_4896_cov_4.779384	metagenome	NODE_11736_length_4896_cov_4.779384	lytic	low quality draft
	PRJNA925892_SRR23162934_NODE_11736_length_8597_cov_15.558651	metagenome	NODE_11736_length_8597_cov_15.558651	lytic	low quality draft
	CUR21-CRL-A_CUR21-CRL-016-1_NODE_1174_length_1794_cov_3.407131	metagenome	NODE_1174_length_1794_cov_3.407131	lytic	low quality draft
	PRJNA545004_SRR9219376_NODE_11742_length_5205_cov_17.879417	metagenome	NODE_11742_length_5205_cov_17.879417	lytic	low quality draft
	PRJNA576217_A_SRR15960029_NODE_11749_length_3765_cov_3.022372	metagenome	NODE_11749_length_3765_cov_3.022372	lytic	low quality draft
	PRJNA242900_A_SRR1207984_NODE_1175_length_1585_cov_163.232026	metagenome	NODE_1175_length_1585_cov_163.232026	lytic	low quality draft
	PRJNA242900_B_SRR1210582_NODE_1175_length_1654_cov_21.050031	metagenome	NODE_1175_length_1654_cov_21.050031	lytic	low quality draft
	PRJNA925892_SRR23162928_NODE_1175_length_22588_cov_12.508010	metagenome	NODE_1175_length_22588_cov_12.508010	lytic	low quality draft
	PRJNA302344_C_SRR2954667_NODE_11751_length_1140_cov_9.919816	metagenome	NODE_11751_length_1140_cov_9.919816	lytic	low quality draft
	PRJNA925892_SRR23162934_NODE_11759_length_8588_cov_11.841556	metagenome	NODE_11759_length_8588_cov_11.841556	lysogenic	low quality draft
	PRJNA545004_SRR9219371_NODE_117666_length_1349_cov_19.485317	metagenome	NODE_117666_length_1349_cov_19.485317	lytic	low quality draft
	PRJNA757245_A_SRR18532209_NODE_117752_length_1116_cov_19.827521	metagenome	NODE_117752_length_1116_cov_19.827521	lytic	low quality draft
	PRJNA302344_C_SRR2954667_NODE_11778_length_1139_cov_6.135609	metagenome	NODE_11778_length_1139_cov_6.135609	lytic	low quality draft
	PRJNA242900_A_SRR1207984_NODE_1178_length_1584_cov_45.862001	metagenome	NODE_1178_length_1584_cov_45.862001	lytic	low quality draft
	PRJNA597953_A_SRR10801153_NODE_1178_length_2783_cov_0.943901	metagenome	NODE_1178_length_2783_cov_0.943901	lytic	low quality draft
	PRJNA545004_SRR9219377_NODE_11786_length_4638_cov_6.608117	metagenome	NODE_11786_length_4638_cov_6.608117	lytic	low quality draft
	PRJNA576217_C_SRR15960022_NODE_11789_length_5919_cov_4.086119	metagenome	NODE_11789_length_5919_cov_4.086119	lytic	low quality draft
	PRJNA302344_D_SRR2954677_NODE_1179_length_1366_cov_28.825324	metagenome	NODE_1179_length_1366_cov_28.825324	lytic	low quality draft
	PRJNA757245_B_SRR18532220_NODE_1179_length_6237_cov_3.239890	metagenome	NODE_1179_length_6237_cov_3.239890	lytic	low quality draft
	PRJNA576217_D_SRR15960042_NODE_11793_length_2212_cov_4.475661	metagenome	NODE_11793_length_2212_cov_4.475661	lytic	low quality draft
	PRJNA302344_C_SRR2954667_NODE_11796_length_1138_cov_7.886427	metagenome	NODE_11796_length_1138_cov_7.886427	lytic	low quality draft
	PRJNA576217_C_SRR15960009_NODE_11796_length_5706_cov_4.401699	metagenome	NODE_11796_length_5706_cov_4.401699	lytic	low quality draft
	PRJNA302344_E_SRR2954674_NODE_11799_length_1315_cov_8.833333	metagenome	NODE_11799_length_1315_cov_8.833333	lytic	low quality draft
	PRJNA302344_D_SRR2954677_NODE_118_length_2511_cov_8.580212	metagenome	NODE_118_length_2511_cov_8.580212	lytic	low quality draft
	PRJNA242900_B_SRR1210582_NODE_118_length_3113_cov_77.241007	metagenome	NODE_118_length_3113_cov_77.241007	lytic	low quality draft
	PRJNA437202_G_SRR7058433_NODE_118_length_4443_cov_11.017320	metagenome	NODE_118_length_4443_cov_11.017320	lytic	low quality draft
	PRJNA437202_G_SRR7058438_NODE_118_length_4661_cov_11.159574	metagenome	NODE_118_length_4661_cov_11.159574	lytic	low quality draft
	PRJNA925892_SRR23162930_NODE_118_length_65523_cov_15.887456	metagenome	NODE_118_length_65523_cov_15.887456	lysogenic	low quality draft
	PRJNA242900_A_SRR1246941_NODE_1180_length_1744_cov_28.791593	metagenome	NODE_1180_length_1744_cov_28.791593	lytic	low quality draft
	PRJNA242900_A_SRR1246941_NODE_1181_length_1744_cov_10.547661	metagenome	NODE_1181_length_1744_cov_10.547661	lytic	low quality draft
	PRJNA925892_SRR23162938_NODE_1181_length_36724_cov_18.221413	metagenome	NODE_1181_length_36724_cov_18.221413	lytic	low quality draft
	PRJNA576217_D_SRR15960045_NODE_11814_length_1946_cov_16.962983	metagenome	NODE_11814_length_1946_cov_16.962983	lytic	low quality draft
	PRJNA576217_D_SRR15960034_NODE_11819_length_3205_cov_5.389524	metagenome	NODE_11819_length_3205_cov_5.389524	lytic	low quality draft
	PRJNA302344_C_SRR2954667_NODE_1182_length_2450_cov_5.291441	metagenome	NODE_1182_length_2450_cov_5.291441	lytic	low quality draft
	PRJNA302344_E_SRR2954674_NODE_11825_length_1314_cov_8.501191	metagenome	NODE_11825_length_1314_cov_8.501191	lytic	low quality draft
	PRJNA545004_SRR9182869_NODE_11829_length_3809_cov_7.654768	metagenome	NODE_11829_length_3809_cov_7.654768	lytic	low quality draft
	PRJNA925892_SRR23162934_NODE_11829_length_8567_cov_12.431273	metagenome	NODE_11829_length_8567_cov_12.431273	lytic	low quality draft
	PRJNA242900_A_SRR1246941_NODE_1183_length_1744_cov_4.259325	metagenome	NODE_1183_length_1744_cov_4.259325	lytic	low quality draft
	PRJNA545004_SRR9219371_NODE_118320_length_1344_cov_3.031032	metagenome	NODE_118320_length_1344_cov_3.031032	lytic	low quality draft
	PRJNA302344_C_SRR2954667_NODE_11834_length_1136_cov_5.237743	metagenome	NODE_11834_length_1136_cov_5.237743	lytic	low quality draft
	PRJNA576217_C_SRR15960013_NODE_11835_length_6116_cov_4.552549	metagenome	NODE_11835_length_6116_cov_4.552549	lytic	low quality draft
	PRJNA545004_SRR9219370_NODE_11839_length_4924_cov_9.178681	metagenome	NODE_11839_length_4924_cov_9.178681	lytic	low quality draft
	PRJNA477682_SRR7418765_NODE_1184_length_5978_cov_5.540267	metagenome	NODE_1184_length_5978_cov_5.540267	lytic	low quality draft
	PRJNA757245_A_SRR18532212_NODE_11849_length_1506_cov_2.320469	metagenome	NODE_11849_length_1506_cov_2.320469	lytic	low quality draft
	PRJNA925892_SRR23162935_NODE_1185_length_20028_cov_17.217894	metagenome	NODE_1185_length_20028_cov_17.217894	lytic	low quality draft
	PRJNA302344_C_SRR2954667_NODE_1185_length_2449_cov_3.991646	metagenome	NODE_1185_length_2449_cov_3.991646	lytic	low quality draft
	PRJNA545004_SRR9182861_NODE_1185_length_2923_cov_6.295676	metagenome	NODE_1185_length_2923_cov_6.295676	lytic	low quality draft
	PRJNA525179_B_SRR8664773_NODE_11852_length_4649_cov_29.103831	metagenome	NODE_11852_length_4649_cov_29.103831	lytic	low quality draft
	PRJNA925892_SRR23162938_NODE_11854_length_13481_cov_20.516610	metagenome	NODE_11854_length_13481_cov_20.516610	lytic	low quality draft
	PRJNA757245_A_SRR18532205_NODE_11854_length_3496_cov_6.221738	metagenome	NODE_11854_length_3496_cov_6.221738	lytic	low quality draft
	PRJNA545004_SRR9182860_NODE_118558_length_1102_cov_3.723973	metagenome	NODE_118558_length_1102_cov_3.723973	lytic	low quality draft
	PRJNA576217_B_SRR15959998_NODE_118573_length_1481_cov_24.503506	metagenome	NODE_118573_length_1481_cov_24.503506	lytic	low quality draft
	PRJNA242900_A_SRR1246941_NODE_1186_length_1742_cov_35.366924	metagenome	NODE_1186_length_1742_cov_35.366924	lytic	low quality draft
	PRJNA576217_D_SRR15960031_NODE_1186_length_5160_cov_5.061117	metagenome	NODE_1186_length_5160_cov_5.061117	lytic	low quality draft
	PRJNA302344_E_SRR2954674_NODE_11860_length_1312_cov_25.834527	metagenome	NODE_11860_length_1312_cov_25.834527	lytic	low quality draft
	PRJNA545004_SRR9182860_NODE_118636_length_1101_cov_6.413958	metagenome	NODE_118636_length_1101_cov_6.413958	lytic	low quality draft
	PRJNA576217_D_SRR15960045_NODE_11868_length_1940_cov_3.292838	metagenome	NODE_11868_length_1940_cov_3.292838	lytic	low quality draft
	PRJNA477682_SRR7418762_NODE_1187_length_5813_cov_3.992358	metagenome	NODE_1187_length_5813_cov_3.992358	lytic	low quality draft
	PRJNA477682_SRR7418765_NODE_1187_length_5966_cov_15.377939	metagenome	NODE_1187_length_5966_cov_15.377939	lytic	low quality draft
	PRJNA576217_C_SRR15960011_NODE_11871_length_8434_cov_6.000358	metagenome	NODE_11871_length_8434_cov_6.000358	lytic	low quality draft
	PRJNA757245_B_SRR18532220_NODE_11872_length_1982_cov_2.953295	metagenome	NODE_11872_length_1982_cov_2.953295	lytic	low quality draft
	PRJNA545004_SRR9219375_NODE_11873_length_5201_cov_26.617178	metagenome	NODE_11873_length_5201_cov_26.617178	lytic	low quality draft
	PRJNA576217_D_SRR15960034_NODE_118732_length_1134_cov_15.763670	metagenome	NODE_118732_length_1134_cov_15.763670	lytic	low quality draft
	PRJNA302344_C_SRR2954667_NODE_1188_length_2446_cov_5.754078	metagenome	NODE_1188_length_2446_cov_5.754078	lytic	low quality draft
	PRJNA757245_B_SRR18532216_NODE_1188_length_5086_cov_5.136553	metagenome	NODE_1188_length_5086_cov_5.136553	lytic	low quality draft
	PRJNA576217_D_SRR15960042_NODE_11881_length_2202_cov_3.003260	metagenome	NODE_11881_length_2202_cov_3.003260	lytic	low quality draft
	PRJNA302344_E_SRR2954674_NODE_11882_length_1312_cov_3.730310	metagenome	NODE_11882_length_1312_cov_3.730310	lytic	low quality draft
	PRJNA576217_D_SRR15960034_NODE_11884_length_3200_cov_3.892210	metagenome	NODE_11884_length_3200_cov_3.892210	lytic	low quality draft
	PRJNA545004_SRR9182870_NODE_118869_length_1074_cov_10.205103	metagenome	NODE_118869_length_1074_cov_10.205103	lytic	low quality draft
	PRJNA576217_C_SRR15960019_NODE_118871_length_1542_cov_6.443174	metagenome	NODE_118871_length_1542_cov_6.443174	lytic	low quality draft
	PRJNA302344_D_SRR2954677_NODE_1189_length_1362_cov_42.827850	metagenome	NODE_1189_length_1362_cov_42.827850	lytic	low quality draft
	PRJNA545004_SRR9219375_NODE_11892_length_5198_cov_4.001361	metagenome	NODE_11892_length_5198_cov_4.001361	lytic	low quality draft
	PRJNA576217_B_SRR15960007_NODE_118976_length_1552_cov_2.975284	metagenome	NODE_118976_length_1552_cov_2.975284	lytic	low quality draft
	PRJNA576217_D_SRR15960040_NODE_119_length_11513_cov_16.366731	metagenome	NODE_119_length_11513_cov_16.366731	lytic	low quality draft
	PRJNA302344_B_SRR2954668_NODE_119_length_2108_cov_5.452509	metagenome	NODE_119_length_2108_cov_5.452509	lytic	low quality draft
	PRJNA242900_A_SRR1207984_NODE_119_length_2760_cov_106.672089	metagenome	NODE_119_length_2760_cov_106.672089	lytic	low quality draft
	PRJNA242900_A_SRR1207980_NODE_119_length_3873_cov_2.761917	metagenome	NODE_119_length_3873_cov_2.761917	lytic	low quality draft
	PRJNA302344_C_SRR2954667_NODE_119_length_5116_cov_6.892116	metagenome	NODE_119_length_5116_cov_6.892116	lytic	low quality draft
	PRJNA242900_B_SRR1210582_NODE_1190_length_1650_cov_8.491536	metagenome	NODE_1190_length_1650_cov_8.491536	lytic	low quality draft
	PRJNA477682_SRR7418765_NODE_1190_length_5954_cov_3.732497	metagenome	NODE_1190_length_5954_cov_3.732497	lytic	low quality draft
	PRJNA576217_B_SRR15960008_NODE_11909_length_5214_cov_4.439620	metagenome	NODE_11909_length_5214_cov_4.439620	lytic	low quality draft
	PRJNA302344_D_SRR2954677_NODE_1191_length_1361_cov_53.969372	metagenome	NODE_1191_length_1361_cov_53.969372	lytic	low quality draft
	PRJNA242900_A_SRR1246941_NODE_1191_length_1741_cov_13.113879	metagenome	NODE_1191_length_1741_cov_13.113879	lytic	low quality draft
	PRJNA576217_D_SRR15960030_NODE_1191_length_4408_cov_6.940731	metagenome	NODE_1191_length_4408_cov_6.940731	lytic	low quality draft
	PRJNA925892_SRR23162936_NODE_11916_length_13031_cov_20.884094	metagenome	NODE_11916_length_13031_cov_20.884094	lytic	low quality draft
	PRJNA925892_SRR23162919_NODE_11916_length_14052_cov_12.739587	metagenome	NODE_11916_length_14052_cov_12.739587	lytic	low quality draft
	PRJNA925892_SRR23162930_NODE_11923_length_13536_cov_12.301165	metagenome	NODE_11923_length_13536_cov_12.301165	lytic	low quality draft
	PRJNA525179_B_SRR8664773_NODE_11929_length_4634_cov_2.938633	metagenome	NODE_11929_length_4634_cov_2.938633	lytic	low quality draft
	PRJNA242900_B_SRR1210582_NODE_1193_length_1648_cov_9.211551	metagenome	NODE_1193_length_1648_cov_9.211551	lytic	low quality draft
	PRJNA576217_D_SRR15960043_NODE_11930_length_3195_cov_4.492038	metagenome	NODE_11930_length_3195_cov_4.492038	lytic	low quality draft
	PRJNA302344_C_SRR2954667_NODE_11932_length_1133_cov_1.868275	metagenome	NODE_11932_length_1133_cov_1.868275	lytic	low quality draft
	PRJNA576217_C_SRR15960024_NODE_11933_length_9873_cov_8.013343	metagenome	NODE_11933_length_9873_cov_8.013343	lytic	low quality draft
	PRJNA576217_A_SRR15960028_NODE_119456_length_1570_cov_4.351815	metagenome	NODE_119456_length_1570_cov_4.351815	lytic	low quality draft
	PRJNA576217_B_SRR15960002_NODE_11946_length_7116_cov_6.122362	metagenome	NODE_11946_length_7116_cov_6.122362	lytic	low quality draft
	PRJNA757245_A_SRR18532205_NODE_11948_length_3486_cov_5.319440	metagenome	NODE_11948_length_3486_cov_5.319440	lytic	low quality draft
	CUR21-CRL-A_CUR21-CRL-017-1_NODE_1195_length_2184_cov_47.469234	metagenome	NODE_1195_length_2184_cov_47.469234	lytic	low quality draft
	PRJNA757245_A_SRR18532207_NODE_11953_length_3676_cov_3.500138	metagenome	NODE_11953_length_3676_cov_3.500138	lytic	low quality draft
	PRJNA302344_C_SRR2954667_NODE_11954_length_1131_cov_29.735130	metagenome	NODE_11954_length_1131_cov_29.735130	lytic	low quality draft
	PRJNA925892_SRR23162921_NODE_11955_length_4715_cov_14.943991	metagenome	NODE_11955_length_4715_cov_14.943991	lytic	low quality draft
	PRJNA757245_B_SRR18532216_NODE_1196_length_5076_cov_8.422027	metagenome	NODE_1196_length_5076_cov_8.422027	lytic	low quality draft
	PRJNA302344_E_SRR2954674_NODE_11964_length_1308_cov_12.426975	metagenome	NODE_11964_length_1308_cov_12.426975	lytic	low quality draft
	PRJNA302344_C_SRR2954667_NODE_11974_length_1130_cov_6.901395	metagenome	NODE_11974_length_1130_cov_6.901395	lytic	low quality draft
	PRJNA576217_D_SRR15960036_NODE_119758_length_1240_cov_2.329958	metagenome	NODE_119758_length_1240_cov_2.329958	lytic	low quality draft
	PRJNA576217_D_SRR15960043_NODE_11984_length_3191_cov_3.346301	metagenome	NODE_11984_length_3191_cov_3.346301	lytic	low quality draft
	PRJNA925892_SRR23162923_NODE_11986_length_4857_cov_6.088713	metagenome	NODE_11986_length_4857_cov_6.088713	lytic	low quality draft
	PRJNA242900_A_SRR1246941_NODE_1199_length_1738_cov_17.185977	metagenome	NODE_1199_length_1738_cov_17.185977	lytic	low quality draft
	PRJNA545004_SRR9219375_NODE_119919_length_1446_cov_2.204889	metagenome	NODE_119919_length_1446_cov_2.204889	lytic	low quality draft
	PRJNA302344_E_SRR2954674_NODE_11994_length_1307_cov_6.443291	metagenome	NODE_11994_length_1307_cov_6.443291	lytic	low quality draft
	PRJNA302344_A_SRR2954663_NODE_12_length_2891_cov_63.340268	metagenome	NODE_12_length_2891_cov_63.340268	lytic	low quality draft
	PRJNA477682_SRR7418770_NODE_12_length_43124_cov_95.385382	metagenome	NODE_12_length_43124_cov_95.385382	lysogenic	low quality draft
	PRJNA437202_K_SRR7058413_NODE_12_length_6971_cov_16.040775	metagenome	NODE_12_length_6971_cov_16.040775	lytic	low quality draft
	PRJNA597953_A_SRR10801156_NODE_12_length_8537_cov_0.686801	metagenome	NODE_12_length_8537_cov_0.686801	lytic	low quality draft
	PRJNA576217_D_SRR15960032_NODE_120_length_19848_cov_6.643056	metagenome	NODE_120_length_19848_cov_6.643056	lytic	medium quality draft
	PRJNA302344_D_SRR2954677_NODE_120_length_2508_cov_23.219731	metagenome	NODE_120_length_2508_cov_23.219731	lytic	low quality draft
	PRJNA242900_A_SRR1207980_NODE_120_length_3851_cov_3.933087	metagenome	NODE_120_length_3851_cov_3.933087	lytic	low quality draft
	PRJNA302344_E_SRR2954674_NODE_120_length_4353_cov_9.770358	metagenome	NODE_120_length_4353_cov_9.770358	lytic	low quality draft
	PRJNA302344_C_SRR2954667_NODE_120_length_5100_cov_26.181368	metagenome	NODE_120_length_5100_cov_26.181368	lytic	low quality draft
	PRJNA928230_SRR23240487_NODE_120_length_5510_cov_4.245646	metagenome	NODE_120_length_5510_cov_4.245646	lytic	low quality draft
	PRJNA928230_SRR23240492_NODE_120_length_6366_cov_8.611947	metagenome	NODE_120_length_6366_cov_8.611947	lytic	low quality draft
	PRJNA242900_A_SRR1246941_NODE_1200_length_1738_cov_17.142602	metagenome	NODE_1200_length_1738_cov_17.142602	lytic	low quality draft
	PRJNA477682_SRR7418770_NODE_1200_length_2914_cov_2.245191	metagenome	NODE_1200_length_2914_cov_2.245191	lytic	low quality draft
	PRJNA757245_A_SRR18532208_NODE_12000_length_2064_cov_4.506222	metagenome	NODE_12000_length_2064_cov_4.506222	lytic	low quality draft
	PRJNA576217_D_SRR15960043_NODE_12001_length_3189_cov_3.529036	metagenome	NODE_12001_length_3189_cov_3.529036	lytic	low quality draft
	PRJNA925892_SRR23162919_NODE_12005_length_13978_cov_20.534439	metagenome	NODE_12005_length_13978_cov_20.534439	lytic	low quality draft
	PRJNA925892_SRR23162927_NODE_12008_length_5571_cov_8.311458	metagenome	NODE_12008_length_5571_cov_8.311458	lytic	low quality draft
	PRJNA525179_A_SRR8664771_NODE_120094_length_1478_cov_2.605060	metagenome	NODE_120094_length_1478_cov_2.605060	lytic	low quality draft
	PRJNA302344_C_SRR2954667_NODE_1201_length_2435_cov_11.781933	metagenome	NODE_1201_length_2435_cov_11.781933	lytic	low quality draft
	PRJNA302344_E_SRR2954674_NODE_1201_length_2616_cov_9.743460	metagenome	NODE_1201_length_2616_cov_9.743460	lytic	low quality draft
	PRJNA576217_C_SRR15960021_NODE_12016_length_6793_cov_4.436331	metagenome	NODE_12016_length_6793_cov_4.436331	lytic	low quality draft
	PRJNA525179_B_SRR8664774_NODE_120168_length_1414_cov_14.0155	metagenome	NODE_120168_length_1414_cov_14.0155	lytic	low quality draft
	PRJNA242900_A_SRR1207984_NODE_1202_length_1575_cov_63.300658	metagenome	NODE_1202_length_1575_cov_63.300658	lytic	low quality draft
	PRJNA242900_A_SRR1246941_NODE_1202_length_1738_cov_12.426619	metagenome	NODE_1202_length_1738_cov_12.426619	lytic	low quality draft
	PRJNA576217_D_SRR15960043_NODE_12024_length_3187_cov_4.205619	metagenome	NODE_12024_length_3187_cov_4.205619	lytic	low quality draft
	PRJNA576217_D_SRR15960043_NODE_12034_length_3187_cov_3.325670	metagenome	NODE_12034_length_3187_cov_3.325670	lytic	low quality draft
	PRJNA576217_C_SRR15960012_NODE_1204_length_15854_cov_5.577885	metagenome	NODE_1204_length_15854_cov_5.577885	lytic	low quality draft
	PRJNA242900_B_SRR1210582_NODE_1204_length_1644_cov_14.791064	metagenome	NODE_1204_length_1644_cov_14.791064	lytic	low quality draft
	CUR21-CRL-A_CUR21-CRL-017-1_NODE_1204_length_2176_cov_4.453560	metagenome	NODE_1204_length_2176_cov_4.453560	lytic	low quality draft
	PRJNA576217_C_SRR15960023_NODE_12043_length_5062_cov_5.878370	metagenome	NODE_12043_length_5062_cov_5.878370	lysogenic	low quality draft
	PRJNA545004_SRR9182870_NODE_12045_length_3943_cov_6.834105	metagenome	NODE_12045_length_3943_cov_6.834105	lytic	low quality draft
	PRJNA242900_A_SRR1246941_NODE_1205_length_1737_cov_13.369798	metagenome	NODE_1205_length_1737_cov_13.369798	lytic	low quality draft
	PRJNA302344_C_SRR2954667_NODE_1206_length_2433_cov_4.401177	metagenome	NODE_1206_length_2433_cov_4.401177	lytic	low quality draft
	PRJNA576217_C_SRR15960016_NODE_1206_length_9481_cov_3.760238	metagenome	NODE_1206_length_9481_cov_3.760238	lytic	low quality draft
	PRJNA925892_SRR23162938_NODE_12062_length_13329_cov_17.443423	metagenome	NODE_12062_length_13329_cov_17.443423	lytic	low quality draft
	PRJNA928230_SRR23240485_NODE_12068_length_1751_cov_3.172759	metagenome	NODE_12068_length_1751_cov_3.172759	lytic	low quality draft
	PRJNA576217_C_SRR15960014_NODE_12069_length_6985_cov_4.477922	metagenome	NODE_12069_length_6985_cov_4.477922	lysogenic	low quality draft
	PRJNA242900_A_SRR1246941_NODE_1207_length_1736_cov_18.942296	metagenome	NODE_1207_length_1736_cov_18.942296	lytic	low quality draft
	PRJNA477682_SRR7418768_NODE_1207_length_2817_cov_1.608617	metagenome	NODE_1207_length_2817_cov_1.608617	lytic	low quality draft
	PRJNA576217_C_SRR15960014_NODE_120705_length_1454_cov_7.398856	metagenome	NODE_120705_length_1454_cov_7.398856	lytic	low quality draft
	PRJNA757245_A_SRR18532207_NODE_12072_length_3662_cov_2.748267	metagenome	NODE_12072_length_3662_cov_2.748267	lytic	low quality draft
	PRJNA302344_C_SRR2954667_NODE_12077_length_1126_cov_2.457516	metagenome	NODE_12077_length_1126_cov_2.457516	lytic	low quality draft
	PRJNA302344_E_SRR2954674_NODE_12079_length_1303_cov_15.697115	metagenome	NODE_12079_length_1303_cov_15.697115	lytic	low quality draft
	PRJNA242900_A_SRR1207984_NODE_1208_length_1572_cov_8.951879	metagenome	NODE_1208_length_1572_cov_8.951879	lytic	low quality draft
	PRJNA302344_E_SRR2954674_NODE_12080_length_1303_cov_12.737981	metagenome	NODE_12080_length_1303_cov_12.737981	lytic	low quality draft
	PRJNA545004_SRR9219372_NODE_12089_length_4842_cov_14.593900	metagenome	NODE_12089_length_4842_cov_14.593900	lytic	low quality draft
	PRJNA576217_C_SRR15960022_NODE_1209_length_11560_cov_8.050587	metagenome	NODE_1209_length_11560_cov_8.050587	lytic	low quality draft
	PRJNA242900_A_SRR1246941_NODE_1209_length_1736_cov_5.475312	metagenome	NODE_1209_length_1736_cov_5.475312	lytic	low quality draft
	PRJNA477682_SRR7418770_NODE_1209_length_2887_cov_5.216455	metagenome	NODE_1209_length_2887_cov_5.216455	lytic	low quality draft
	PRJNA757245_B_SRR18532216_NODE_1209_length_5064_cov_9.192454	metagenome	NODE_1209_length_5064_cov_9.192454	lytic	low quality draft
	PRJNA302344_E_SRR2954674_NODE_12093_length_1303_cov_4.168269	metagenome	NODE_12093_length_1303_cov_4.168269	lytic	low quality draft
	PRJNA576217_C_SRR15960012_NODE_12099_length_7458_cov_5.628259	metagenome	NODE_12099_length_7458_cov_5.628259	lytic	low quality draft
	PRJNA242900_A_SRR1246941_NODE_121_length_3093_cov_67.318631	metagenome	NODE_121_length_3093_cov_67.318631	lytic	low quality draft
	PRJNA437202_L_SRR7058467_NODE_121_length_3323_cov_10.539780	metagenome	NODE_121_length_3323_cov_10.539780	lytic	low quality draft
	PRJNA302344_E_SRR2954674_NODE_121_length_4346_cov_5.407364	metagenome	NODE_121_length_4346_cov_5.407364	lytic	low quality draft
	PRJNA757245_B_SRR18532219_NODE_121_length_6777_cov_6.915204	metagenome	NODE_121_length_6777_cov_6.915204	lytic	low quality draft
	PRJNA302344_D_SRR2954677_NODE_1210_length_1352_cov_11.666153	metagenome	NODE_1210_length_1352_cov_11.666153	lytic	low quality draft
	PRJNA242900_B_SRR1210582_NODE_1210_length_1642_cov_3.364209	metagenome	NODE_1210_length_1642_cov_3.364209	lytic	low quality draft
	PRJNA545004_SRR9219372_NODE_121015_length_1310_cov_1.797610	metagenome	NODE_121015_length_1310_cov_1.797610	lytic	low quality draft
	PRJNA302344_C_SRR2954667_NODE_1211_length_2431_cov_5.500421	metagenome	NODE_1211_length_2431_cov_5.500421	lytic	low quality draft
	PRJNA302344_C_SRR2954667_NODE_12112_length_1124_cov_3.599626	metagenome	NODE_12112_length_1124_cov_3.599626	lytic	low quality draft
	PRJNA302344_C_SRR2954667_NODE_12117_length_1124_cov_2.662301	metagenome	NODE_12117_length_1124_cov_2.662301	lytic	low quality draft
	PRJNA576217_C_SRR15960013_NODE_121183_length_1507_cov_9.442837	metagenome	NODE_121183_length_1507_cov_9.442837	lytic	low quality draft
	PRJNA525179_B_SRR8664773_NODE_121211_length_1492_cov_2.685456	metagenome	NODE_121211_length_1492_cov_2.685456	lytic	low quality draft
	PRJNA302344_E_SRR2954674_NODE_12123_length_1301_cov_21.077849	metagenome	NODE_12123_length_1301_cov_21.077849	lytic	low quality draft
	PRJNA525179_C_SRR8664775_NODE_12127_length_5718_cov_12.119371	metagenome	NODE_12127_length_5718_cov_12.119371	lytic	low quality draft
	PRJNA925892_SRR23162934_NODE_12137_length_8488_cov_11.185936	metagenome	NODE_12137_length_8488_cov_11.185936	lytic	low quality draft
	PRJNA928230_SRR23240495_NODE_1214_length_3224_cov_3.375828	metagenome	NODE_1214_length_3224_cov_3.375828	lytic	low quality draft
	PRJNA545004_SRR9182869_NODE_121424_length_1073_cov_6.657171	metagenome	NODE_121424_length_1073_cov_6.657171	lytic	low quality draft
	PRJNA545004_SRR9219376_NODE_121496_length_1429_cov_2.534207	metagenome	NODE_121496_length_1429_cov_2.534207	lytic	low quality draft
	PRJNA302344_E_SRR2954674_NODE_12151_length_1300_cov_9.129317	metagenome	NODE_12151_length_1300_cov_9.129317	lytic	low quality draft
	PRJNA576217_B_SRR15960002_NODE_12152_length_7066_cov_5.843674	metagenome	NODE_12152_length_7066_cov_5.843674	lytic	low quality draft
	PRJNA242900_B_SRR1210582_NODE_1216_length_1639_cov_27.887626	metagenome	NODE_1216_length_1639_cov_27.887626	lytic	low quality draft
	PRJNA477682_SRR7418763_NODE_1216_length_1895_cov_2.351630	metagenome	NODE_1216_length_1895_cov_2.351630	lytic	low quality draft
	PRJNA477682_SRR7418768_NODE_1216_length_2806_cov_3.134860	metagenome	NODE_1216_length_2806_cov_3.134860	lytic	low quality draft
	PRJNA302344_C_SRR2954667_NODE_12165_length_1122_cov_2.177132	metagenome	NODE_12165_length_1122_cov_2.177132	lytic	low quality draft
	PRJNA925892_SRR23162919_NODE_12168_length_13824_cov_14.319631	metagenome	NODE_12168_length_13824_cov_14.319631	lytic	low quality draft
	PRJNA925892_SRR23162939_NODE_12168_length_13834_cov_17.068873	metagenome	NODE_12168_length_13834_cov_17.068873	lytic	low quality draft
	PRJNA576217_C_SRR15960014_NODE_12168_length_6960_cov_4.993773	metagenome	NODE_12168_length_6960_cov_4.993773	lytic	low quality draft
	PRJNA302344_C_SRR2954667_NODE_1217_length_2427_cov_13.798482	metagenome	NODE_1217_length_2427_cov_13.798482	lytic	low quality draft
	PRJNA302344_E_SRR2954674_NODE_12172_length_1299_cov_8.287781	metagenome	NODE_12172_length_1299_cov_8.287781	lytic	low quality draft
	PRJNA576217_B_SRR15959998_NODE_121734_length_1435_cov_3.380435	metagenome	NODE_121734_length_1435_cov_3.380435	lytic	low quality draft
	PRJNA302344_E_SRR2954674_NODE_12174_length_1299_cov_7.181672	metagenome	NODE_12174_length_1299_cov_7.181672	lytic	low quality draft
	PRJNA576217_C_SRR15960024_NODE_1218_length_22185_cov_8.353050	metagenome	NODE_1218_length_22185_cov_8.353050	lytic	low quality draft
	PRJNA302344_C_SRR2954667_NODE_12182_length_1121_cov_3.191370	metagenome	NODE_12182_length_1121_cov_3.191370	lytic	low quality draft
	PRJNA545004_SRR9219371_NODE_12188_length_4859_cov_17.493131	metagenome	NODE_12188_length_4859_cov_17.493131	lytic	low quality draft
	PRJNA437202_C_SRR7058417_NODE_1219_length_1458_cov_2.930150	metagenome	NODE_1219_length_1458_cov_2.930150	lytic	low quality draft
	PRJNA477682_SRR7418765_NODE_1219_length_5860_cov_127.663394	metagenome	NODE_1219_length_5860_cov_127.663394	lytic	low quality draft
	PRJNA525179_B_SRR8664773_NODE_12199_length_4588_cov_2.136554	metagenome	NODE_12199_length_4588_cov_2.136554	lytic	low quality draft
	PRJNA242900_B_SRR1210582_NODE_122_length_3095_cov_6.236842	metagenome	NODE_122_length_3095_cov_6.236842	lytic	low quality draft
	PRJNA928230_SRR23240488_NODE_122_length_5401_cov_25.268612	metagenome	NODE_122_length_5401_cov_25.268612	lytic	low quality draft
	PRJNA242900_A_SRR1207984_NODE_1220_length_1566_cov_257.545334	metagenome	NODE_1220_length_1566_cov_257.545334	lytic	low quality draft
	PRJNA545004_SRR9219373_NODE_12204_length_4059_cov_4.436813	metagenome	NODE_12204_length_4059_cov_4.436813	lytic	low quality draft
	PRJNA576217_B_SRR15960002_NODE_12207_length_7051_cov_7.408090	metagenome	NODE_12207_length_7051_cov_7.408090	lytic	low quality draft
	PRJNA757245_A_SRR18532207_NODE_1221_length_7773_cov_5.137471	metagenome	NODE_1221_length_7773_cov_5.137471	lytic	low quality draft
	PRJNA576217_A_SRR15959991_NODE_1222_length_11134_cov_23.420796	metagenome	NODE_1222_length_11134_cov_23.420796	lytic	low quality draft
	PRJNA302344_C_SRR2954667_NODE_1222_length_2425_cov_3.705063	metagenome	NODE_1222_length_2425_cov_3.705063	lytic	low quality draft
	PRJNA576217_D_SRR15960041_NODE_122304_length_1043_cov_3.690283	metagenome	NODE_122304_length_1043_cov_3.690283	lytic	low quality draft
	PRJNA242900_A_SRR1207984_NODE_1224_length_1565_cov_53.211921	metagenome	NODE_1224_length_1565_cov_53.211921	lytic	low quality draft
	PRJNA242900_A_SRR1246941_NODE_1224_length_1730_cov_29.168358	metagenome	NODE_1224_length_1730_cov_29.168358	lytic	low quality draft
	PRJNA302344_C_SRR2954667_NODE_1224_length_2424_cov_4.655551	metagenome	NODE_1224_length_2424_cov_4.655551	lytic	low quality draft
	PRJNA757245_A_SRR18532210_NODE_1224_length_2689_cov_4.041002	metagenome	NODE_1224_length_2689_cov_4.041002	lytic	low quality draft
	PRJNA545004_SRR9219371_NODE_122412_length_1309_cov_2.346093	metagenome	NODE_122412_length_1309_cov_2.346093	lytic	low quality draft
	PRJNA576217_B_SRR15960046_NODE_122414_length_1323_cov_6.656151	metagenome	NODE_122414_length_1323_cov_6.656151	lytic	low quality draft
	PRJNA576217_D_SRR15960042_NODE_12242_length_2163_cov_3.011860	metagenome	NODE_12242_length_2163_cov_3.011860	lytic	low quality draft
	PRJNA925892_SRR23162922_NODE_12243_length_7695_cov_14.527487	metagenome	NODE_12243_length_7695_cov_14.527487	lytic	low quality draft
	PRJNA302344_C_SRR2954667_NODE_12245_length_1119_cov_1.814850	metagenome	NODE_12245_length_1119_cov_1.814850	lytic	low quality draft
	PRJNA302344_E_SRR2954674_NODE_12249_length_1295_cov_13.941935	metagenome	NODE_12249_length_1295_cov_13.941935	lytic	low quality draft
	PRJNA576217_C_SRR15960012_NODE_1225_length_15764_cov_5.766503	metagenome	NODE_1225_length_15764_cov_5.766503	lytic	low quality draft
	PRJNA242900_B_SRR1210582_NODE_1225_length_1634_cov_22.836605	metagenome	NODE_1225_length_1634_cov_22.836605	lytic	low quality draft
	PRJNA302344_C_SRR2954667_NODE_1225_length_2422_cov_3.347698	metagenome	NODE_1225_length_2422_cov_3.347698	lytic	low quality draft
	PRJNA925892_SRR23162938_NODE_1225_length_36346_cov_17.272519	metagenome	NODE_1225_length_36346_cov_17.272519	lytic	low quality draft
	PRJNA302344_C_SRR2954667_NODE_12253_length_1118_cov_7.294450	metagenome	NODE_12253_length_1118_cov_7.294450	lytic	low quality draft
	PRJNA925892_SRR23162931_NODE_12254_length_11069_cov_15.057200	metagenome	NODE_12254_length_11069_cov_15.057200	lytic	low quality draft
	PRJNA576217_D_SRR15960035_NODE_1226_length_6287_cov_5.241656	metagenome	NODE_1226_length_6287_cov_5.241656	lytic	low quality draft
	PRJNA576217_C_SRR15960014_NODE_12262_length_6942_cov_5.609699	metagenome	NODE_12262_length_6942_cov_5.609699	lytic	low quality draft
	PRJNA302344_E_SRR2954674_NODE_12263_length_1295_cov_3.739516	metagenome	NODE_12263_length_1295_cov_3.739516	lytic	low quality draft
	PRJNA302344_E_SRR2954674_NODE_12268_length_1294_cov_52.907990	metagenome	NODE_12268_length_1294_cov_52.907990	lytic	low quality draft
	PRJNA576217_A_SRR15959990_NODE_12268_length_3122_cov_4.291490	metagenome	NODE_12268_length_3122_cov_4.291490	lytic	low quality draft
	PRJNA302344_C_SRR2954667_NODE_12270_length_1118_cov_2.531515	metagenome	NODE_12270_length_1118_cov_2.531515	lytic	low quality draft
	PRJNA576217_B_SRR15960046_NODE_12273_length_7125_cov_4.798303	metagenome	NODE_12273_length_7125_cov_4.798303	lytic	low quality draft
	PRJNA925892_SRR23162925_NODE_12278_length_5235_cov_17.705019	metagenome	NODE_12278_length_5235_cov_17.705019	lytic	low quality draft
	PRJNA545004_SRR9219374_NODE_12284_length_5095_cov_9.095437	metagenome	NODE_12284_length_5095_cov_9.095437	lytic	low quality draft
	PRJNA757245_A_SRR18532210_NODE_12285_length_1512_cov_3.761839	metagenome	NODE_12285_length_1512_cov_3.761839	lytic	low quality draft
	PRJNA576217_D_SRR15960045_NODE_12285_length_1892_cov_3.912357	metagenome	NODE_12285_length_1892_cov_3.912357	lytic	low quality draft
	PRJNA757245_B_SRR18532225_NODE_122850_length_1175_cov_2.459821	metagenome	NODE_122850_length_1175_cov_2.459821	lytic	low quality draft
	PRJNA925892_SRR23162922_NODE_12289_length_7681_cov_16.365591	metagenome	NODE_12289_length_7681_cov_16.365591	lytic	low quality draft
	PRJNA545004_SRR9182860_NODE_1229_length_9065_cov_7.922087	metagenome	NODE_1229_length_9065_cov_7.922087	lytic	low quality draft
	PRJNA242900_B_SRR1210582_NODE_123_length_3093_cov_30.804806	metagenome	NODE_123_length_3093_cov_30.804806	lytic	low quality draft
	PRJNA576217_D_SRR15960045_NODE_123_length_44607_cov_11.741583	metagenome	NODE_123_length_44607_cov_11.741583	lytic	high quality draft
	PRJNA576217_D_SRR15960031_NODE_123023_length_1028_cov_4.291881	metagenome	NODE_123023_length_1028_cov_4.291881	lytic	low quality draft
	PRJNA925892_SRR23162917_NODE_12303_length_4706_cov_8.003225	metagenome	NODE_12303_length_4706_cov_8.003225	lytic	low quality draft
	PRJNA576217_C_SRR15960018_NODE_12309_length_7357_cov_5.620926	metagenome	NODE_12309_length_7357_cov_5.620926	lytic	low quality draft
	PRJNA597953_B_SRR10801160_NODE_1231_length_2394_cov_0.674901	metagenome	NODE_1231_length_2394_cov_0.674901	lytic	low quality draft
	PRJNA302344_C_SRR2954667_NODE_12316_length_1116_cov_6.287465	metagenome	NODE_12316_length_1116_cov_6.287465	lytic	low quality draft
	PRJNA576217_D_SRR15960034_NODE_12316_length_3160_cov_16.315298	metagenome	NODE_12316_length_3160_cov_16.315298	lytic	low quality draft
	PRJNA576217_B_SRR15960002_NODE_12318_length_7024_cov_6.986081	metagenome	NODE_12318_length_7024_cov_6.986081	lytic	low quality draft
	PRJNA925892_SRR23162936_NODE_1232_length_35245_cov_16.626542	metagenome	NODE_1232_length_35245_cov_16.626542	lytic	low quality draft
	PRJNA925892_SRR23162931_NODE_12322_length_11027_cov_13.868848	metagenome	NODE_12322_length_11027_cov_13.868848	lytic	low quality draft
	PRJNA925892_SRR23162930_NODE_1233_length_37220_cov_15.665680	metagenome	NODE_1233_length_37220_cov_15.665680	lytic	low quality draft
	PRJNA576217_A_SRR15960028_NODE_123335_length_1533_cov_6.962788	metagenome	NODE_123335_length_1533_cov_6.962788	lytic	low quality draft
	PRJNA302344_C_SRR2954667_NODE_12337_length_1115_cov_4.994340	metagenome	NODE_12337_length_1115_cov_4.994340	lytic	low quality draft
	PRJNA757245_A_SRR18532210_NODE_1234_length_2684_cov_4.626094	metagenome	NODE_1234_length_2684_cov_4.626094	lytic	low quality draft
	PRJNA925892_SRR23162931_NODE_12341_length_11019_cov_9.665907	metagenome	NODE_12341_length_11019_cov_9.665907	lytic	low quality draft
	PRJNA757245_A_SRR18532206_NODE_12342_length_2445_cov_3.135983	metagenome	NODE_12342_length_2445_cov_3.135983	lytic	low quality draft
	PRJNA242900_A_SRR1246941_NODE_1235_length_1728_cov_21.962343	metagenome	NODE_1235_length_1728_cov_21.962343	lytic	low quality draft
	PRJNA302344_E_SRR2954674_NODE_1235_length_2599_cov_3.273978	metagenome	NODE_1235_length_2599_cov_3.273978	lytic	low quality draft
	PRJNA545004_SRR9219377_NODE_12350_length_4546_cov_24.372077	metagenome	NODE_12350_length_4546_cov_24.372077	lytic	low quality draft
	PRJNA545004_SRR9182867_NODE_12357_length_4057_cov_7.088956	metagenome	NODE_12357_length_4057_cov_7.088956	lytic	low quality draft
	PRJNA242900_A_SRR1207984_NODE_1236_length_1561_cov_4.075697	metagenome	NODE_1236_length_1561_cov_4.075697	lytic	low quality draft
	PRJNA757245_B_SRR18532223_NODE_1237_length_6147_cov_4.831090	metagenome	NODE_1237_length_6147_cov_4.831090	lytic	low quality draft
	PRJNA302344_E_SRR2954674_NODE_12373_length_1290_cov_17.150607	metagenome	NODE_12373_length_1290_cov_17.150607	lytic	low quality draft
	PRJNA576217_D_SRR15960043_NODE_123761_length_1233_cov_7.914261	metagenome	NODE_123761_length_1233_cov_7.914261	lytic	low quality draft
	PRJNA576217_A_SRR15960028_NODE_12379_length_4894_cov_9.191362	metagenome	NODE_12379_length_4894_cov_9.191362	lytic	low quality draft
	PRJNA302344_C_SRR2954667_NODE_1238_length_2413_cov_4.358355	metagenome	NODE_1238_length_2413_cov_4.358355	lytic	low quality draft
	PRJNA302344_E_SRR2954674_NODE_1238_length_2598_cov_11.708612	metagenome	NODE_1238_length_2598_cov_11.708612	lytic	low quality draft
	PRJNA576217_B_SRR15960047_NODE_1239_length_6100_cov_4.481059	metagenome	NODE_1239_length_6100_cov_4.481059	lytic	low quality draft
	PRJNA928230_SRR23240485_NODE_12391_length_1739_cov_2.475653	metagenome	NODE_12391_length_1739_cov_2.475653	lytic	low quality draft
	PRJNA925892_SRR23162938_NODE_12392_length_13075_cov_25.168587	metagenome	NODE_12392_length_13075_cov_25.168587	lytic	low quality draft
	PRJNA302344_C_SRR2954667_NODE_12395_length_1113_cov_3.306238	metagenome	NODE_12395_length_1113_cov_3.306238	lytic	low quality draft
	PRJNA302344_E_SRR2954674_NODE_12396_length_1290_cov_3.263968	metagenome	NODE_12396_length_1290_cov_3.263968	lytic	low quality draft
	PRJNA242900_A_SRR1207984_NODE_124_length_2731_cov_55.170777	metagenome	NODE_124_length_2731_cov_55.170777	lytic	low quality draft
	PRJNA302344_E_SRR2954674_NODE_124_length_4336_cov_16.295258	metagenome	NODE_124_length_4336_cov_16.295258	lytic	low quality draft
	PRJNA302344_C_SRR2954667_NODE_124_length_5033_cov_6.347529	metagenome	NODE_124_length_5033_cov_6.347529	lytic	low quality draft
	PRJNA525179_B_SRR8664773_NODE_124_length_76773_cov_19.044540_fragment_1	metagenome	NODE_124_length_76773_cov_19.044540_fragment_1	lysogenic	medium quality draft
	PRJNA242900_A_SRR1207984_NODE_1240_length_1558_cov_58.451098	metagenome	NODE_1240_length_1558_cov_58.451098	lytic	low quality draft
	PRJNA242900_B_SRR1210582_NODE_1240_length_1629_cov_4.789708	metagenome	NODE_1240_length_1629_cov_4.789708	lytic	low quality draft
	PRJNA302344_C_SRR2954667_NODE_1240_length_2412_cov_2.953755	metagenome	NODE_1240_length_2412_cov_2.953755	lytic	low quality draft
	PRJNA757245_B_SRR18532216_NODE_1240_length_4997_cov_6.352287	metagenome	NODE_1240_length_4997_cov_6.352287	lytic	low quality draft
	PRJNA525179_A_SRR8664771_NODE_124041_length_1444_cov_2.392369	metagenome	NODE_124041_length_1444_cov_2.392369	lytic	low quality draft
	PRJNA242900_B_SRR1210582_NODE_1241_length_1629_cov_3.245870	metagenome	NODE_1241_length_1629_cov_3.245870	lytic	low quality draft
	PRJNA302344_C_SRR2954667_NODE_1241_length_2411_cov_15.955433	metagenome	NODE_1241_length_2411_cov_15.955433	lytic	low quality draft
	PRJNA757245_B_SRR18532216_NODE_12421_length_1864_cov_1.795467	metagenome	NODE_12421_length_1864_cov_1.795467	lytic	low quality draft
	PRJNA302344_C_SRR2954667_NODE_12423_length_1112_cov_2.483444	metagenome	NODE_12423_length_1112_cov_2.483444	lytic	low quality draft
	PRJNA545004_SRR9182870_NODE_12424_length_3894_cov_7.030477	metagenome	NODE_12424_length_3894_cov_7.030477	lytic	low quality draft
	PRJNA576217_D_SRR15960042_NODE_12429_length_2145_cov_3.797608	metagenome	NODE_12429_length_2145_cov_3.797608	lytic	low quality draft
	PRJNA302344_D_SRR2954677_NODE_1243_length_1340_cov_34.200000	metagenome	NODE_1243_length_1340_cov_34.200000	lytic	low quality draft
	PRJNA757245_B_SRR18532216_NODE_1243_length_4994_cov_5.948978	metagenome	NODE_1243_length_4994_cov_5.948978	lytic	low quality draft
	PRJNA576217_C_SRR15960011_NODE_124363_length_1151_cov_6.154197	metagenome	NODE_124363_length_1151_cov_6.154197	lytic	low quality draft
	PRJNA576217_C_SRR15960019_NODE_12439_length_6013_cov_4.695200	metagenome	NODE_12439_length_6013_cov_4.695200	lytic	low quality draft
	PRJNA302344_C_SRR2954667_NODE_1244_length_2410_cov_4.955839	metagenome	NODE_1244_length_2410_cov_4.955839	lytic	low quality draft
	PRJNA302344_E_SRR2954674_NODE_12446_length_1287_cov_17.987825	metagenome	NODE_12446_length_1287_cov_17.987825	lytic	low quality draft
	PRJNA302344_C_SRR2954667_NODE_12447_length_1111_cov_2.740530	metagenome	NODE_12447_length_1111_cov_2.740530	lytic	low quality draft
	PRJNA302344_D_SRR2954677_NODE_1245_length_1338_cov_94.637568	metagenome	NODE_1245_length_1338_cov_94.637568	lytic	low quality draft
	PRJNA757245_A_SRR18532171_NODE_12453_length_2839_cov_12.299210	metagenome	NODE_12453_length_2839_cov_12.299210	lytic	low quality draft
	MIA22-EM-CRL3_NODE_1246_length_2538_cov_9.981877	metagenome	NODE_1246_length_2538_cov_9.981877	lytic	low quality draft
	PRJNA242900_A_SRR1246941_NODE_1247_length_1723_cov_5.568945	metagenome	NODE_1247_length_1723_cov_5.568945	lytic	low quality draft
	PRJNA525179_C_SRR8664776_NODE_1247_length_18361_cov_25.146455	metagenome	NODE_1247_length_18361_cov_25.146455	lytic	low quality draft
	PRJNA597953_A_SRR10801154_NODE_1247_length_2247_cov_0.978774	metagenome	NODE_1247_length_2247_cov_0.978774	lytic	low quality draft
	PRJNA302344_C_SRR2954667_NODE_1247_length_2409_cov_10.455820	metagenome	NODE_1247_length_2409_cov_10.455820	lytic	low quality draft
	PRJNA242900_B_SRR1210582_NODE_1248_length_1626_cov_24.471674	metagenome	NODE_1248_length_1626_cov_24.471674	lytic	low quality draft
	PRJNA242900_A_SRR1246941_NODE_1248_length_1722_cov_33.842232	metagenome	NODE_1248_length_1722_cov_33.842232	lytic	low quality draft
	PRJNA302344_C_SRR2954667_NODE_1248_length_2409_cov_4.680544	metagenome	NODE_1248_length_2409_cov_4.680544	lytic	low quality draft
	PRJNA925892_SRR23162927_NODE_12489_length_5498_cov_5.892523	metagenome	NODE_12489_length_5498_cov_5.892523	lytic	low quality draft
	PRJNA302344_C_SRR2954667_NODE_12491_length_1109_cov_4.170778	metagenome	NODE_12491_length_1109_cov_4.170778	lytic	low quality draft
	PRJNA925892_SRR23162928_NODE_12495_length_8986_cov_14.883328	metagenome	NODE_12495_length_8986_cov_14.883328	lytic	low quality draft
	PRJNA477682_SRR7418766_NODE_125_length_13183_cov_4.012492	metagenome	NODE_125_length_13183_cov_4.012492	lytic	low quality draft
	PRJNA302344_A_SRR2954663_NODE_125_length_1657_cov_74.413233	metagenome	NODE_125_length_1657_cov_74.413233	lytic	low quality draft
	CUR21-CRL-A_CUR21-CRL-021-2_NODE_125_length_3913_cov_12.051322	metagenome	NODE_125_length_3913_cov_12.051322	lytic	low quality draft
	PRJNA302344_C_SRR2954667_NODE_1250_length_2406_cov_10.336027	metagenome	NODE_1250_length_2406_cov_10.336027	lytic	low quality draft
	PRJNA302344_E_SRR2954674_NODE_12500_length_1285_cov_8.647967	metagenome	NODE_12500_length_1285_cov_8.647967	lytic	low quality draft
	PRJNA576217_B_SRR15959994_NODE_12501_length_7676_cov_6.001181	metagenome	NODE_12501_length_7676_cov_6.001181	lytic	low quality draft
	PRJNA576217_A_SRR15959991_NODE_12502_length_5440_cov_4.590529	metagenome	NODE_12502_length_5440_cov_4.590529	lytic	low quality draft
	PRJNA925892_SRR23162934_NODE_12502_length_8382_cov_12.741564	metagenome	NODE_12502_length_8382_cov_12.741564	lytic	low quality draft
	PRJNA576217_D_SRR15960042_NODE_12505_length_2139_cov_2.536468	metagenome	NODE_12505_length_2139_cov_2.536468	lytic	low quality draft
	PRJNA302344_C_SRR2954667_NODE_1251_length_2406_cov_6.628669	metagenome	NODE_1251_length_2406_cov_6.628669	lytic	low quality draft
	PRJNA302344_E_SRR2954674_NODE_12515_length_1284_cov_18.562246	metagenome	NODE_12515_length_1284_cov_18.562246	lytic	low quality draft
	PRJNA576217_C_SRR15960015_NODE_12515_length_5988_cov_7.752402	metagenome	NODE_12515_length_5988_cov_7.752402	lytic	low quality draft
	PRJNA302344_C_SRR2954667_NODE_12518_length_1108_cov_4.073124	metagenome	NODE_12518_length_1108_cov_4.073124	lytic	low quality draft
	PRJNA477682_SRR7418768_NODE_1252_length_2762_cov_7.739564	metagenome	NODE_1252_length_2762_cov_7.739564	lytic	low quality draft
	PRJNA477682_SRR7418765_NODE_1252_length_5762_cov_2.619064	metagenome	NODE_1252_length_5762_cov_2.619064	lytic	low quality draft
	PRJNA545004_SRR9182869_NODE_12521_length_3724_cov_4.529027	metagenome	NODE_12521_length_3724_cov_4.529027	lytic	low quality draft
	PRJNA576217_D_SRR15960041_NODE_12528_length_3179_cov_6.152689	metagenome	NODE_12528_length_3179_cov_6.152689	lytic	low quality draft
	PRJNA477682_SRR7418764_NODE_1253_length_1906_cov_2.606699	metagenome	NODE_1253_length_1906_cov_2.606699	lytic	low quality draft
	PRJNA576217_D_SRR15960045_NODE_12530_length_1867_cov_3.259934	metagenome	NODE_12530_length_1867_cov_3.259934	lytic	low quality draft
	PRJNA545004_SRR9219377_NODE_125346_length_1235_cov_6.178814	metagenome	NODE_125346_length_1235_cov_6.178814	lytic	low quality draft
	PRJNA302344_D_SRR2954677_NODE_1254_length_1334_cov_4.180610	metagenome	NODE_1254_length_1334_cov_4.180610	lytic	low quality draft
	PRJNA302344_C_SRR2954667_NODE_1254_length_2403_cov_6.184412	metagenome	NODE_1254_length_2403_cov_6.184412	lytic	low quality draft
	PRJNA925892_SRR23162939_NODE_1254_length_38154_cov_14.282895	metagenome	NODE_1254_length_38154_cov_14.282895	lytic	low quality draft
	PRJNA925892_SRR23162938_NODE_12546_length_12965_cov_16.484431	metagenome	NODE_12546_length_12965_cov_16.484431	lytic	low quality draft
	PRJNA576217_D_SRR15960035_NODE_12549_length_3112_cov_5.400720	metagenome	NODE_12549_length_3112_cov_5.400720	lytic	low quality draft
	PRJNA576217_B_SRR15959996_NODE_1255_length_12684_cov_5.974820	metagenome	NODE_1255_length_12684_cov_5.974820	lytic	low quality draft
	PRJNA302344_E_SRR2954674_NODE_1255_length_2591_cov_7.896688	metagenome	NODE_1255_length_2591_cov_7.896688	lytic	low quality draft
	PRJNA545004_SRR9182867_NODE_12550_length_4028_cov_7.138183	metagenome	NODE_12550_length_4028_cov_7.138183	lytic	low quality draft
	PRJNA757245_B_SRR18532225_NODE_12555_length_4233_cov_3.138822	metagenome	NODE_12555_length_4233_cov_3.138822	lytic	low quality draft
	PRJNA302344_C_SRR2954667_NODE_1256_length_2402_cov_6.103536	metagenome	NODE_1256_length_2402_cov_6.103536	lytic	low quality draft
	PRJNA576217_C_SRR15960013_NODE_125693_length_1449_cov_4.489957	metagenome	NODE_125693_length_1449_cov_4.489957	lytic	low quality draft
	PRJNA302344_C_SRR2954667_NODE_1257_length_2402_cov_5.520665	metagenome	NODE_1257_length_2402_cov_5.520665	lytic	low quality draft
	PRJNA545004_SRR9219374_NODE_12571_length_5044_cov_8.765484	metagenome	NODE_12571_length_5044_cov_8.765484	lytic	low quality draft
	PRJNA576217_D_SRR15960031_NODE_125730_length_1015_cov_6.165625	metagenome	NODE_125730_length_1015_cov_6.165625	lytic	low quality draft
	PRJNA302344_E_SRR2954674_NODE_12578_length_1282_cov_2.405053	metagenome	NODE_12578_length_1282_cov_2.405053	lytic	low quality draft
	PRJNA302344_C_SRR2954667_NODE_12582_length_1105_cov_5.895238	metagenome	NODE_12582_length_1105_cov_5.895238	lytic	low quality draft
	PRJNA477682_SRR7418762_NODE_12583_length_1270_cov_1.641152	metagenome	NODE_12583_length_1270_cov_1.641152	lytic	low quality draft
	PRJNA576217_A_SRR15960038_NODE_12585_length_4041_cov_4.034370	metagenome	NODE_12585_length_4041_cov_4.034370	lytic	low quality draft
	PRJNA302344_C_SRR2954667_NODE_12587_length_1105_cov_4.027619	metagenome	NODE_12587_length_1105_cov_4.027619	lytic	low quality draft
	PRJNA302344_C_SRR2954667_NODE_1259_length_2400_cov_11.069083	metagenome	NODE_1259_length_2400_cov_11.069083	lytic	low quality draft
	PRJNA576217_D_SRR15960041_NODE_12590_length_3174_cov_5.111254	metagenome	NODE_12590_length_3174_cov_5.111254	lytic	low quality draft
	PRJNA925892_SRR23162934_NODE_12590_length_8358_cov_11.847645	metagenome	NODE_12590_length_8358_cov_11.847645	lysogenic	low quality draft
	PRJNA925892_SRR23162936_NODE_12595_length_12539_cov_14.059196	metagenome	NODE_12595_length_12539_cov_14.059196	lytic	low quality draft
	PRJNA576217_D_SRR15960033_NODE_12595_length_3287_cov_6.388614	metagenome	NODE_12595_length_3287_cov_6.388614	lytic	low quality draft
	PRJNA576217_D_SRR15960040_NODE_12597_length_2569_cov_3.647176	metagenome	NODE_12597_length_2569_cov_3.647176	lytic	low quality draft
	PRJNA242900_A_SRR1207984_NODE_126_length_2716_cov_119.005261	metagenome	NODE_126_length_2716_cov_119.005261	lytic	low quality draft
	PRJNA757245_B_SRR18532223_NODE_126_length_34076_cov_6.637900_fragment_1	metagenome	NODE_126_length_34076_cov_6.637900_fragment_1	lysogenic	low quality draft
	PRJNA302344_E_SRR2954674_NODE_126_length_4333_cov_13.976858	metagenome	NODE_126_length_4333_cov_13.976858	lytic	low quality draft
	PRJNA477682_SRR7418768_NODE_126_length_9350_cov_16.126412	metagenome	NODE_126_length_9350_cov_16.126412	lytic	low quality draft
	PRJNA477682_SRR7418764_NODE_1260_length_1898_cov_2.003256	metagenome	NODE_1260_length_1898_cov_2.003256	lytic	low quality draft
	PRJNA576217_D_SRR15960040_NODE_1260_length_5493_cov_4.038801	metagenome	NODE_1260_length_5493_cov_4.038801	lytic	low quality draft
	PRJNA757245_B_SRR18532216_NODE_12609_length_1854_cov_2.539744	metagenome	NODE_12609_length_1854_cov_2.539744	lytic	low quality draft
	PRJNA576217_D_SRR15960042_NODE_12613_length_2128_cov_2.697540	metagenome	NODE_12613_length_2128_cov_2.697540	lytic	low quality draft
	PRJNA545004_SRR9219374_NODE_12613_length_5037_cov_5.548776	metagenome	NODE_12613_length_5037_cov_5.548776	lytic	low quality draft
	PRJNA545004_SRR9182860_NODE_12615_length_4053_cov_13.616558	metagenome	NODE_12615_length_4053_cov_13.616558	lytic	low quality draft
	PRJNA576217_C_SRR15960024_NODE_1262_length_21934_cov_8.360757	metagenome	NODE_1262_length_21934_cov_8.360757	lytic	low quality draft
	PRJNA302344_E_SRR2954674_NODE_12626_length_1279_cov_14.532680	metagenome	NODE_12626_length_1279_cov_14.532680	lytic	low quality draft
	PRJNA576217_B_SRR15960002_NODE_12627_length_6947_cov_6.513349	metagenome	NODE_12627_length_6947_cov_6.513349	lytic	low quality draft
	PRJNA757245_A_SRR18532171_NODE_1263_length_6016_cov_5.820835	metagenome	NODE_1263_length_6016_cov_5.820835	lytic	low quality draft
	PRJNA576217_A_SRR15960029_NODE_126301_length_1371_cov_3.088906	metagenome	NODE_126301_length_1371_cov_3.088906	lytic	low quality draft
	PRJNA242900_B_SRR1210582_NODE_1264_length_1621_cov_105.130268	metagenome	NODE_1264_length_1621_cov_105.130268	lytic	low quality draft
	PRJNA477682_SRR7418765_NODE_1264_length_5729_cov_22.923335	metagenome	NODE_1264_length_5729_cov_22.923335	lytic	low quality draft
	PRJNA757245_B_SRR18532220_NODE_1264_length_5976_cov_23.187299	metagenome	NODE_1264_length_5976_cov_23.187299	lytic	low quality draft
	PRJNA757245_A_SRR18532211_NODE_12648_length_3269_cov_4.028625	metagenome	NODE_12648_length_3269_cov_4.028625	lytic	low quality draft
	PRJNA576217_B_SRR15959997_NODE_12648_length_3590_cov_2.759830	metagenome	NODE_12648_length_3590_cov_2.759830	lytic	low quality draft
	PRJNA576217_C_SRR15960009_NODE_1265_length_11014_cov_7.331873	metagenome	NODE_1265_length_11014_cov_7.331873	lysogenic	low quality draft
	PRJNA302344_C_SRR2954667_NODE_1265_length_2398_cov_3.416987	metagenome	NODE_1265_length_2398_cov_3.416987	lytic	low quality draft
	PRJNA576217_A_SRR15959990_NODE_1265_length_5785_cov_3.460209	metagenome	NODE_1265_length_5785_cov_3.460209	lytic	low quality draft
	PRJNA302344_C_SRR2954667_NODE_12650_length_1102_cov_4.684814	metagenome	NODE_12650_length_1102_cov_4.684814	lytic	low quality draft
	PRJNA576217_C_SRR15960011_NODE_12650_length_8212_cov_5.456418	metagenome	NODE_12650_length_8212_cov_5.456418	lytic	low quality draft
	PRJNA576217_B_SRR15960002_NODE_126533_length_1275_cov_4.763934	metagenome	NODE_126533_length_1275_cov_4.763934	lytic	low quality draft
	PRJNA242900_B_SRR1210582_NODE_1266_length_1621_cov_4.307152	metagenome	NODE_1266_length_1621_cov_4.307152	lytic	low quality draft
	PRJNA925892_SRR23162917_NODE_1266_length_8163_cov_32.278984	metagenome	NODE_1266_length_8163_cov_32.278984	lytic	low quality draft
	PRJNA302344_E_SRR2954674_NODE_12663_length_1278_cov_2.950940	metagenome	NODE_12663_length_1278_cov_2.950940	lytic	low quality draft
	PRJNA302344_C_SRR2954667_NODE_12666_length_1102_cov_1.897803	metagenome	NODE_12666_length_1102_cov_1.897803	lytic	low quality draft
	PRJNA925892_SRR23162922_NODE_1267_length_17260_cov_18.094507	metagenome	NODE_1267_length_17260_cov_18.094507	lytic	low quality draft
	PRJNA576217_C_SRR15960020_NODE_12679_length_5632_cov_4.466738	metagenome	NODE_12679_length_5632_cov_4.466738	lytic	low quality draft
	PRJNA302344_C_SRR2954667_NODE_12682_length_1101_cov_2.816444	metagenome	NODE_12682_length_1101_cov_2.816444	lytic	low quality draft
	PRJNA576217_D_SRR15960042_NODE_12683_length_2120_cov_2.884262	metagenome	NODE_12683_length_2120_cov_2.884262	lytic	low quality draft
	PRJNA302344_C_SRR2954667_NODE_12684_length_1101_cov_2.558317	metagenome	NODE_12684_length_1101_cov_2.558317	lytic	low quality draft
	PRJNA576217_C_SRR15960015_NODE_126898_length_1436_cov_4.230992	metagenome	NODE_126898_length_1436_cov_4.230992	lytic	low quality draft
	PRJNA242900_A_SRR1246941_NODE_1269_length_1715_cov_6.384940	metagenome	NODE_1269_length_1715_cov_6.384940	lytic	low quality draft
	PRJNA925892_SRR23162919_NODE_1269_length_37174_cov_15.194079	metagenome	NODE_1269_length_37174_cov_15.194079	lytic	low quality draft
	PRJNA576217_B_SRR15960002_NODE_12690_length_6931_cov_6.845695	metagenome	NODE_12690_length_6931_cov_6.845695	lytic	low quality draft
	PRJNA576217_C_SRR15960021_NODE_127_length_21518_cov_4.912454	metagenome	NODE_127_length_21518_cov_4.912454	lytic	low quality draft
	PRJNA925892_SRR23162922_NODE_127_length_31542_cov_17.701559	metagenome	NODE_127_length_31542_cov_17.701559	lytic	low quality draft
	PRJNA302344_C_SRR2954667_NODE_127_length_5020_cov_34.259416	metagenome	NODE_127_length_5020_cov_34.259416	lytic	low quality draft
	PRJNA242900_B_SRR1210582_NODE_1270_length_1618_cov_30.587332	metagenome	NODE_1270_length_1618_cov_30.587332	lytic	low quality draft
	PRJNA242900_A_SRR1246941_NODE_1270_length_1714_cov_16.489451	metagenome	NODE_1270_length_1714_cov_16.489451	lytic	low quality draft
	CUR21-CRL-A_CUR21-CRL-007-2_NODE_1270_length_1937_cov_3.349628	metagenome	NODE_1270_length_1937_cov_3.349628	lytic	low quality draft
	PRJNA597953_A_SRR10801154_NODE_1270_length_2230_cov_0.834522	metagenome	NODE_1270_length_2230_cov_0.834522	lytic	low quality draft
	PRJNA477682_SRR7418762_NODE_1270_length_5502_cov_5.775840	metagenome	NODE_1270_length_5502_cov_5.775840	lytic	low quality draft
	PRJNA925892_SRR23162934_NODE_12705_length_8330_cov_40.324834	metagenome	NODE_12705_length_8330_cov_40.324834	lytic	low quality draft
	PRJNA302344_C_SRR2954667_NODE_12707_length_1100_cov_5.034450	metagenome	NODE_12707_length_1100_cov_5.034450	lytic	low quality draft
	PRJNA925892_SRR23162934_NODE_1271_length_17543_cov_12.477413	metagenome	NODE_1271_length_17543_cov_12.477413	lytic	low quality draft
	PRJNA302344_E_SRR2954674_NODE_12711_length_1276_cov_6.775594	metagenome	NODE_12711_length_1276_cov_6.775594	lytic	low quality draft
	PRJNA545004_SRR9219371_NODE_127233_length_1270_cov_3.051852	metagenome	NODE_127233_length_1270_cov_3.051852	lytic	low quality draft
	PRJNA576217_B_SRR15960007_NODE_12725_length_5442_cov_4.845740	metagenome	NODE_12725_length_5442_cov_4.845740	lytic	low quality draft
	PRJNA576217_D_SRR15960039_NODE_12731_length_1657_cov_2.649189	metagenome	NODE_12731_length_1657_cov_2.649189	lytic	low quality draft
	PRJNA757245_B_SRR18532225_NODE_12731_length_4209_cov_7.277082	metagenome	NODE_12731_length_4209_cov_7.277082	lytic	low quality draft
	PRJNA477682_SRR7418762_NODE_12740_length_1261_cov_2.700663	metagenome	NODE_12740_length_1261_cov_2.700663	lytic	low quality draft
	PRJNA925892_SRR23162922_NODE_12748_length_7572_cov_13.961288	metagenome	NODE_12748_length_7572_cov_13.961288	lytic	low quality draft
	PRJNA477682_SRR7418764_NODE_1275_length_1886_cov_3.073184	metagenome	NODE_1275_length_1886_cov_3.073184	lytic	low quality draft
	PRJNA576217_D_SRR15960031_NODE_1276_length_5073_cov_24.762256	metagenome	NODE_1276_length_5073_cov_24.762256	lytic	low quality draft
	PRJNA928230_SRR23240491_NODE_12764_length_1738_cov_2.402258	metagenome	NODE_12764_length_1738_cov_2.402258	lytic	low quality draft
	PRJNA925892_SRR23162936_NODE_12765_length_12423_cov_24.345327	metagenome	NODE_12765_length_12423_cov_24.345327	lytic	low quality draft
	PRJNA242900_B_SRR1210582_NODE_1277_length_1616_cov_53.452274	metagenome	NODE_1277_length_1616_cov_53.452274	lytic	low quality draft
	PRJNA925892_SRR23162939_NODE_12772_length_13361_cov_14.304750	metagenome	NODE_12772_length_13361_cov_14.304750	lytic	low quality draft
	PRJNA302344_E_SRR2954674_NODE_12777_length_1273_cov_2.093596	metagenome	NODE_12777_length_1273_cov_2.093596	lytic	low quality draft
	PRJNA576217_B_SRR15959994_NODE_1278_length_16194_cov_6.092881	metagenome	NODE_1278_length_16194_cov_6.092881	lytic	low quality draft
	PRJNA302344_E_SRR2954674_NODE_12787_length_1272_cov_6.912901	metagenome	NODE_12787_length_1272_cov_6.912901	lytic	low quality draft
	PRJNA576217_C_SRR15960020_NODE_1279_length_11086_cov_4.242317	metagenome	NODE_1279_length_11086_cov_4.242317	lytic	low quality draft
	PRJNA925892_SRR23162934_NODE_1279_length_17522_cov_15.318715	metagenome	NODE_1279_length_17522_cov_15.318715	lytic	low quality draft
	PRJNA525179_C_SRR8664775_NODE_12794_length_5511_cov_34.184201	metagenome	NODE_12794_length_5511_cov_34.184201	lytic	low quality draft
	PRJNA757245_A_SRR18532173_NODE_12795_length_2709_cov_4.759608	metagenome	NODE_12795_length_2709_cov_4.759608	lytic	low quality draft
	PRJNA302344_D_SRR2954677_NODE_128_length_2481_cov_13.616653	metagenome	NODE_128_length_2481_cov_13.616653	lytic	low quality draft
	PRJNA757245_A_SRR18532172_NODE_128_length_27045_cov_6.605298_fragment_1	metagenome	NODE_128_length_27045_cov_6.605298_fragment_1	lysogenic	low quality draft
	PRJNA477682_SRR7418769_NODE_128_length_3260_cov_3.064275	metagenome	NODE_128_length_3260_cov_3.064275	lytic	low quality draft
	CUR21-CRL-A_CUR21-CRL-010-2_NODE_128_length_3875_cov_21.110733	metagenome	NODE_128_length_3875_cov_21.110733	lytic	low quality draft
	PRJNA302344_C_SRR2954667_NODE_128_length_5007_cov_11.018780	metagenome	NODE_128_length_5007_cov_11.018780	lytic	low quality draft
	PRJNA302344_D_SRR2954677_NODE_1280_length_1323_cov_36.104101	metagenome	NODE_1280_length_1323_cov_36.104101	lytic	low quality draft
	PRJNA302344_C_SRR2954667_NODE_1280_length_2385_cov_2.006009	metagenome	NODE_1280_length_2385_cov_2.006009	lytic	low quality draft
	PRJNA545004_SRR9219374_NODE_12801_length_5006_cov_3.415472	metagenome	NODE_12801_length_5006_cov_3.415472	lytic	low quality draft
	PRJNA302344_C_SRR2954667_NODE_12805_length_1097_cov_2.528791	metagenome	NODE_12805_length_1097_cov_2.528791	lytic	low quality draft
	PRJNA757245_B_SRR18532216_NODE_12806_length_1842_cov_2.268607	metagenome	NODE_12806_length_1842_cov_2.268607	lytic	low quality draft
	PRJNA477682_SRR7418766_NODE_1281_length_2535_cov_2.387500	metagenome	NODE_1281_length_2535_cov_2.387500	lytic	low quality draft
	PRJNA545004_SRR9182864_NODE_1281_length_7067_cov_5.240445	metagenome	NODE_1281_length_7067_cov_5.240445	lytic	low quality draft
	PRJNA242900_A_SRR1246941_NODE_1282_length_1711_cov_27.576087	metagenome	NODE_1282_length_1711_cov_27.576087	lytic	low quality draft
	PRJNA576217_D_SRR15960045_NODE_12826_length_1837_cov_2.672840	metagenome	NODE_12826_length_1837_cov_2.672840	lytic	low quality draft
	PRJNA576217_B_SRR15959994_NODE_12829_length_7586_cov_6.962024	metagenome	NODE_12829_length_7586_cov_6.962024	lytic	low quality draft
	PRJNA576217_B_SRR15960002_NODE_1283_length_14774_cov_5.785651	metagenome	NODE_1283_length_14774_cov_5.785651	lytic	low quality draft
	PRJNA302344_C_SRR2954667_NODE_1283_length_2384_cov_4.091885	metagenome	NODE_1283_length_2384_cov_4.091885	lytic	low quality draft
	PRJNA928230_SRR23240487_NODE_12838_length_1292_cov_2.304770	metagenome	NODE_12838_length_1292_cov_2.304770	lytic	low quality draft
	PRJNA545004_SRR9219375_NODE_1284_length_11947_cov_15.858897	metagenome	NODE_1284_length_11947_cov_15.858897	lytic	low quality draft
	PRJNA597953_B_SRR10801147_NODE_1284_length_2194_cov_0.888728	metagenome	NODE_1284_length_2194_cov_0.888728	lytic	low quality draft
	PRJNA525179_B_SRR8664773_NODE_128401_length_1445_cov_2.143885	metagenome	NODE_128401_length_1445_cov_2.143885	lytic	low quality draft
	PRJNA545004_SRR9219375_NODE_12842_length_5019_cov_7.893231	metagenome	NODE_12842_length_5019_cov_7.893231	lytic	low quality draft
	PRJNA302344_C_SRR2954667_NODE_1285_length_2384_cov_2.517819	metagenome	NODE_1285_length_2384_cov_2.517819	lytic	low quality draft
	PRJNA757245_A_SRR18532173_NODE_1285_length_5380_cov_4.195869	metagenome	NODE_1285_length_5380_cov_4.195869	lytic	low quality draft
	PRJNA576217_C_SRR15960024_NODE_12856_length_9522_cov_7.346150	metagenome	NODE_12856_length_9522_cov_7.346150	lytic	low quality draft
	PRJNA242900_B_SRR1210582_NODE_1286_length_1613_cov_57.976252	metagenome	NODE_1286_length_1613_cov_57.976252	lytic	low quality draft
	PRJNA242900_A_SRR1246941_NODE_1286_length_1710_cov_23.078550	metagenome	NODE_1286_length_1710_cov_23.078550	lytic	low quality draft
	PRJNA545004_SRR9219376_NODE_12863_length_5000_cov_18.632760	metagenome	NODE_12863_length_5000_cov_18.632760	lytic	low quality draft
	PRJNA757245_A_SRR18532209_NODE_12865_length_3912_cov_9.769510	metagenome	NODE_12865_length_3912_cov_9.769510	lytic	low quality draft
	PRJNA576217_C_SRR15960013_NODE_12870_length_5919_cov_4.248636	metagenome	NODE_12870_length_5919_cov_4.248636	lytic	low quality draft
	PRJNA545004_SRR9219371_NODE_12873_length_4746_cov_15.954381	metagenome	NODE_12873_length_4746_cov_15.954381	lytic	low quality draft
	PRJNA925892_SRR23162934_NODE_12887_length_8284_cov_14.963787	metagenome	NODE_12887_length_8284_cov_14.963787	lytic	low quality draft
	PRJNA576217_D_SRR15960035_NODE_128882_length_1009_cov_1.469602	metagenome	NODE_128882_length_1009_cov_1.469602	lytic	low quality draft
	PRJNA925892_SRR23162940_NODE_1289_length_18998_cov_11.316740	metagenome	NODE_1289_length_18998_cov_11.316740	lytic	low quality draft
	PRJNA925892_SRR23162919_NODE_12893_length_13303_cov_11.373943	metagenome	NODE_12893_length_13303_cov_11.373943	lytic	low quality draft
	PRJNA576217_A_SRR15959992_NODE_12895_length_5385_cov_18.550094	metagenome	NODE_12895_length_5385_cov_18.550094	lytic	low quality draft
	PRJNA925892_SRR23162920_NODE_12897_length_9975_cov_9.890827	metagenome	NODE_12897_length_9975_cov_9.890827	lysogenic	low quality draft
	PRJNA925892_SRR23162920_NODE_129_length_41394_cov_8.283098	metagenome	NODE_129_length_41394_cov_8.283098	lytic	low quality draft
	PRJNA576217_D_SRR15960041_NODE_129_length_9350_cov_5.799139	metagenome	NODE_129_length_9350_cov_5.799139	lytic	low quality draft
	PRJNA242900_A_SRR1207984_NODE_1290_length_1539_cov_36.727089	metagenome	NODE_1290_length_1539_cov_36.727089	lytic	low quality draft
	PRJNA925892_SRR23162923_NODE_1290_length_9372_cov_6.231190	metagenome	NODE_1290_length_9372_cov_6.231190	lytic	low quality draft
	PRJNA925892_SRR23162932_NODE_1291_length_13636_cov_19.828510	metagenome	NODE_1291_length_13636_cov_19.828510	lytic	low quality draft
	PRJNA576217_B_SRR15960046_NODE_12911_length_6972_cov_5.097730	metagenome	NODE_12911_length_6972_cov_5.097730	lytic	low quality draft
	PRJNA757245_A_SRR18532208_NODE_12918_length_2023_cov_3.554878	metagenome	NODE_12918_length_2023_cov_3.554878	lytic	low quality draft
	PRJNA576217_A_SRR15959991_NODE_1292_length_10981_cov_5.191378	metagenome	NODE_1292_length_10981_cov_5.191378	lytic	low quality draft
	PRJNA242900_A_SRR1246941_NODE_1292_length_1709_cov_2.674728	metagenome	NODE_1292_length_1709_cov_2.674728	lytic	low quality draft
	PRJNA302344_C_SRR2954667_NODE_12924_length_1092_cov_3.388621	metagenome	NODE_12924_length_1092_cov_3.388621	lytic	low quality draft
	PRJNA477682_SRR7418767_NODE_1293_length_1099_cov_1.140805	metagenome	NODE_1293_length_1099_cov_1.140805	lytic	low quality draft
	PRJNA242900_A_SRR1207984_NODE_1293_length_1538_cov_27.989211	metagenome	NODE_1293_length_1538_cov_27.989211	lytic	low quality draft
	PRJNA302344_C_SRR2954667_NODE_12931_length_1092_cov_2.643202	metagenome	NODE_12931_length_1092_cov_2.643202	lytic	low quality draft
	PRJNA302344_C_SRR2954667_NODE_12936_length_1092_cov_2.100289	metagenome	NODE_12936_length_1092_cov_2.100289	lytic	low quality draft
	PRJNA925892_SRR23162939_NODE_1294_length_37721_cov_12.718499	metagenome	NODE_1294_length_37721_cov_12.718499	lytic	low quality draft
	PRJNA925892_SRR23162936_NODE_12943_length_12311_cov_18.147764	metagenome	NODE_12943_length_12311_cov_18.147764	lytic	low quality draft
	PRJNA545004_SRR9219376_NODE_129496_length_1363_cov_2.330275	metagenome	NODE_129496_length_1363_cov_2.330275	lytic	low quality draft
	PRJNA576217_C_SRR15960024_NODE_12952_length_9487_cov_7.221586	metagenome	NODE_12952_length_9487_cov_7.221586	lytic	low quality draft
	PRJNA757245_A_SRR18532212_NODE_12953_length_1469_cov_1.504243	metagenome	NODE_12953_length_1469_cov_1.504243	lytic	low quality draft
	PRJNA576217_B_SRR15960008_NODE_129569_length_1394_cov_3.562360	metagenome	NODE_129569_length_1394_cov_3.562360	lytic	low quality draft
	CUR21-CRL-A_CUR21-CRL-017-1_NODE_1296_length_2109_cov_3.431353	metagenome	NODE_1296_length_2109_cov_3.431353	lytic	low quality draft
	PRJNA477682_SRR7418768_NODE_1296_length_2702_cov_3.695127	metagenome	NODE_1296_length_2702_cov_3.695127	lytic	low quality draft
	PRJNA302344_E_SRR2954674_NODE_12961_length_1265_cov_15.770248	metagenome	NODE_12961_length_1265_cov_15.770248	lytic	low quality draft
	PRJNA925892_SRR23162934_NODE_12964_length_8265_cov_16.945432	metagenome	NODE_12964_length_8265_cov_16.945432	lytic	low quality draft
	PRJNA545004_SRR9182864_NODE_12967_length_3491_cov_5.865541	metagenome	NODE_12967_length_3491_cov_5.865541	lytic	low quality draft
	PRJNA576217_A_SRR15959991_NODE_1297_length_10975_cov_9.179029	metagenome	NODE_1297_length_10975_cov_9.179029	lytic	low quality draft
	PRJNA302344_C_SRR2954667_NODE_12972_length_1090_cov_13.377778	metagenome	NODE_12972_length_1090_cov_13.377778	lytic	low quality draft
	PRJNA545004_SRR9219372_NODE_1298_length_10735_cov_15.846442	metagenome	NODE_1298_length_10735_cov_15.846442	lytic	low quality draft
	PRJNA925892_SRR23162939_NODE_12986_length_13187_cov_16.269418	metagenome	NODE_12986_length_13187_cov_16.269418	lytic	low quality draft
	PRJNA302344_C_SRR2954667_NODE_12987_length_1090_cov_3.269565	metagenome	NODE_12987_length_1090_cov_3.269565	lytic	low quality draft
	PRJNA302344_C_SRR2954667_NODE_1299_length_2378_cov_4.544124	metagenome	NODE_1299_length_2378_cov_4.544124	lytic	low quality draft
	MIA22-EM-CRL1_NODE_13_length_118629_cov_74.843127_fragment_1	metagenome	NODE_13_length_118629_cov_74.843127_fragment_1	lysogenic	low quality draft
	PRJNA757245_A_SRR18532172_NODE_13_length_156801_cov_12.366076_fragment_1	metagenome	NODE_13_length_156801_cov_12.366076_fragment_1	lysogenic	medium quality draft
	PRJNA302344_B_SRR2954668_NODE_13_length_3201_cov_35.819135	metagenome	NODE_13_length_3201_cov_35.819135	lytic	low quality draft
	PRJNA242900_B_SRR1210582_NODE_13_length_5596_cov_49.223786	metagenome	NODE_13_length_5596_cov_49.223786	lytic	low quality draft
	PRJNA302344_E_SRR2954674_NODE_13_length_8920_cov_26.633841	metagenome	NODE_13_length_8920_cov_26.633841	lytic	low quality draft
	PRJNA477682_SRR7418767_NODE_130_length_10274_cov_6.711126	metagenome	NODE_130_length_10274_cov_6.711126	lytic	low quality draft
	PRJNA576217_C_SRR15960018_NODE_130_length_24863_cov_5.464205	metagenome	NODE_130_length_24863_cov_5.464205	lytic	low quality draft
	PRJNA242900_A_SRR1207984_NODE_130_length_2695_cov_90.985985	metagenome	NODE_130_length_2695_cov_90.985985	lytic	low quality draft
	PRJNA757245_B_SRR18532223_NODE_130_length_33480_cov_88.139596	metagenome	NODE_130_length_33480_cov_88.139596	lysogenic	medium quality draft
	PRJNA302344_C_SRR2954667_NODE_130_length_4992_cov_5.710350	metagenome	NODE_130_length_4992_cov_5.710350	lytic	low quality draft
	PRJNA576217_D_SRR15960034_NODE_130_length_9936_cov_8.847181	metagenome	NODE_130_length_9936_cov_8.847181	lytic	low quality draft
	PRJNA757245_B_SRR18532225_NODE_130034_length_1125_cov_2.260748	metagenome	NODE_130034_length_1125_cov_2.260748	lytic	low quality draft
	PRJNA757245_B_SRR18532217_NODE_13007_length_1778_cov_1.839234	metagenome	NODE_13007_length_1778_cov_1.839234	lytic	low quality draft
	PRJNA302344_E_SRR2954674_NODE_13009_length_1263_cov_14.175497	metagenome	NODE_13009_length_1263_cov_14.175497	lytic	low quality draft
	PRJNA545004_SRR9219371_NODE_13019_length_4724_cov_18.382309	metagenome	NODE_13019_length_4724_cov_18.382309	lytic	low quality draft
	PRJNA576217_B_SRR15960005_NODE_1303_length_12567_cov_5.127478	metagenome	NODE_1303_length_12567_cov_5.127478	lytic	low quality draft
	PRJNA545004_SRR9182861_NODE_1303_length_2858_cov_4.042811	metagenome	NODE_1303_length_2858_cov_4.042811	lytic	low quality draft
	PRJNA302344_C_SRR2954667_NODE_13034_length_1088_cov_3.778316	metagenome	NODE_13034_length_1088_cov_3.778316	lytic	low quality draft
	PRJNA576217_B_SRR15960007_NODE_13035_length_5396_cov_5.067403	metagenome	NODE_13035_length_5396_cov_5.067403	lytic	low quality draft
	PRJNA925892_SRR23162931_NODE_13040_length_10676_cov_18.208832	metagenome	NODE_13040_length_10676_cov_18.208832	lytic	low quality draft
	PRJNA576217_B_SRR15960002_NODE_130447_length_1218_cov_6.737747	metagenome	NODE_130447_length_1218_cov_6.737747	lytic	low quality draft
	PRJNA576217_D_SRR15960034_NODE_13045_length_3095_cov_4.610197	metagenome	NODE_13045_length_3095_cov_4.610197	lytic	low quality draft
	PRJNA302344_C_SRR2954667_NODE_1305_length_2374_cov_6.720569	metagenome	NODE_1305_length_2374_cov_6.720569	lytic	low quality draft
	CUR21-CRL-A_CUR21-CRL-016-3_NODE_1305_length_2993_cov_16.114364	metagenome	NODE_1305_length_2993_cov_16.114364	lytic	low quality draft
	PRJNA925892_SRR23162938_NODE_1305_length_35615_cov_14.522750	metagenome	NODE_1305_length_35615_cov_14.522750	lytic	low quality draft
	PRJNA477682_SRR7418762_NODE_13051_length_1244_cov_1.445753	metagenome	NODE_13051_length_1244_cov_1.445753	lytic	low quality draft
	PRJNA576217_C_SRR15960011_NODE_13055_length_8083_cov_6.219980	metagenome	NODE_13055_length_8083_cov_6.219980	lytic	low quality draft
	PRJNA576217_A_SRR15960027_NODE_13056_length_4751_cov_33.876065	metagenome	NODE_13056_length_4751_cov_33.876065	lytic	low quality draft
	PRJNA242900_A_SRR1246941_NODE_1306_length_1705_cov_22.977576	metagenome	NODE_1306_length_1705_cov_22.977576	lytic	low quality draft
	PRJNA757245_A_SRR18532172_NODE_1306_length_4143_cov_7.384051	metagenome	NODE_1306_length_4143_cov_7.384051	lytic	low quality draft
	PRJNA576217_D_SRR15960031_NODE_13069_length_2716_cov_3.918452	metagenome	NODE_13069_length_2716_cov_3.918452	lytic	low quality draft
	PRJNA576217_D_SRR15960040_NODE_13094_length_2539_cov_3.453704	metagenome	NODE_13094_length_2539_cov_3.453704	lytic	low quality draft
	PRJNA576217_A_SRR15960027_NODE_131_length_15365_cov_4.273089	metagenome	NODE_131_length_15365_cov_4.273089	lytic	low quality draft
	PRJNA302344_D_SRR2954677_NODE_131_length_2473_cov_16.427626	metagenome	NODE_131_length_2473_cov_16.427626	lytic	low quality draft
	MIA22-EM-CRL1_NODE_131_length_5369_cov_12.238239	metagenome	NODE_131_length_5369_cov_12.238239	lytic	low quality draft
	PRJNA757245_A_SRR18532211_NODE_13100_length_3226_cov_8.634500	metagenome	NODE_13100_length_3226_cov_8.634500	lytic	low quality draft
	PRJNA525179_B_SRR8664773_NODE_13100_length_4442_cov_8.881468	metagenome	NODE_13100_length_4442_cov_8.881468	lytic	low quality draft
	PRJNA576217_D_SRR15960039_NODE_13108_length_1630_cov_4.321270	metagenome	NODE_13108_length_1630_cov_4.321270	lytic	low quality draft
	PRJNA925892_SRR23162923_NODE_131166_length_1788_cov_3.577034	metagenome	NODE_131166_length_1788_cov_3.577034	lytic	low quality draft
	PRJNA576217_C_SRR15960011_NODE_13119_length_8067_cov_6.247379	metagenome	NODE_13119_length_8067_cov_6.247379	lysogenic	low quality draft
	PRJNA242900_A_SRR1246941_NODE_1312_length_1703_cov_14.491505	metagenome	NODE_1312_length_1703_cov_14.491505	lytic	low quality draft
	PRJNA545004_SRR9219370_NODE_131231_length_1240_cov_1.996624	metagenome	NODE_131231_length_1240_cov_1.996624	lytic	low quality draft
	PRJNA545004_SRR9219376_NODE_131253_length_1350_cov_1.463320	metagenome	NODE_131253_length_1350_cov_1.463320	lytic	low quality draft
	PRJNA576217_C_SRR15960024_NODE_13131_length_9421_cov_8.499466	metagenome	NODE_13131_length_9421_cov_8.499466	lytic	low quality draft
	PRJNA545004_SRR9219372_NODE_131327_length_1228_cov_2.676044	metagenome	NODE_131327_length_1228_cov_2.676044	lytic	low quality draft
	PRJNA302344_E_SRR2954674_NODE_13134_length_1259_cov_10.827243	metagenome	NODE_13134_length_1259_cov_10.827243	lytic	low quality draft
	PRJNA525179_B_SRR8664773_NODE_13139_length_4438_cov_2.384212	metagenome	NODE_13139_length_4438_cov_2.384212	lytic	low quality draft
	PRJNA525179_B_SRR8664773_NODE_131396_length_1426_cov_2.148796	metagenome	NODE_131396_length_1426_cov_2.148796	lytic	low quality draft
	PRJNA597953_A_SRR10801154_NODE_1314_length_2196_cov_0.814403	metagenome	NODE_1314_length_2196_cov_0.814403	lytic	low quality draft
	PRJNA545004_SRR9182857_NODE_1315_length_2583_cov_2.181171	metagenome	NODE_1315_length_2583_cov_2.181171	lytic	low quality draft
	PRJNA576217_C_SRR15960012_NODE_1316_length_15500_cov_6.001878	metagenome	NODE_1316_length_15500_cov_6.001878	lytic	low quality draft
	PRJNA757245_A_SRR18532206_NODE_13161_length_2393_cov_10.153978	metagenome	NODE_13161_length_2393_cov_10.153978	lytic	low quality draft
	PRJNA242900_A_SRR1207984_NODE_1318_length_1528_cov_13.771894	metagenome	NODE_1318_length_1528_cov_13.771894	lytic	low quality draft
	PRJNA928230_SRR23240492_NODE_13181_length_1917_cov_3.336198	metagenome	NODE_13181_length_1917_cov_3.336198	lytic	low quality draft
	PRJNA302344_E_SRR2954674_NODE_13182_length_1257_cov_13.408486	metagenome	NODE_13182_length_1257_cov_13.408486	lytic	low quality draft
	PRJNA928230_SRR23240495_NODE_13187_length_1660_cov_3.528972	metagenome	NODE_13187_length_1660_cov_3.528972	lytic	low quality draft
	PRJNA302344_C_SRR2954667_NODE_13188_length_1082_cov_3.672833	metagenome	NODE_13188_length_1082_cov_3.672833	lytic	low quality draft
	PRJNA576217_C_SRR15960011_NODE_13188_length_8048_cov_9.751282	metagenome	NODE_13188_length_8048_cov_9.751282	lytic	low quality draft
	PRJNA242900_B_SRR1210582_NODE_1319_length_1601_cov_21.632600	metagenome	NODE_1319_length_1601_cov_21.632600	lytic	low quality draft
	PRJNA242900_A_SRR1246941_NODE_1319_length_1701_cov_16.586270	metagenome	NODE_1319_length_1701_cov_16.586270	lytic	low quality draft
	PRJNA477682_SRR7418762_NODE_1319_length_5336_cov_4.744935	metagenome	NODE_1319_length_5336_cov_4.744935	lytic	low quality draft
	PRJNA576217_B_SRR15960002_NODE_13190_length_6820_cov_6.006061	metagenome	NODE_13190_length_6820_cov_6.006061	lytic	low quality draft
	PRJNA576217_B_SRR15960047_NODE_13191_length_2681_cov_3.138995	metagenome	NODE_13191_length_2681_cov_3.138995	lytic	low quality draft
	PRJNA925892_SRR23162922_NODE_131934_length_2195_cov_9.857477	metagenome	NODE_131934_length_2195_cov_9.857477	lytic	low quality draft
	PRJNA925892_SRR23162929_NODE_132_length_20924_cov_11.962911	metagenome	NODE_132_length_20924_cov_11.962911	lytic	low quality draft
	PRJNA302344_D_SRR2954677_NODE_132_length_2468_cov_41.438873	metagenome	NODE_132_length_2468_cov_41.438873	lytic	low quality draft
	PRJNA437202_D_SRR7058420_NODE_132_length_3244_cov_5.720916	metagenome	NODE_132_length_3244_cov_5.720916	lytic	low quality draft
	PRJNA477682_SRR7418767_NODE_132_length_9973_cov_3.837770	metagenome	NODE_132_length_9973_cov_3.837770	lytic	low quality draft
	PRJNA576217_C_SRR15960012_NODE_13212_length_7190_cov_5.443868	metagenome	NODE_13212_length_7190_cov_5.443868	lytic	low quality draft
	PRJNA302344_C_SRR2954667_NODE_1322_length_2366_cov_2.917785	metagenome	NODE_1322_length_2366_cov_2.917785	lytic	low quality draft
	PRJNA302344_C_SRR2954667_NODE_13227_length_1080_cov_6.427317	metagenome	NODE_13227_length_1080_cov_6.427317	lytic	low quality draft
	PRJNA545004_SRR9219376_NODE_13227_length_4942_cov_21.015756	metagenome	NODE_13227_length_4942_cov_21.015756	lytic	low quality draft
	PRJNA576217_C_SRR15960023_NODE_1323_length_9442_cov_4.759774	metagenome	NODE_1323_length_9442_cov_4.759774	lytic	low quality draft
	PRJNA925892_SRR23162922_NODE_13234_length_7452_cov_24.713668	metagenome	NODE_13234_length_7452_cov_24.713668	lytic	low quality draft
	PRJNA576217_D_SRR15960039_NODE_13238_length_1621_cov_4.167305	metagenome	NODE_13238_length_1621_cov_4.167305	lytic	low quality draft
	PRJNA545004_SRR9182863_NODE_13238_length_3792_cov_6.574793	metagenome	NODE_13238_length_3792_cov_6.574793	lytic	low quality draft
	PRJNA242900_A_SRR1207984_NODE_1324_length_1527_cov_15.087636	metagenome	NODE_1324_length_1527_cov_15.087636	lytic	low quality draft
	PRJNA925892_SRR23162919_NODE_1324_length_36830_cov_18.286173	metagenome	NODE_1324_length_36830_cov_18.286173	lytic	low quality draft
	PRJNA757245_B_SRR18532225_NODE_13243_length_4144_cov_7.809244	metagenome	NODE_13243_length_4144_cov_7.809244	lytic	low quality draft
	PRJNA545004_SRR9219375_NODE_13248_length_4951_cov_18.532884	metagenome	NODE_13248_length_4951_cov_18.532884	lytic	low quality draft
	PRJNA576217_D_SRR15960031_NODE_1325_length_5026_cov_3.527057	metagenome	NODE_1325_length_5026_cov_3.527057	lytic	low quality draft
	PRJNA925892_SRR23162923_NODE_1325_length_9305_cov_8.181838	metagenome	NODE_1325_length_9305_cov_8.181838	lytic	low quality draft
	PRJNA757245_A_SRR18532208_NODE_13254_length_2007_cov_3.785348	metagenome	NODE_13254_length_2007_cov_3.785348	lytic	low quality draft
	PRJNA242900_A_SRR1207984_NODE_1326_length_1525_cov_69.397959	metagenome	NODE_1326_length_1525_cov_69.397959	lytic	low quality draft
	PRJNA242900_A_SRR1246941_NODE_1326_length_1700_cov_5.471733	metagenome	NODE_1326_length_1700_cov_5.471733	lytic	low quality draft
	PRJNA302344_C_SRR2954667_NODE_1326_length_2363_cov_4.357886	metagenome	NODE_1326_length_2363_cov_4.357886	lytic	low quality draft
	PRJNA525179_B_SRR8664773_NODE_13263_length_4419_cov_5.660632	metagenome	NODE_13263_length_4419_cov_5.660632	lytic	low quality draft
	PRJNA928230_SRR23240485_NODE_13281_length_1704_cov_3.291086	metagenome	NODE_13281_length_1704_cov_3.291086	lytic	low quality draft
	PRJNA576217_C_SRR15960019_NODE_13287_length_5866_cov_5.730339	metagenome	NODE_13287_length_5866_cov_5.730339	lytic	low quality draft
	PRJNA477682_SRR7418764_NODE_1329_length_1844_cov_1.907211	metagenome	NODE_1329_length_1844_cov_1.907211	lytic	low quality draft
	PRJNA925892_SRR23162938_NODE_13291_length_12457_cov_29.120384	metagenome	NODE_13291_length_12457_cov_29.120384	lytic	low quality draft
	PRJNA576217_D_SRR15960041_NODE_13293_length_3116_cov_5.305129	metagenome	NODE_13293_length_3116_cov_5.305129	lytic	low quality draft
	PRJNA545004_SRR9219374_NODE_13295_length_4927_cov_27.946634	metagenome	NODE_13295_length_4927_cov_27.946634	lytic	low quality draft
	PRJNA925892_SRR23162922_NODE_13296_length_7439_cov_13.037514	metagenome	NODE_13296_length_7439_cov_13.037514	lytic	low quality draft
	PRJNA576217_A_SRR15960029_NODE_132961_length_1331_cov_8.415361	metagenome	NODE_132961_length_1331_cov_8.415361	lytic	low quality draft
	PRJNA757245_A_SRR18532209_NODE_132981_length_1017_cov_2.712058	metagenome	NODE_132981_length_1017_cov_2.712058	lytic	low quality draft
	PRJNA576217_C_SRR15960023_NODE_133_length_15376_cov_3.890934	metagenome	NODE_133_length_15376_cov_3.890934	lytic	low quality draft
	PRJNA545004_SRR9219375_NODE_133_length_24439_cov_9.393209	metagenome	NODE_133_length_24439_cov_9.393209	lytic	low quality draft
	PRJNA757245_B_SRR18532223_NODE_133_length_33120_cov_6.281748_fragment_1	metagenome	NODE_133_length_33120_cov_6.281748_fragment_1	lysogenic	low quality draft
	PRJNA302344_E_SRR2954674_NODE_133_length_4267_cov_111.688746	metagenome	NODE_133_length_4267_cov_111.688746	lytic	low quality draft
	PRJNA597953_A_SRR10801156_NODE_133_length_4420_cov_3.874214	metagenome	NODE_133_length_4420_cov_3.874214	lytic	low quality draft
	PRJNA302344_C_SRR2954667_NODE_133_length_4979_cov_7.858448	metagenome	NODE_133_length_4979_cov_7.858448	lytic	low quality draft
	PRJNA928230_SRR23240491_NODE_133_length_5177_cov_10.407068	metagenome	NODE_133_length_5177_cov_10.407068	lytic	low quality draft
	PRJNA477682_SRR7418764_NODE_133_length_7301_cov_3.859371	metagenome	NODE_133_length_7301_cov_3.859371	lytic	low quality draft
	PRJNA576217_B_SRR15960003_NODE_1330_length_6510_cov_8.376452	metagenome	NODE_1330_length_6510_cov_8.376452	lytic	low quality draft
	PRJNA302344_C_SRR2954667_NODE_13301_length_1078_cov_2.412512	metagenome	NODE_13301_length_1078_cov_2.412512	lytic	low quality draft
	PRJNA545004_SRR9182864_NODE_13306_length_3454_cov_3.890850	metagenome	NODE_13306_length_3454_cov_3.890850	lytic	low quality draft
	PRJNA576217_C_SRR15960014_NODE_1331_length_13906_cov_5.272399	metagenome	NODE_1331_length_13906_cov_5.272399	lytic	low quality draft
	PRJNA757245_A_SRR18532172_NODE_1331_length_4123_cov_12.588496	metagenome	NODE_1331_length_4123_cov_12.588496	lytic	low quality draft
	PRJNA925892_SRR23162920_NODE_13315_length_9812_cov_8.010966	metagenome	NODE_13315_length_9812_cov_8.010966	lytic	low quality draft
	PRJNA242900_A_SRR1246941_NODE_1332_length_1696_cov_53.365021	metagenome	NODE_1332_length_1696_cov_53.365021	lytic	low quality draft
	PRJNA477682_SRR7418768_NODE_1332_length_2662_cov_9.202148	metagenome	NODE_1332_length_2662_cov_9.202148	lytic	low quality draft
	PRJNA477682_SRR7418762_NODE_1332_length_5286_cov_2.238578	metagenome	NODE_1332_length_5286_cov_2.238578	lytic	low quality draft
	PRJNA545004_SRR9219374_NODE_13325_length_4923_cov_23.637017	metagenome	NODE_13325_length_4923_cov_23.637017	lytic	low quality draft
	PRJNA302344_C_SRR2954667_NODE_13327_length_1077_cov_2.561644	metagenome	NODE_13327_length_1077_cov_2.561644	lytic	low quality draft
	PRJNA576217_C_SRR15960012_NODE_1333_length_15444_cov_6.018455	metagenome	NODE_1333_length_15444_cov_6.018455	lytic	low quality draft
	PRJNA242900_B_SRR1210582_NODE_1333_length_1597_cov_6.033722	metagenome	NODE_1333_length_1597_cov_6.033722	lytic	low quality draft
	PRJNA242900_A_SRR1246941_NODE_1333_length_1694_cov_34.693106	metagenome	NODE_1333_length_1694_cov_34.693106	lytic	low quality draft
	PRJNA302344_C_SRR2954667_NODE_1333_length_2358_cov_8.920104	metagenome	NODE_1333_length_2358_cov_8.920104	lytic	low quality draft
	PRJNA545004_SRR9219376_NODE_13338_length_4925_cov_7.796304	metagenome	NODE_13338_length_4925_cov_7.796304	lytic	low quality draft
	PRJNA302344_C_SRR2954667_NODE_1334_length_2358_cov_5.942249	metagenome	NODE_1334_length_2358_cov_5.942249	lytic	low quality draft
	PRJNA477682_SRR7418770_NODE_1334_length_2651_cov_4.422958	metagenome	NODE_1334_length_2651_cov_4.422958	lytic	low quality draft
	PRJNA302344_C_SRR2954667_NODE_13342_length_1076_cov_3.935357	metagenome	NODE_13342_length_1076_cov_3.935357	lytic	low quality draft
	PRJNA928230_SRR23240486_NODE_13357_length_1957_cov_12.359621	metagenome	NODE_13357_length_1957_cov_12.359621	lytic	low quality draft
	PRJNA576217_B_SRR15959996_NODE_13357_length_6127_cov_5.957675	metagenome	NODE_13357_length_6127_cov_5.957675	lytic	low quality draft
	PRJNA597953_A_SRR10801157_NODE_1336_length_2801_cov_0.896784	metagenome	NODE_1336_length_2801_cov_0.896784	lytic	low quality draft
	PRJNA576217_B_SRR15959994_NODE_13363_length_7461_cov_6.285984	metagenome	NODE_13363_length_7461_cov_6.285984	lytic	low quality draft
	PRJNA302344_C_SRR2954667_NODE_13364_length_1075_cov_3.817647	metagenome	NODE_13364_length_1075_cov_3.817647	lytic	low quality draft
	PRJNA242900_B_SRR1210582_NODE_1337_length_1596_cov_6.499676	metagenome	NODE_1337_length_1596_cov_6.499676	lytic	low quality draft
	PRJNA925892_SRR23162927_NODE_1337_length_9940_cov_12.195650	metagenome	NODE_1337_length_9940_cov_12.195650	lytic	low quality draft
	PRJNA525179_B_SRR8664773_NODE_133710_length_1412_cov_2.075166	metagenome	NODE_133710_length_1412_cov_2.075166	lytic	low quality draft
	PRJNA545004_SRR9182856_NODE_13375_length_2762_cov_2.933136	metagenome	NODE_13375_length_2762_cov_2.933136	lytic	low quality draft
	PRJNA242900_A_SRR1207984_NODE_1338_length_1519_cov_43.562842	metagenome	NODE_1338_length_1519_cov_43.562842	lytic	low quality draft
	PRJNA925892_SRR23162922_NODE_13380_length_7418_cov_15.507130	metagenome	NODE_13380_length_7418_cov_15.507130	lytic	low quality draft
	PRJNA545004_SRR9219375_NODE_13384_length_4931_cov_9.779943	metagenome	NODE_13384_length_4931_cov_9.779943	lytic	low quality draft
	PRJNA302344_E_SRR2954674_NODE_13388_length_1250_cov_9.424268	metagenome	NODE_13388_length_1250_cov_9.424268	lytic	low quality draft
	PRJNA242900_B_SRR1210582_NODE_1339_length_1595_cov_14.412338	metagenome	NODE_1339_length_1595_cov_14.412338	lytic	low quality draft
	PRJNA302344_C_SRR2954667_NODE_1339_length_2355_cov_8.950000	metagenome	NODE_1339_length_2355_cov_8.950000	lytic	low quality draft
	PRJNA302344_C_SRR2954667_NODE_13394_length_1074_cov_4.721295	metagenome	NODE_13394_length_1074_cov_4.721295	lytic	low quality draft
	PRJNA525179_A_SRR8664771_NODE_133977_length_1364_cov_1.900688	metagenome	NODE_133977_length_1364_cov_1.900688	lytic	low quality draft
	PRJNA302344_D_SRR2954677_NODE_134_length_2465_cov_7.159336	metagenome	NODE_134_length_2465_cov_7.159336	lytic	low quality draft
	PRJNA437202_B_SRR7058443_NODE_134_length_4230_cov_79.162874	metagenome	NODE_134_length_4230_cov_79.162874	lytic	low quality draft
	PRJNA757245_B_SRR18532218_NODE_134_length_4898_cov_3.579186	metagenome	NODE_134_length_4898_cov_3.579186	lytic	low quality draft
	PRJNA757245_B_SRR18532217_NODE_134_length_6152_cov_9.802854	metagenome	NODE_134_length_6152_cov_9.802854	lytic	low quality draft
	PRJNA928230_SRR23240491_NODE_13405_length_1715_cov_2.061446	metagenome	NODE_13405_length_1715_cov_2.061446	lytic	low quality draft
	PRJNA525179_B_SRR8664773_NODE_1341_length_12400_cov_3.924018	metagenome	NODE_1341_length_12400_cov_3.924018	lytic	medium quality draft
	PRJNA302344_C_SRR2954667_NODE_1341_length_2355_cov_2.619565	metagenome	NODE_1341_length_2355_cov_2.619565	lytic	low quality draft
	PRJNA525179_C_SRR8664775_NODE_13411_length_5339_cov_31.242998	metagenome	NODE_13411_length_5339_cov_31.242998	lytic	low quality draft
	PRJNA925892_SRR23162927_NODE_13412_length_5359_cov_7.610294	metagenome	NODE_13412_length_5359_cov_7.610294	lytic	low quality draft
	PRJNA302344_C_SRR2954667_NODE_13415_length_1074_cov_1.954858	metagenome	NODE_13415_length_1074_cov_1.954858	lytic	low quality draft
	PRJNA925892_SRR23162930_NODE_13419_length_12454_cov_8.883458	metagenome	NODE_13419_length_12454_cov_8.883458	lytic	low quality draft
	PRJNA242900_B_SRR1210582_NODE_1342_length_1594_cov_19.372969	metagenome	NODE_1342_length_1594_cov_19.372969	lytic	low quality draft
	PRJNA302344_C_SRR2954667_NODE_1342_length_2354_cov_9.348412	metagenome	NODE_1342_length_2354_cov_9.348412	lytic	low quality draft
	PRJNA302344_C_SRR2954667_NODE_13437_length_1072_cov_8.192724	metagenome	NODE_13437_length_1072_cov_8.192724	lytic	low quality draft
	PRJNA242900_A_SRR1246941_NODE_1344_length_1690_cov_122.178593	metagenome	NODE_1344_length_1690_cov_122.178593	lytic	low quality draft
	PRJNA302344_C_SRR2954667_NODE_13445_length_1072_cov_4.915438	metagenome	NODE_13445_length_1072_cov_4.915438	lytic	low quality draft
	PRJNA545004_SRR9219371_NODE_13449_length_4664_cov_10.478846	metagenome	NODE_13449_length_4664_cov_10.478846	lytic	low quality draft
	PRJNA242900_B_SRR1210582_NODE_1345_length_1594_cov_7.749188	metagenome	NODE_1345_length_1594_cov_7.749188	lytic	low quality draft
	PRJNA242900_A_SRR1246941_NODE_1345_length_1690_cov_79.163303	metagenome	NODE_1345_length_1690_cov_79.163303	lytic	low quality draft
	PRJNA757245_B_SRR18532223_NODE_1345_length_5899_cov_9.924025	metagenome	NODE_1345_length_5899_cov_9.924025	lytic	low quality draft
	PRJNA242900_A_SRR1246941_NODE_1346_length_1690_cov_29.593884	metagenome	NODE_1346_length_1690_cov_29.593884	lytic	low quality draft
	PRJNA757245_B_SRR18532221_NODE_1346_length_4629_cov_4.452121	metagenome	NODE_1346_length_4629_cov_4.452121	lytic	low quality draft
	PRJNA302344_E_SRR2954674_NODE_13464_length_1248_cov_3.302598	metagenome	NODE_13464_length_1248_cov_3.302598	lytic	low quality draft
	PRJNA302344_C_SRR2954667_NODE_1347_length_2353_cov_4.161445	metagenome	NODE_1347_length_2353_cov_4.161445	lytic	low quality draft
	PRJNA576217_A_SRR15960025_NODE_13473_length_3397_cov_3.330341	metagenome	NODE_13473_length_3397_cov_3.330341	lytic	low quality draft
	PRJNA925892_SRR23162939_NODE_13476_length_12843_cov_11.805521	metagenome	NODE_13476_length_12843_cov_11.805521	lysogenic	low quality draft
	PRJNA576217_B_SRR15960002_NODE_13479_length_6753_cov_6.724246	metagenome	NODE_13479_length_6753_cov_6.724246	lytic	low quality draft
	PRJNA302344_C_SRR2954667_NODE_1348_length_2352_cov_5.272965	metagenome	NODE_1348_length_2352_cov_5.272965	lytic	low quality draft
	PRJNA576217_A_SRR15959991_NODE_13482_length_5286_cov_4.181418	metagenome	NODE_13482_length_5286_cov_4.181418	lytic	low quality draft
	PRJNA757245_A_SRR18532205_NODE_13486_length_3328_cov_59.564314	metagenome	NODE_13486_length_3328_cov_59.564314	lytic	low quality draft
	PRJNA525179_B_SRR8664774_NODE_134861_length_1287_cov_19.1169	metagenome	NODE_134861_length_1287_cov_19.1169	lytic	low quality draft
	PRJNA925892_SRR23162936_NODE_13495_length_11950_cov_21.308197	metagenome	NODE_13495_length_11950_cov_21.308197	lytic	low quality draft
	PRJNA757245_B_SRR18532224_NODE_135_length_20372_cov_6.691785_fragment_1	metagenome	NODE_135_length_20372_cov_6.691785_fragment_1	lysogenic	low quality draft
	PRJNA302344_D_SRR2954677_NODE_135_length_2461_cov_9.534913	metagenome	NODE_135_length_2461_cov_9.534913	lytic	low quality draft
	PRJNA477682_SRR7418764_NODE_135_length_7189_cov_13.893608	metagenome	NODE_135_length_7189_cov_13.893608	lytic	low quality draft
	PRJNA437202_J_SRR7058465_NODE_1350_length_1135_cov_2.037037	metagenome	NODE_1350_length_1135_cov_2.037037	lytic	low quality draft
	PRJNA576217_B_SRR15960005_NODE_1350_length_12479_cov_5.033564	metagenome	NODE_1350_length_12479_cov_5.033564	lytic	low quality draft
	PRJNA302344_D_SRR2954677_NODE_1350_length_1286_cov_24.941511	metagenome	NODE_1350_length_1286_cov_24.941511	lytic	low quality draft
	PRJNA242900_B_SRR1210582_NODE_1350_length_1592_cov_37.320755	metagenome	NODE_1350_length_1592_cov_37.320755	lytic	low quality draft
	PRJNA302344_C_SRR2954667_NODE_13504_length_1070_cov_2.980296	metagenome	NODE_13504_length_1070_cov_2.980296	lytic	low quality draft
	PRJNA925892_SRR23162922_NODE_13507_length_7387_cov_14.541871	metagenome	NODE_13507_length_7387_cov_14.541871	lytic	low quality draft
	PRJNA576217_D_SRR15960033_NODE_13508_length_3205_cov_16.252698	metagenome	NODE_13508_length_3205_cov_16.252698	lytic	low quality draft
	PRJNA302344_D_SRR2954677_NODE_1351_length_1286_cov_2.047116	metagenome	NODE_1351_length_1286_cov_2.047116	lytic	low quality draft
	PRJNA242900_B_SRR1210582_NODE_1351_length_1592_cov_15.291477	metagenome	NODE_1351_length_1592_cov_15.291477	lytic	low quality draft
	PRJNA302344_E_SRR2954674_NODE_1351_length_2538_cov_17.012082	metagenome	NODE_1351_length_2538_cov_17.012082	lysogenic	low quality draft
	MIA22-EM-CRL3_NODE_13511_length_1202_cov_2.474281	metagenome	NODE_13511_length_1202_cov_2.474281	lytic	low quality draft
	PRJNA576217_D_SRR15960033_NODE_13519_length_3204_cov_8.194030	metagenome	NODE_13519_length_3204_cov_8.194030	lytic	low quality draft
	PRJNA302344_E_SRR2954674_NODE_13521_length_1245_cov_10.007563	metagenome	NODE_13521_length_1245_cov_10.007563	lytic	low quality draft
	PRJNA576217_B_SRR15959994_NODE_13523_length_7427_cov_6.698454	metagenome	NODE_13523_length_7427_cov_6.698454	lysogenic	low quality draft
	PRJNA576217_C_SRR15960016_NODE_13536_length_4769_cov_4.226983	metagenome	NODE_13536_length_4769_cov_4.226983	lytic	low quality draft
	PRJNA545004_SRR9219375_NODE_13536_length_4909_cov_2.429955	metagenome	NODE_13536_length_4909_cov_2.429955	lytic	low quality draft
	PRJNA576217_C_SRR15960021_NODE_1354_length_13330_cov_5.065537	metagenome	NODE_1354_length_13330_cov_5.065537	lytic	low quality draft
	PRJNA576217_A_SRR15959991_NODE_13545_length_5276_cov_17.130243	metagenome	NODE_13545_length_5276_cov_17.130243	lytic	low quality draft
	PRJNA925892_SRR23162920_NODE_13547_length_9722_cov_5.617255	metagenome	NODE_13547_length_9722_cov_5.617255	lytic	low quality draft
	PRJNA925892_SRR23162939_NODE_1355_length_37309_cov_18.147367	metagenome	NODE_1355_length_37309_cov_18.147367	lytic	low quality draft
	PRJNA545004_SRR9219370_NODE_13556_length_4655_cov_16.916304	metagenome	NODE_13556_length_4655_cov_16.916304	lytic	low quality draft
	PRJNA242900_A_SRR1246941_NODE_1356_length_1686_cov_45.351318	metagenome	NODE_1356_length_1686_cov_45.351318	lytic	low quality draft
	PRJNA477682_SRR7418762_NODE_13566_length_1220_cov_1.969957	metagenome	NODE_13566_length_1220_cov_1.969957	lytic	low quality draft
	PRJNA302344_C_SRR2954667_NODE_13567_length_1067_cov_5.069170	metagenome	NODE_13567_length_1067_cov_5.069170	lytic	low quality draft
	PRJNA477682_SRR7418768_NODE_1357_length_2639_cov_13.836300	metagenome	NODE_1357_length_2639_cov_13.836300	lytic	low quality draft
	PRJNA757245_B_SRR18532220_NODE_1357_length_5706_cov_2.927446	metagenome	NODE_1357_length_5706_cov_2.927446	lytic	low quality draft
	PRJNA302344_E_SRR2954674_NODE_13576_length_1243_cov_3.467172	metagenome	NODE_13576_length_1243_cov_3.467172	lytic	low quality draft
	PRJNA302344_E_SRR2954674_NODE_1358_length_2535_cov_13.186290	metagenome	NODE_1358_length_2535_cov_13.186290	lytic	low quality draft
	PRJNA576217_B_SRR15960047_NODE_1358_length_5888_cov_5.511915	metagenome	NODE_1358_length_5888_cov_5.511915	lytic	low quality draft
	PRJNA757245_A_SRR18532209_NODE_13581_length_3818_cov_3.838427	metagenome	NODE_13581_length_3818_cov_3.838427	lytic	low quality draft
	PRJNA525179_B_SRR8664773_NODE_13586_length_4373_cov_2.837425	metagenome	NODE_13586_length_4373_cov_2.837425	lytic	low quality draft
	PRJNA242900_B_SRR1210582_NODE_1359_length_1591_cov_4.293620	metagenome	NODE_1359_length_1591_cov_4.293620	lytic	low quality draft
	PRJNA576217_D_SRR15960042_NODE_1359_length_8588_cov_9.502285	metagenome	NODE_1359_length_8588_cov_9.502285	lytic	low quality draft
	PRJNA302344_C_SRR2954667_NODE_13590_length_1066_cov_17.034619	metagenome	NODE_13590_length_1066_cov_17.034619	lytic	low quality draft
	PRJNA302344_C_SRR2954667_NODE_13593_length_1066_cov_8.348170	metagenome	NODE_13593_length_1066_cov_8.348170	lytic	low quality draft
	PRJNA928230_SRR23240486_NODE_13599_length_1947_cov_2.992600	metagenome	NODE_13599_length_1947_cov_2.992600	lytic	low quality draft
	PRJNA576217_B_SRR15960047_NODE_136_length_13048_cov_7.596783	metagenome	NODE_136_length_13048_cov_7.596783	lytic	low quality draft
	PRJNA545004_SRR9219372_NODE_136_length_19124_cov_16.778331	metagenome	NODE_136_length_19124_cov_16.778331	lytic	low quality draft
	PRJNA242900_A_SRR1207980_NODE_136_length_3580_cov_8.269504	metagenome	NODE_136_length_3580_cov_8.269504	lytic	low quality draft
	PRJNA242900_A_SRR1246941_NODE_1360_length_1686_cov_5.671980	metagenome	NODE_1360_length_1686_cov_5.671980	lytic	low quality draft
	PRJNA302344_C_SRR2954667_NODE_1360_length_2344_cov_13.860201	metagenome	NODE_1360_length_2344_cov_13.860201	lytic	low quality draft
	PRJNA576217_A_SRR15960026_NODE_1360_length_4411_cov_2.995179	metagenome	NODE_1360_length_4411_cov_2.995179	lytic	low quality draft
	PRJNA302344_E_SRR2954674_NODE_1361_length_2534_cov_14.978620	metagenome	NODE_1361_length_2534_cov_14.978620	lytic	low quality draft
	PRJNA576217_D_SRR15960042_NODE_1361_length_8564_cov_4.586085	metagenome	NODE_1361_length_8564_cov_4.586085	lytic	low quality draft
	PRJNA576217_A_SRR15960038_NODE_13626_length_3916_cov_11.418803	metagenome	NODE_13626_length_3916_cov_11.418803	lytic	low quality draft
	PRJNA576217_C_SRR15960014_NODE_13627_length_6647_cov_5.018204	metagenome	NODE_13627_length_6647_cov_5.018204	lytic	low quality draft
	PRJNA437202_F_SRR7058436_NODE_1363_length_1360_cov_6.294253	metagenome	NODE_1363_length_1360_cov_6.294253	lytic	low quality draft
	PRJNA302344_E_SRR2954674_NODE_1363_length_2534_cov_11.174667	metagenome	NODE_1363_length_2534_cov_11.174667	lytic	low quality draft
	PRJNA525179_A_SRR8664771_NODE_13639_length_5231_cov_3.189915	metagenome	NODE_13639_length_5231_cov_3.189915	lytic	low quality draft
	PRJNA242900_A_SRR1246941_NODE_1364_length_1684_cov_7.151627	metagenome	NODE_1364_length_1684_cov_7.151627	lytic	low quality draft
	PRJNA545004_SRR9219371_NODE_136454_length_1201_cov_2.319372	metagenome	NODE_136454_length_1201_cov_2.319372	lytic	low quality draft
	PRJNA242900_A_SRR1207984_NODE_1365_length_1508_cov_73.935994	metagenome	NODE_1365_length_1508_cov_73.935994	lytic	low quality draft
	PRJNA437202_G_SRR7058438_NODE_1365_length_1689_cov_4.015300	metagenome	NODE_1365_length_1689_cov_4.015300	lytic	low quality draft
	PRJNA925892_SRR23162923_NODE_1365_length_9227_cov_8.606411	metagenome	NODE_1365_length_9227_cov_8.606411	lytic	low quality draft
	PRJNA302344_C_SRR2954667_NODE_13658_length_1064_cov_3.084242	metagenome	NODE_13658_length_1064_cov_3.084242	lytic	low quality draft
	PRJNA576217_B_SRR15960005_NODE_1367_length_12445_cov_5.494431	metagenome	NODE_1367_length_12445_cov_5.494431	lytic	low quality draft
	PRJNA925892_SRR23162922_NODE_13670_length_7350_cov_23.031254	metagenome	NODE_13670_length_7350_cov_23.031254	lytic	low quality draft
	PRJNA576217_C_SRR15960015_NODE_13673_length_5781_cov_6.391023	metagenome	NODE_13673_length_5781_cov_6.391023	lysogenic	low quality draft
	PRJNA525179_A_SRR8664771_NODE_136795_length_1343_cov_2.375000	metagenome	NODE_136795_length_1343_cov_2.375000	lytic	low quality draft
	PRJNA242900_A_SRR1207984_NODE_1368_length_1506_cov_67.420400	metagenome	NODE_1368_length_1506_cov_67.420400	lytic	low quality draft
	PRJNA576217_D_SRR15960039_NODE_13683_length_1592_cov_3.381913	metagenome	NODE_13683_length_1592_cov_3.381913	lytic	low quality draft
	PRJNA302344_C_SRR2954667_NODE_13685_length_1063_cov_2.371032	metagenome	NODE_13685_length_1063_cov_2.371032	lytic	low quality draft
	PRJNA576217_A_SRR15959990_NODE_136857_length_1323_cov_2.546530	metagenome	NODE_136857_length_1323_cov_2.546530	lytic	low quality draft
	PRJNA242900_A_SRR1246941_NODE_1369_length_1681_cov_2.638991	metagenome	NODE_1369_length_1681_cov_2.638991	lytic	low quality draft
	PRJNA302344_C_SRR2954667_NODE_1369_length_2342_cov_3.655007	metagenome	NODE_1369_length_2342_cov_3.655007	lytic	low quality draft
	PRJNA757245_A_SRR18532206_NODE_1369_length_4331_cov_3.347053	metagenome	NODE_1369_length_4331_cov_3.347053	lytic	low quality draft
	PRJNA757245_A_SRR18532171_NODE_13692_length_2739_cov_11.683681	metagenome	NODE_13692_length_2739_cov_11.683681	lytic	low quality draft
	PRJNA302344_D_SRR2954677_NODE_137_length_2459_cov_2.670965	metagenome	NODE_137_length_2459_cov_2.670965	lytic	low quality draft
	PRJNA242900_B_SRR1210582_NODE_137_length_3034_cov_33.759315	metagenome	NODE_137_length_3034_cov_33.759315	lytic	low quality draft
	PRJNA576217_C_SRR15960024_NODE_1370_length_21523_cov_7.946478	metagenome	NODE_1370_length_21523_cov_7.946478	lytic	low quality draft
	PRJNA302344_C_SRR2954667_NODE_13704_length_1062_cov_3.296922	metagenome	NODE_13704_length_1062_cov_3.296922	lytic	low quality draft
	PRJNA757245_A_SRR18532207_NODE_13704_length_3473_cov_5.825629	metagenome	NODE_13704_length_3473_cov_5.825629	lytic	low quality draft
	PRJNA545004_SRR9219377_NODE_137051_length_1159_cov_2.244565	metagenome	NODE_137051_length_1159_cov_2.244565	lytic	low quality draft
	PRJNA545004_SRR9219374_NODE_1371_length_11759_cov_18.046394	metagenome	NODE_1371_length_11759_cov_18.046394	lytic	low quality draft
	PRJNA302344_C_SRR2954667_NODE_1371_length_2341_cov_4.300087	metagenome	NODE_1371_length_2341_cov_4.300087	lytic	low quality draft
	PRJNA302344_C_SRR2954667_NODE_1372_length_2341_cov_3.884952	metagenome	NODE_1372_length_2341_cov_3.884952	lytic	low quality draft
	PRJNA545004_SRR9182856_NODE_1372_length_5245_cov_35.833526	metagenome	NODE_1372_length_5245_cov_35.833526	lytic	low quality draft
	PRJNA242900_B_SRR1210582_NODE_1374_length_1585_cov_81.073856	metagenome	NODE_1374_length_1585_cov_81.073856	lytic	low quality draft
	PRJNA302344_E_SRR2954674_NODE_1374_length_2528_cov_9.760615	metagenome	NODE_1374_length_2528_cov_9.760615	lytic	low quality draft
	PRJNA302344_C_SRR2954667_NODE_13740_length_1060_cov_3.699502	metagenome	NODE_13740_length_1060_cov_3.699502	lytic	low quality draft
	PRJNA757245_A_SRR18532171_NODE_13740_length_2736_cov_4.007087	metagenome	NODE_13740_length_2736_cov_4.007087	lytic	low quality draft
	PRJNA302344_C_SRR2954667_NODE_13741_length_1060_cov_3.353234	metagenome	NODE_13741_length_1060_cov_3.353234	lytic	low quality draft
	PRJNA242900_A_SRR1246941_NODE_1375_length_1678_cov_5.599507	metagenome	NODE_1375_length_1678_cov_5.599507	lytic	low quality draft
	PRJNA302344_C_SRR2954667_NODE_1375_length_2339_cov_4.901489	metagenome	NODE_1375_length_2339_cov_4.901489	lytic	low quality draft
	PRJNA477682_SRR7418766_NODE_1375_length_2433_cov_2.973507	metagenome	NODE_1375_length_2433_cov_2.973507	lytic	low quality draft
	PRJNA576217_D_SRR15960036_NODE_13750_length_2476_cov_3.145394	metagenome	NODE_13750_length_2476_cov_3.145394	lytic	low quality draft
	PRJNA925892_SRR23162917_NODE_137546_length_1777_cov_8.814750	metagenome	NODE_137546_length_1777_cov_8.814750	lytic	low quality draft
	PRJNA242900_B_SRR1210582_NODE_1376_length_1585_cov_11.596732	metagenome	NODE_1376_length_1585_cov_11.596732	lytic	low quality draft
	PRJNA576217_B_SRR15960007_NODE_1377_length_10329_cov_4.906852	metagenome	NODE_1377_length_10329_cov_4.906852	lytic	low quality draft
	PRJNA757245_A_SRR18532209_NODE_13772_length_3796_cov_6.541834	metagenome	NODE_13772_length_3796_cov_6.541834	lytic	low quality draft
	PRJNA302344_C_SRR2954667_NODE_13776_length_1059_cov_3.146414	metagenome	NODE_13776_length_1059_cov_3.146414	lytic	low quality draft
	PRJNA302344_E_SRR2954674_NODE_13778_length_1235_cov_3.432203	metagenome	NODE_13778_length_1235_cov_3.432203	lytic	low quality draft
	PRJNA576217_C_SRR15960014_NODE_1378_length_13772_cov_5.518189	metagenome	NODE_1378_length_13772_cov_5.518189	lytic	low quality draft
	PRJNA576217_D_SRR15960035_NODE_1378_length_6086_cov_40.888410	metagenome	NODE_1378_length_6086_cov_40.888410	lytic	low quality draft
	PRJNA302344_C_SRR2954667_NODE_13791_length_1058_cov_9.227318	metagenome	NODE_13791_length_1058_cov_9.227318	lytic	low quality draft
	PRJNA302344_E_SRR2954674_NODE_13791_length_1234_cov_10.832909	metagenome	NODE_13791_length_1234_cov_10.832909	lytic	low quality draft
	PRJNA576217_D_SRR15960045_NODE_13796_length_1748_cov_3.311872	metagenome	NODE_13796_length_1748_cov_3.311872	lytic	low quality draft
	PRJNA576217_D_SRR15960044_NODE_138_length_10777_cov_9.554654	metagenome	NODE_138_length_10777_cov_9.554654	lytic	low quality draft
	PRJNA437202_B_SRR7058442_NODE_138_length_2404_cov_8.082163	metagenome	NODE_138_length_2404_cov_8.082163	lytic	low quality draft
	PRJNA242900_A_SRR1207984_NODE_138_length_2648_cov_6.573853	metagenome	NODE_138_length_2648_cov_6.573853	lytic	low quality draft
	PRJNA242900_A_SRR1246941_NODE_138_length_2937_cov_72.280708	metagenome	NODE_138_length_2937_cov_72.280708	lytic	low quality draft
	PRJNA302344_E_SRR2954674_NODE_1380_length_2524_cov_8.379506	metagenome	NODE_1380_length_2524_cov_8.379506	lytic	low quality draft
	PRJNA925892_SRR23162934_NODE_13800_length_8057_cov_12.856036	metagenome	NODE_13800_length_8057_cov_12.856036	lytic	low quality draft
	PRJNA302344_C_SRR2954667_NODE_13801_length_1058_cov_4.312064	metagenome	NODE_13801_length_1058_cov_4.312064	lytic	low quality draft
	PRJNA302344_E_SRR2954674_NODE_13803_length_1234_cov_2.270568	metagenome	NODE_13803_length_1234_cov_2.270568	lytic	low quality draft
	PRJNA757245_B_SRR18532220_NODE_1381_length_5652_cov_4.060389	metagenome	NODE_1381_length_5652_cov_4.060389	lytic	low quality draft
	PRJNA757245_A_SRR18532171_NODE_13816_length_2732_cov_3.632051	metagenome	NODE_13816_length_2732_cov_3.632051	lytic	low quality draft
	PRJNA597953_B_SRR10801160_NODE_1382_length_2281_cov_0.837976	metagenome	NODE_1382_length_2281_cov_0.837976	lytic	low quality draft
	PRJNA302344_C_SRR2954667_NODE_1382_length_2335_cov_6.109649	metagenome	NODE_1382_length_2335_cov_6.109649	lytic	low quality draft
	PRJNA302344_C_SRR2954667_NODE_1383_length_2335_cov_3.768421	metagenome	NODE_1383_length_2335_cov_3.768421	lytic	low quality draft
	PRJEB12107_ERR1189628_NODE_1383_length_3383_cov_5.853966	metagenome	NODE_1383_length_3383_cov_5.853966	lytic	low quality draft
	PRJNA545004_SRR9219372_NODE_1384_length_10520_cov_15.761586	metagenome	NODE_1384_length_10520_cov_15.761586	lytic	low quality draft
	PRJNA302344_C_SRR2954667_NODE_1384_length_2334_cov_5.687143	metagenome	NODE_1384_length_2334_cov_5.687143	lytic	low quality draft
	PRJNA576217_C_SRR15960012_NODE_1385_length_15308_cov_5.974825	metagenome	NODE_1385_length_15308_cov_5.974825	lytic	low quality draft
	PRJNA925892_SRR23162924_NODE_13865_length_7959_cov_10.952682	metagenome	NODE_13865_length_7959_cov_10.952682	lytic	low quality draft
	PRJNA242900_B_SRR1210582_NODE_1387_length_1582_cov_38.656189	metagenome	NODE_1387_length_1582_cov_38.656189	lytic	low quality draft
	PRJNA928230_SRR23240496_NODE_1388_length_2034_cov_3.158666	metagenome	NODE_1388_length_2034_cov_3.158666	lytic	low quality draft
	CUR21-CRL-A_CUR21-CRL-002-4_NODE_1388_length_2177_cov_2.581998	metagenome	NODE_1388_length_2177_cov_2.581998	lytic	low quality draft
	PRJNA242900_B_SRR1210582_NODE_1389_length_1582_cov_11.521938	metagenome	NODE_1389_length_1582_cov_11.521938	lytic	low quality draft
	PRJNA576217_A_SRR15959992_NODE_138956_length_1366_cov_4.627765	metagenome	NODE_138956_length_1366_cov_4.627765	lytic	low quality draft
	PRJNA242900_A_SRR1207980_NODE_139_length_3541_cov_3.579461	metagenome	NODE_139_length_3541_cov_3.579461	lytic	low quality draft
	PRJNA302344_E_SRR2954674_NODE_139_length_4221_cov_13.767643	metagenome	NODE_139_length_4221_cov_13.767643	lytic	low quality draft
	PRJNA302344_C_SRR2954667_NODE_139_length_4894_cov_12.170283	metagenome	NODE_139_length_4894_cov_12.170283	lytic	low quality draft
	PRJNA302344_C_SRR2954667_NODE_1390_length_2331_cov_5.525483	metagenome	NODE_1390_length_2331_cov_5.525483	lytic	low quality draft
	PRJNA545004_SRR9182860_NODE_13902_length_3882_cov_3.495689	metagenome	NODE_13902_length_3882_cov_3.495689	lytic	low quality draft
	PRJNA302344_E_SRR2954674_NODE_13908_length_1229_cov_16.985520	metagenome	NODE_13908_length_1229_cov_16.985520	lytic	low quality draft
	PRJNA925892_SRR23162939_NODE_1391_length_37029_cov_12.444664	metagenome	NODE_1391_length_37029_cov_12.444664	lytic	low quality draft
	PRJNA576217_D_SRR15960045_NODE_13911_length_1739_cov_2.073040	metagenome	NODE_13911_length_1739_cov_2.073040	lytic	low quality draft
	PRJNA545004_SRR9219374_NODE_13917_length_4834_cov_6.660598	metagenome	NODE_13917_length_4834_cov_6.660598	lytic	low quality draft
	PRJNA302344_D_SRR2954677_NODE_1392_length_1273_cov_36.215107	metagenome	NODE_1392_length_1273_cov_36.215107	lytic	low quality draft
	PRJNA302344_C_SRR2954667_NODE_1392_length_2330_cov_3.910769	metagenome	NODE_1392_length_2330_cov_3.910769	lytic	low quality draft
	PRJNA576217_D_SRR15960037_NODE_1392_length_4602_cov_5.556411	metagenome	NODE_1392_length_4602_cov_5.556411	lytic	low quality draft
	PRJNA242900_B_SRR1210582_NODE_1393_length_1581_cov_4.864351	metagenome	NODE_1393_length_1581_cov_4.864351	lytic	low quality draft
	PRJNA925892_SRR23162927_NODE_13931_length_5289_cov_8.190103	metagenome	NODE_13931_length_5289_cov_8.190103	lytic	low quality draft
	PRJNA302344_E_SRR2954674_NODE_13934_length_1228_cov_18.279625	metagenome	NODE_13934_length_1228_cov_18.279625	lytic	low quality draft
	PRJNA576217_D_SRR15960045_NODE_1394_length_10896_cov_10.725948	metagenome	NODE_1394_length_10896_cov_10.725948	lytic	low quality draft
	PRJNA242900_A_SRR1246941_NODE_1394_length_1673_cov_12.616193	metagenome	NODE_1394_length_1673_cov_12.616193	lytic	low quality draft
	PRJNA576217_C_SRR15960023_NODE_139406_length_1318_cov_6.435471	metagenome	NODE_139406_length_1318_cov_6.435471	lytic	low quality draft
	PRJNA545004_SRR9219370_NODE_13945_length_4601_cov_7.703476	metagenome	NODE_13945_length_4601_cov_7.703476	lytic	low quality draft
	PRJNA302344_C_SRR2954667_NODE_13955_length_1053_cov_1.648297	metagenome	NODE_13955_length_1053_cov_1.648297	lytic	low quality draft
	PRJNA302344_D_SRR2954677_NODE_1396_length_1270_cov_225.771193	metagenome	NODE_1396_length_1270_cov_225.771193	lytic	low quality draft
	PRJNA242900_A_SRR1207984_NODE_1396_length_1491_cov_66.819638	metagenome	NODE_1396_length_1491_cov_66.819638	lytic	low quality draft
	PRJNA302344_E_SRR2954674_NODE_13963_length_1227_cov_11.034130	metagenome	NODE_13963_length_1227_cov_11.034130	lytic	low quality draft
	PRJNA525179_B_SRR8664774_NODE_139637_length_1250_cov_7.50377	metagenome	NODE_139637_length_1250_cov_7.50377	lytic	low quality draft
	PRJNA302344_E_SRR2954674_NODE_13967_length_1227_cov_6.732082	metagenome	NODE_13967_length_1227_cov_6.732082	lytic	low quality draft
	PRJNA545004_SRR9182857_NODE_13967_length_1240_cov_4.304641	metagenome	NODE_13967_length_1240_cov_4.304641	lytic	low quality draft
	PRJNA576217_D_SRR15960033_NODE_1397_length_6208_cov_6.363888	metagenome	NODE_1397_length_6208_cov_6.363888	lytic	low quality draft
	PRJNA302344_E_SRR2954674_NODE_13972_length_1227_cov_4.645051	metagenome	NODE_13972_length_1227_cov_4.645051	lytic	low quality draft
	PRJNA302344_E_SRR2954674_NODE_1398_length_2516_cov_6.295408	metagenome	NODE_1398_length_2516_cov_6.295408	lytic	low quality draft
	PRJNA477682_SRR7418768_NODE_1398_length_2598_cov_2.335037	metagenome	NODE_1398_length_2598_cov_2.335037	lytic	low quality draft
	PRJNA576217_C_SRR15960020_NODE_13983_length_5417_cov_7.781984	metagenome	NODE_13983_length_5417_cov_7.781984	lytic	low quality draft
	PRJNA757245_A_SRR18532205_NODE_13987_length_3278_cov_4.074775	metagenome	NODE_13987_length_3278_cov_4.074775	lytic	low quality draft
	PRJNA576217_B_SRR15960007_NODE_1399_length_10306_cov_4.735148	metagenome	NODE_1399_length_10306_cov_4.735148	lytic	low quality draft
	PRJNA545004_SRR9182861_NODE_1399_length_2810_cov_2.409074	metagenome	NODE_1399_length_2810_cov_2.409074	lytic	low quality draft
	PRJNA757245_B_SRR18532220_NODE_13994_length_1869_cov_2.944322	metagenome	NODE_13994_length_1869_cov_2.944322	lytic	low quality draft
	PRJNA302344_A_SRR2954663_NODE_14_length_2814_cov_7.443639	metagenome	NODE_14_length_2814_cov_7.443639	lytic	low quality draft
	PRJNA242900_A_SRR1207983_NODE_14_length_3447_cov_4.010024	metagenome	NODE_14_length_3447_cov_4.010024	lytic	low quality draft
	PRJNA242900_A_SRR1207981_NODE_14_length_6667_cov_14.936782	metagenome	NODE_14_length_6667_cov_14.936782	lytic	low quality draft
	PRJNA525179_A_SRR8664771_NODE_14_length_73827_cov_11.958521	metagenome	NODE_14_length_73827_cov_11.958521	lytic	medium quality draft
	PRJNA302344_E_SRR2954674_NODE_14_length_7971_cov_46.804573	metagenome	NODE_14_length_7971_cov_46.804573	lytic	low quality draft
	PRJNA576217_D_SRR15960044_NODE_140_length_10750_cov_5.432632	metagenome	NODE_140_length_10750_cov_5.432632	lytic	low quality draft
	PRJNA242900_B_SRR1210582_NODE_140_length_3007_cov_14.238821	metagenome	NODE_140_length_3007_cov_14.238821	lytic	low quality draft
	CUR21-CRL-A_CUR21-CRL-021-2_NODE_140_length_3804_cov_10.688450	metagenome	NODE_140_length_3804_cov_10.688450	lytic	low quality draft
	PRJNA477682_SRR7418764_NODE_140_length_6989_cov_4.743005	metagenome	NODE_140_length_6989_cov_4.743005	lytic	low quality draft
	PRJNA242900_A_SRR1246941_NODE_1400_length_1670_cov_89.858204	metagenome	NODE_1400_length_1670_cov_89.858204	lytic	low quality draft
	PRJNA302344_C_SRR2954667_NODE_1400_length_2327_cov_14.563820	metagenome	NODE_1400_length_2327_cov_14.563820	lytic	low quality draft
	PRJNA928230_SRR23240486_NODE_14000_length_1931_cov_3.780384	metagenome	NODE_14000_length_1931_cov_3.780384	lytic	low quality draft
	PRJNA576217_C_SRR15960020_NODE_14003_length_5414_cov_4.603284	metagenome	NODE_14003_length_5414_cov_4.603284	lytic	low quality draft
	CUR21-CRL-A_CUR21-CRL-016-3_NODE_14012_length_1613_cov_2.790116	metagenome	NODE_14012_length_1613_cov_2.790116	lytic	low quality draft
	PRJNA302344_E_SRR2954674_NODE_1402_length_2515_cov_10.297154	metagenome	NODE_1402_length_2515_cov_10.297154	lytic	low quality draft
	PRJNA576217_D_SRR15960030_NODE_14024_length_2266_cov_4.183627	metagenome	NODE_14024_length_2266_cov_4.183627	lytic	low quality draft
	PRJNA302344_C_SRR2954667_NODE_14026_length_1050_cov_5.173869	metagenome	NODE_14026_length_1050_cov_5.173869	lytic	low quality draft
	PRJNA925892_SRR23162923_NODE_14028_length_4606_cov_5.524500	metagenome	NODE_14028_length_4606_cov_5.524500	lytic	low quality draft
	PRJNA242900_B_SRR1210582_NODE_1403_length_1577_cov_16.270696	metagenome	NODE_1403_length_1577_cov_16.270696	lytic	low quality draft
	PRJNA576217_C_SRR15960012_NODE_14035_length_6988_cov_6.321073	metagenome	NODE_14035_length_6988_cov_6.321073	lytic	low quality draft
	PRJNA576217_A_SRR15959991_NODE_1404_length_10727_cov_4.708583	metagenome	NODE_1404_length_10727_cov_4.708583	lytic	low quality draft
	PRJNA242900_B_SRR1210582_NODE_1404_length_1576_cov_17.946746	metagenome	NODE_1404_length_1576_cov_17.946746	lytic	low quality draft
	PRJNA302344_E_SRR2954674_NODE_1404_length_2514_cov_5.544937	metagenome	NODE_1404_length_2514_cov_5.544937	lytic	low quality draft
	PRJNA757245_B_SRR18532216_NODE_1404_length_4720_cov_3.858092	metagenome	NODE_1404_length_4720_cov_3.858092	lytic	low quality draft
	PRJNA576217_D_SRR15960043_NODE_1404_length_6087_cov_3.945458	metagenome	NODE_1404_length_6087_cov_3.945458	lytic	low quality draft
	PRJNA576217_A_SRR15960006_NODE_1404_length_7623_cov_4.948599	metagenome	NODE_1404_length_7623_cov_4.948599	lytic	low quality draft
	PRJNA757245_A_SRR18532209_NODE_14046_length_3764_cov_3.439472	metagenome	NODE_14046_length_3764_cov_3.439472	lytic	low quality draft
	PRJNA302344_C_SRR2954667_NODE_14055_length_1049_cov_4.761569	metagenome	NODE_14055_length_1049_cov_4.761569	lytic	low quality draft
	PRJNA576217_C_SRR15960019_NODE_14056_length_5739_cov_14.208128	metagenome	NODE_14056_length_5739_cov_14.208128	lytic	low quality draft
	PRJNA576217_C_SRR15960013_NODE_1406_length_11518_cov_4.901247	metagenome	NODE_1406_length_11518_cov_4.901247	lytic	low quality draft
	PRJNA576217_D_SRR15960044_NODE_14060_length_1885_cov_3.860656	metagenome	NODE_14060_length_1885_cov_3.860656	lytic	low quality draft
	PRJNA576217_C_SRR15960020_NODE_14061_length_5405_cov_3.962804	metagenome	NODE_14061_length_5405_cov_3.962804	lytic	low quality draft
	PRJNA576217_C_SRR15960024_NODE_14061_length_9097_cov_7.380336	metagenome	NODE_14061_length_9097_cov_7.380336	lytic	low quality draft
	MIA22-EM-CRL3_NODE_14066_length_1187_cov_2.882509	metagenome	NODE_14066_length_1187_cov_2.882509	lytic	low quality draft
	PRJNA576217_A_SRR15960027_NODE_140695_length_1398_cov_3.109456	metagenome	NODE_140695_length_1398_cov_3.109456	lytic	low quality draft
	PRJNA925892_SRR23162929_NODE_1408_length_11729_cov_14.529895	metagenome	NODE_1408_length_11729_cov_14.529895	lytic	low quality draft
	PRJNA242900_A_SRR1207984_NODE_1408_length_1485_cov_38.214685	metagenome	NODE_1408_length_1485_cov_38.214685	lytic	low quality draft
	PRJNA925892_SRR23162923_NODE_14086_length_4599_cov_5.226232	metagenome	NODE_14086_length_4599_cov_5.226232	lytic	low quality draft
	PRJNA545004_SRR9219370_NODE_14094_length_4581_cov_4.622625	metagenome	NODE_14094_length_4581_cov_4.622625	lytic	low quality draft
	PRJNA477682_SRR7418766_NODE_141_length_11653_cov_31.605191	metagenome	NODE_141_length_11653_cov_31.605191	lytic	low quality draft
	PRJNA576217_B_SRR15959997_NODE_141_length_13701_cov_5.840832	metagenome	NODE_141_length_13701_cov_5.840832	lytic	low quality draft
	PRJNA576217_B_SRR15959998_NODE_141_length_19686_cov_5.453568	metagenome	NODE_141_length_19686_cov_5.453568	lytic	low quality draft
	PRJNA302344_D_SRR2954677_NODE_141_length_2445_cov_21.247280	metagenome	NODE_141_length_2445_cov_21.247280	lytic	low quality draft
	PRJNA242900_A_SRR1207980_NODE_141_length_3514_cov_8.597861	metagenome	NODE_141_length_3514_cov_8.597861	lytic	low quality draft
	PRJNA302344_C_SRR2954667_NODE_141_length_4886_cov_15.541917	metagenome	NODE_141_length_4886_cov_15.541917	lytic	low quality draft
	PRJNA242900_B_SRR1210582_NODE_1410_length_1575_cov_3.973684	metagenome	NODE_1410_length_1575_cov_3.973684	lytic	low quality draft
	PRJNA242900_A_SRR1246941_NODE_1410_length_1667_cov_25.243797	metagenome	NODE_1410_length_1667_cov_25.243797	lytic	low quality draft
	PRJNA576217_D_SRR15960039_NODE_1410_length_6690_cov_9.487717	metagenome	NODE_1410_length_6690_cov_9.487717	lytic	low quality draft
	PRJNA757245_A_SRR18532209_NODE_14105_length_3758_cov_4.075344	metagenome	NODE_14105_length_3758_cov_4.075344	lytic	low quality draft
	PRJNA302344_E_SRR2954674_NODE_14106_length_1221_cov_16.378216	metagenome	NODE_14106_length_1221_cov_16.378216	lytic	low quality draft
	PRJNA925892_SRR23162924_NODE_14109_length_7886_cov_14.378496	metagenome	NODE_14109_length_7886_cov_14.378496	lytic	low quality draft
	PRJNA925892_SRR23162917_NODE_141192_length_1751_cov_6.089033	metagenome	NODE_141192_length_1751_cov_6.089033	lytic	low quality draft
	PRJNA925892_SRR23162935_NODE_14124_length_7403_cov_15.672836	metagenome	NODE_14124_length_7403_cov_15.672836	lytic	low quality draft
	PRJNA576217_C_SRR15960023_NODE_14126_length_4773_cov_4.471174	metagenome	NODE_14126_length_4773_cov_4.471174	lytic	low quality draft
	PRJNA302344_C_SRR2954667_NODE_14133_length_1046_cov_2.935419	metagenome	NODE_14133_length_1046_cov_2.935419	lytic	low quality draft
	PRJNA576217_C_SRR15960011_NODE_1414_length_17650_cov_6.135152	metagenome	NODE_1414_length_17650_cov_6.135152	lytic	low quality draft
	PRJNA302344_C_SRR2954667_NODE_1414_length_2318_cov_2.850641	metagenome	NODE_1414_length_2318_cov_2.850641	lytic	low quality draft
	PRJNA576217_D_SRR15960032_NODE_14149_length_1994_cov_5.715833	metagenome	NODE_14149_length_1994_cov_5.715833	lytic	low quality draft
	PRJNA545004_SRR9219371_NODE_1415_length_10529_cov_25.081917	metagenome	NODE_1415_length_10529_cov_25.081917	lytic	low quality draft
	PRJNA302344_C_SRR2954667_NODE_14157_length_1045_cov_3.295960	metagenome	NODE_14157_length_1045_cov_3.295960	lytic	low quality draft
	PRJNA757245_B_SRR18532219_NODE_14157_length_2097_cov_2.264447	metagenome	NODE_14157_length_2097_cov_2.264447	lytic	low quality draft
	PRJNA576217_C_SRR15960016_NODE_141734_length_1295_cov_3.233065	metagenome	NODE_141734_length_1295_cov_3.233065	lytic	low quality draft
	PRJNA925892_SRR23162917_NODE_14179_length_4516_cov_8.347904	metagenome	NODE_14179_length_4516_cov_8.347904	lytic	low quality draft
	PRJNA576217_D_SRR15960042_NODE_14180_length_1988_cov_3.782721	metagenome	NODE_14180_length_1988_cov_3.782721	lytic	low quality draft
	PRJNA242900_A_SRR1246941_NODE_1419_length_1664_cov_7.540709	metagenome	NODE_1419_length_1664_cov_7.540709	lytic	low quality draft
	PRJNA925892_SRR23162920_NODE_14197_length_9478_cov_9.457073	metagenome	NODE_14197_length_9478_cov_9.457073	lytic	low quality draft
	PRJNA302344_A_SRR2954663_NODE_142_length_1615_cov_202.960897	metagenome	NODE_142_length_1615_cov_202.960897	lytic	low quality draft
	PRJNA242900_A_SRR1207984_NODE_142_length_2628_cov_34.883016	metagenome	NODE_142_length_2628_cov_34.883016	lytic	low quality draft
	PRJNA242900_A_SRR1207980_NODE_142_length_3493_cov_83.189354	metagenome	NODE_142_length_3493_cov_83.189354	lytic	low quality draft
	CUR21-CRL-A_CUR21-CRL-021-1_NODE_142_length_3702_cov_16.150260	metagenome	NODE_142_length_3702_cov_16.150260	lytic	low quality draft
	PRJNA437202_D_SRR7058422_NODE_142_length_3829_cov_9.295178	metagenome	NODE_142_length_3829_cov_9.295178	lytic	low quality draft
	PRJNA302344_E_SRR2954674_NODE_142_length_4211_cov_8.098171	metagenome	NODE_142_length_4211_cov_8.098171	lytic	low quality draft
	PRJNA477682_SRR7418763_NODE_142_length_7153_cov_13.344886	metagenome	NODE_142_length_7153_cov_13.344886	lytic	low quality draft
	PRJNA242900_A_SRR1207984_NODE_1420_length_1480_cov_31.757895	metagenome	NODE_1420_length_1480_cov_31.757895	lytic	low quality draft
	PRJNA576217_B_SRR15959994_NODE_14204_length_7276_cov_6.153857	metagenome	NODE_14204_length_7276_cov_6.153857	lytic	low quality draft
	PRJNA302344_C_SRR2954667_NODE_14206_length_1043_cov_13.942308	metagenome	NODE_14206_length_1043_cov_13.942308	lytic	low quality draft
	PRJNA302344_C_SRR2954667_NODE_14212_length_1043_cov_6.009109	metagenome	NODE_14212_length_1043_cov_6.009109	lytic	low quality draft
	PRJNA477682_SRR7418766_NODE_1422_length_2390_cov_3.882655	metagenome	NODE_1422_length_2390_cov_3.882655	lytic	low quality draft
	PRJNA757245_A_SRR18532171_NODE_1422_length_5791_cov_4.253312	metagenome	NODE_1422_length_5791_cov_4.253312	lytic	low quality draft
	PRJNA576217_D_SRR15960045_NODE_14225_length_1713_cov_2.629071	metagenome	NODE_14225_length_1713_cov_2.629071	lytic	low quality draft
	PRJNA576217_D_SRR15960042_NODE_14225_length_1983_cov_3.269710	metagenome	NODE_14225_length_1983_cov_3.269710	lytic	low quality draft
	PRJNA925892_SRR23162922_NODE_14226_length_7224_cov_32.214256	metagenome	NODE_14226_length_7224_cov_32.214256	lytic	low quality draft
	PRJNA576217_D_SRR15960042_NODE_14230_length_1983_cov_2.768154	metagenome	NODE_14230_length_1983_cov_2.768154	lytic	low quality draft
	PRJNA477682_SRR7418769_NODE_1424_length_1032_cov_1.879222	metagenome	NODE_1424_length_1032_cov_1.879222	lytic	low quality draft
	PRJNA242900_B_SRR1210582_NODE_1425_length_1570_cov_9.452805	metagenome	NODE_1425_length_1570_cov_9.452805	lytic	low quality draft
	PRJNA925892_SRR23162920_NODE_1425_length_23324_cov_7.855774	metagenome	NODE_1425_length_23324_cov_7.855774	lytic	low quality draft
	PRJNA302344_C_SRR2954667_NODE_14253_length_1042_cov_2.508612	metagenome	NODE_14253_length_1042_cov_2.508612	lytic	low quality draft
	CUR21-CRL-A_CUR21-CRL-007-3_NODE_14254_length_2054_cov_4.254627	metagenome	NODE_14254_length_2054_cov_4.254627	lytic	low quality draft
	PRJNA242900_A_SRR1207984_NODE_1426_length_1479_cov_11.313904	metagenome	NODE_1426_length_1479_cov_11.313904	lytic	low quality draft
	PRJNA576217_D_SRR15960030_NODE_14260_length_2254_cov_4.708049	metagenome	NODE_14260_length_2254_cov_4.708049	lytic	low quality draft
	PRJNA757245_A_SRR18532205_NODE_14264_length_3250_cov_26.267606	metagenome	NODE_14264_length_3250_cov_26.267606	lytic	low quality draft
	PRJNA925892_SRR23162919_NODE_14265_length_12343_cov_14.259033	metagenome	NODE_14265_length_12343_cov_14.259033	lytic	low quality draft
	PRJNA242900_A_SRR1246941_NODE_1428_length_1662_cov_27.094586	metagenome	NODE_1428_length_1662_cov_27.094586	lytic	low quality draft
	PRJNA302344_E_SRR2954674_NODE_14283_length_1215_cov_2.995690	metagenome	NODE_14283_length_1215_cov_2.995690	lytic	low quality draft
	PRJNA242900_A_SRR1207984_NODE_1429_length_1478_cov_40.579761	metagenome	NODE_1429_length_1478_cov_40.579761	lytic	low quality draft
	PRJNA242900_B_SRR1210582_NODE_1429_length_1568_cov_95.361533	metagenome	NODE_1429_length_1568_cov_95.361533	lytic	low quality draft
	PRJNA576217_A_SRR15959993_NODE_1429_length_5480_cov_4.565346	metagenome	NODE_1429_length_5480_cov_4.565346	lytic	low quality draft
	PRJNA302344_C_SRR2954667_NODE_14290_length_1040_cov_9.100508	metagenome	NODE_14290_length_1040_cov_9.100508	lytic	low quality draft
	PRJNA302344_A_SRR2954663_NODE_143_length_1611_cov_66.269923	metagenome	NODE_143_length_1611_cov_66.269923	lytic	low quality draft
	PRJNA576217_B_SRR15960005_NODE_143_length_19814_cov_5.216053	metagenome	NODE_143_length_19814_cov_5.216053	lytic	low quality draft
	PRJNA477682_SRR7418764_NODE_143_length_6784_cov_4.970129	metagenome	NODE_143_length_6784_cov_4.970129	lytic	low quality draft
	PRJNA545004_SRR9182856_NODE_143_length_8842_cov_7.456925	metagenome	NODE_143_length_8842_cov_7.456925	lytic	low quality draft
	PRJNA576217_D_SRR15960037_NODE_14307_length_2418_cov_3.776978	metagenome	NODE_14307_length_2418_cov_3.776978	lytic	low quality draft
	PRJNA242900_A_SRR1246941_NODE_1431_length_1661_cov_19.696762	metagenome	NODE_1431_length_1661_cov_19.696762	lytic	low quality draft
	PRJNA302344_E_SRR2954674_NODE_1431_length_2505_cov_4.783673	metagenome	NODE_1431_length_2505_cov_4.783673	lysogenic	low quality draft
	PRJNA757245_A_SRR18532205_NODE_14316_length_3245_cov_5.255799	metagenome	NODE_14316_length_3245_cov_5.255799	lytic	low quality draft
	PRJNA545004_SRR9219371_NODE_14321_length_4539_cov_19.149643	metagenome	NODE_14321_length_4539_cov_19.149643	lytic	low quality draft
	PRJNA302344_C_SRR2954667_NODE_14322_length_1039_cov_7.246951	metagenome	NODE_14322_length_1039_cov_7.246951	lytic	low quality draft
	PRJNA576217_D_SRR15960042_NODE_14324_length_1975_cov_2.955729	metagenome	NODE_14324_length_1975_cov_2.955729	lytic	low quality draft
	PRJNA576217_C_SRR15960024_NODE_14327_length_9012_cov_8.402702	metagenome	NODE_14327_length_9012_cov_8.402702	lytic	low quality draft
	PRJNA925892_SRR23162918_NODE_14329_length_1827_cov_10.967833	metagenome	NODE_14329_length_1827_cov_10.967833	lytic	low quality draft
	PRJNA545004_SRR9219370_NODE_143314_length_1157_cov_2.205082	metagenome	NODE_143314_length_1157_cov_2.205082	lytic	low quality draft
	PRJNA757245_B_SRR18532216_NODE_14338_length_1764_cov_1.923347	metagenome	NODE_14338_length_1764_cov_1.923347	lytic	low quality draft
	PRJNA302344_E_SRR2954674_NODE_14343_length_1212_cov_7.108038	metagenome	NODE_14343_length_1212_cov_7.108038	lytic	low quality draft
	PRJNA576217_C_SRR15960018_NODE_1435_length_14963_cov_5.978133	metagenome	NODE_1435_length_14963_cov_5.978133	lytic	low quality draft
	PRJNA302344_E_SRR2954674_NODE_14351_length_1212_cov_4.261020	metagenome	NODE_14351_length_1212_cov_4.261020	lytic	low quality draft
	PRJNA525179_A_SRR8664771_NODE_1436_length_12338_cov_21.052105	metagenome	NODE_1436_length_12338_cov_21.052105	lytic	low quality draft
	PRJNA477682_SRR7418764_NODE_1436_length_1777_cov_2.378049	metagenome	NODE_1436_length_1777_cov_2.378049	lytic	low quality draft
	PRJNA302344_C_SRR2954667_NODE_1436_length_2307_cov_14.740231	metagenome	NODE_1436_length_2307_cov_14.740231	lytic	low quality draft
	PRJNA925892_SRR23162939_NODE_14368_length_12212_cov_70.517644	metagenome	NODE_14368_length_12212_cov_70.517644	lytic	low quality draft
	PRJNA302344_E_SRR2954674_NODE_1437_length_2502_cov_14.099714	metagenome	NODE_1437_length_2502_cov_14.099714	lytic	low quality draft
	CUR21-CRL-A_CUR21-CRL-005-3_NODE_1438_length_2017_cov_3.574924	metagenome	NODE_1438_length_2017_cov_3.574924	lytic	low quality draft
	PRJNA302344_E_SRR2954674_NODE_1438_length_2502_cov_8.161013	metagenome	NODE_1438_length_2502_cov_8.161013	lytic	low quality draft
	PRJNA545004_SRR9219373_NODE_14389_length_3777_cov_6.508866	metagenome	NODE_14389_length_3777_cov_6.508866	lytic	low quality draft
	PRJNA302344_C_SRR2954667_NODE_1439_length_2307_cov_7.170515	metagenome	NODE_1439_length_2307_cov_7.170515	lytic	low quality draft
	PRJNA925892_SRR23162930_NODE_1439_length_35492_cov_13.806304	metagenome	NODE_1439_length_35492_cov_13.806304	lytic	low quality draft
	PRJNA576217_D_SRR15960041_NODE_14392_length_3034_cov_5.683115	metagenome	NODE_14392_length_3034_cov_5.683115	lytic	low quality draft
	PRJNA302344_D_SRR2954677_NODE_144_length_2435_cov_5.293277	metagenome	NODE_144_length_2435_cov_5.293277	lytic	low quality draft
	PRJNA242900_A_SRR1246941_NODE_144_length_2916_cov_42.327857	metagenome	NODE_144_length_2916_cov_42.327857	lytic	low quality draft
	PRJNA576217_D_SRR15960039_NODE_144_length_30501_cov_13.948860	metagenome	NODE_144_length_30501_cov_13.948860	lysogenic	medium quality draft
	PRJNA437202_K_SRR7058413_NODE_144_length_3176_cov_10.105735	metagenome	NODE_144_length_3176_cov_10.105735	lytic	low quality draft
	PRJNA757245_A_SRR18532206_NODE_144_length_6837_cov_11.226040	metagenome	NODE_144_length_6837_cov_11.226040	lysogenic	low quality draft
	PRJNA242900_A_SRR1246941_NODE_1440_length_1657_cov_74.706617	metagenome	NODE_1440_length_1657_cov_74.706617	lytic	low quality draft
	PRJNA302344_C_SRR2954667_NODE_1440_length_2307_cov_4.594139	metagenome	NODE_1440_length_2307_cov_4.594139	lytic	low quality draft
	PRJNA757245_A_SRR18532172_NODE_14405_length_2101_cov_3.099218	metagenome	NODE_14405_length_2101_cov_3.099218	lytic	low quality draft
	PRJNA576217_C_SRR15960011_NODE_1441_length_17553_cov_7.091725	metagenome	NODE_1441_length_17553_cov_7.091725	lysogenic	low quality draft
	PRJNA545004_SRR9219372_NODE_14412_length_4496_cov_5.164828	metagenome	NODE_14412_length_4496_cov_5.164828	lytic	low quality draft
	PRJNA242900_B_SRR1210582_NODE_1442_length_1565_cov_14.436424	metagenome	NODE_1442_length_1565_cov_14.436424	lytic	low quality draft
	PRJNA576217_D_SRR15960034_NODE_14428_length_2986_cov_3.953941	metagenome	NODE_14428_length_2986_cov_3.953941	lytic	low quality draft
	PRJNA545004_SRR9219374_NODE_144308_length_1254_cov_7.888240	metagenome	NODE_144308_length_1254_cov_7.888240	lytic	low quality draft
	PRJNA576217_B_SRR15959994_NODE_1444_length_15693_cov_6.319222	metagenome	NODE_1444_length_15693_cov_6.319222	lytic	low quality draft
	PRJNA928230_SRR23240491_NODE_14440_length_1675_cov_5.666667	metagenome	NODE_14440_length_1675_cov_5.666667	lytic	low quality draft
	PRJNA302344_E_SRR2954674_NODE_14449_length_1208_cov_34.654814	metagenome	NODE_14449_length_1208_cov_34.654814	lytic	low quality draft
	PRJNA242900_A_SRR1246941_NODE_1445_length_1655_cov_24.091875	metagenome	NODE_1445_length_1655_cov_24.091875	lytic	low quality draft
	PRJNA302344_C_SRR2954667_NODE_1445_length_2305_cov_5.228000	metagenome	NODE_1445_length_2305_cov_5.228000	lytic	low quality draft
	PRJNA302344_C_SRR2954667_NODE_14455_length_1035_cov_2.023469	metagenome	NODE_14455_length_1035_cov_2.023469	lytic	low quality draft
	PRJNA757245_A_SRR18532171_NODE_14458_length_2688_cov_3.326624	metagenome	NODE_14458_length_2688_cov_3.326624	lytic	low quality draft
	PRJNA302344_C_SRR2954667_NODE_14462_length_1034_cov_15.091931	metagenome	NODE_14462_length_1034_cov_15.091931	lytic	low quality draft
	PRJNA302344_E_SRR2954674_NODE_14462_length_1208_cov_11.827407	metagenome	NODE_14462_length_1208_cov_11.827407	lytic	low quality draft
	PRJNA302344_C_SRR2954667_NODE_14466_length_1034_cov_6.892748	metagenome	NODE_14466_length_1034_cov_6.892748	lytic	low quality draft
	PRJNA302344_E_SRR2954674_NODE_14466_length_1208_cov_8.888985	metagenome	NODE_14466_length_1208_cov_8.888985	lytic	low quality draft
	PRJNA576217_B_SRR15960002_NODE_14468_length_6563_cov_5.703135	metagenome	NODE_14468_length_6563_cov_5.703135	lytic	low quality draft
	PRJNA925892_SRR23162939_NODE_14469_length_12143_cov_11.135506	metagenome	NODE_14469_length_12143_cov_11.135506	lytic	low quality draft
	PRJNA242900_A_SRR1207984_NODE_1447_length_1475_cov_68.997183	metagenome	NODE_1447_length_1475_cov_68.997183	lytic	low quality draft
	PRJNA242900_A_SRR1246941_NODE_1447_length_1655_cov_5.159375	metagenome	NODE_1447_length_1655_cov_5.159375	lytic	low quality draft
	PRJNA302344_E_SRR2954674_NODE_14472_length_1208_cov_5.718994	metagenome	NODE_14472_length_1208_cov_5.718994	lytic	low quality draft
	PRJNA757245_B_SRR18532225_NODE_14473_length_3993_cov_6.689182	metagenome	NODE_14473_length_3993_cov_6.689182	lytic	low quality draft
	PRJNA302344_E_SRR2954674_NODE_14474_length_1208_cov_5.222029	metagenome	NODE_14474_length_1208_cov_5.222029	lytic	low quality draft
	PRJNA576217_D_SRR15960044_NODE_14476_length_1869_cov_3.268467	metagenome	NODE_14476_length_1869_cov_3.268467	lytic	low quality draft
	PRJNA925892_SRR23162924_NODE_14477_length_7770_cov_10.408425	metagenome	NODE_14477_length_7770_cov_10.408425	lytic	low quality draft
	PRJNA242900_A_SRR1246941_NODE_1448_length_1654_cov_32.132583	metagenome	NODE_1448_length_1654_cov_32.132583	lytic	low quality draft
	PRJNA302344_C_SRR2954667_NODE_14480_length_1034_cov_2.459653	metagenome	NODE_14480_length_1034_cov_2.459653	lytic	low quality draft
	PRJNA545004_SRR9219370_NODE_14480_length_4526_cov_11.213822	metagenome	NODE_14480_length_4526_cov_11.213822	lytic	low quality draft
	PRJNA545004_SRR9182867_NODE_14484_length_3786_cov_7.296435	metagenome	NODE_14484_length_3786_cov_7.296435	lytic	low quality draft
	PRJNA576217_D_SRR15960032_NODE_14492_length_1980_cov_4.233247	metagenome	NODE_14492_length_1980_cov_4.233247	lytic	low quality draft
	PRJNA545004_SRR9219373_NODE_14496_length_3763_cov_56.375674	metagenome	NODE_14496_length_3763_cov_56.375674	lytic	low quality draft
	PRJNA302344_A_SRR2954663_NODE_145_length_1607_cov_99.932990	metagenome	NODE_145_length_1607_cov_99.932990	lytic	low quality draft
	PRJNA242900_A_SRR1246941_NODE_145_length_2910_cov_49.896673	metagenome	NODE_145_length_2910_cov_49.896673	lytic	low quality draft
	CUR21-CRL-A_CUR21-CRL-021-3_NODE_145_length_5532_cov_9.755341	metagenome	NODE_145_length_5532_cov_9.755341	lytic	low quality draft
	PRJNA545004_SRR9182866_NODE_145_length_6420_cov_3.587117	metagenome	NODE_145_length_6420_cov_3.587117	lytic	low quality draft
	PRJNA302344_C_SRR2954667_NODE_14501_length_1033_cov_2.178937	metagenome	NODE_14501_length_1033_cov_2.178937	lytic	low quality draft
	PRJNA302344_D_SRR2954677_NODE_1451_length_1248_cov_53.431685	metagenome	NODE_1451_length_1248_cov_53.431685	lytic	low quality draft
	PRJNA925892_SRR23162939_NODE_1451_length_36554_cov_13.071125	metagenome	NODE_1451_length_36554_cov_13.071125	lytic	low quality draft
	PRJNA925892_SRR23162934_NODE_1452_length_17008_cov_13.030260	metagenome	NODE_1452_length_17008_cov_13.030260	lytic	low quality draft
	PRJNA302344_C_SRR2954667_NODE_1452_length_2302_cov_4.660881	metagenome	NODE_1452_length_2302_cov_4.660881	lytic	low quality draft
	PRJNA757245_A_SRR18532211_NODE_1452_length_6391_cov_6.146149	metagenome	NODE_1452_length_6391_cov_6.146149	lytic	low quality draft
	PRJNA576217_C_SRR15960024_NODE_14521_length_8943_cov_7.915504	metagenome	NODE_14521_length_8943_cov_7.915504	lysogenic	low quality draft
	PRJNA925892_SRR23162922_NODE_14523_length_7164_cov_13.123505	metagenome	NODE_14523_length_7164_cov_13.123505	lytic	low quality draft
	PRJNA302344_E_SRR2954674_NODE_14531_length_1206_cov_3.359687	metagenome	NODE_14531_length_1206_cov_3.359687	lytic	low quality draft
	PRJNA597953_A_SRR10801154_NODE_1454_length_2093_cov_0.824008	metagenome	NODE_1454_length_2093_cov_0.824008	lytic	low quality draft
	PRJNA302344_C_SRR2954667_NODE_1454_length_2301_cov_7.690116	metagenome	NODE_1454_length_2301_cov_7.690116	lytic	low quality draft
	PRJNA576217_D_SRR15960034_NODE_14543_length_2976_cov_4.100308	metagenome	NODE_14543_length_2976_cov_4.100308	lytic	low quality draft
	PRJNA242900_B_SRR1210582_NODE_1456_length_1561_cov_4.289509	metagenome	NODE_1456_length_1561_cov_4.289509	lytic	low quality draft
	PRJNA477682_SRR7418764_NODE_1456_length_1764_cov_1.712697	metagenome	NODE_1456_length_1764_cov_1.712697	lytic	low quality draft
	PRJNA576217_B_SRR15959998_NODE_145603_length_1125_cov_3.744860	metagenome	NODE_145603_length_1125_cov_3.744860	lytic	low quality draft
	PRJNA576217_D_SRR15960030_NODE_14564_length_2239_cov_3.359432	metagenome	NODE_14564_length_2239_cov_3.359432	lytic	low quality draft
	PRJNA242900_A_SRR1246941_NODE_1457_length_1650_cov_4.950470	metagenome	NODE_1457_length_1650_cov_4.950470	lytic	low quality draft
	PRJNA477682_SRR7418770_NODE_1457_length_2473_cov_3.084367	metagenome	NODE_1457_length_2473_cov_3.084367	lytic	low quality draft
	PRJNA576217_A_SRR15959992_NODE_14571_length_5149_cov_10.558304	metagenome	NODE_14571_length_5149_cov_10.558304	lytic	low quality draft
	PRJNA757245_A_SRR18532207_NODE_14573_length_3385_cov_3.425826	metagenome	NODE_14573_length_3385_cov_3.425826	lytic	low quality draft
	PRJNA576217_C_SRR15960015_NODE_145737_length_1217_cov_25.125645	metagenome	NODE_145737_length_1217_cov_25.125645	lytic	low quality draft
	PRJNA302344_E_SRR2954674_NODE_14576_length_1204_cov_14.167102	metagenome	NODE_14576_length_1204_cov_14.167102	lytic	low quality draft
	PRJNA576217_D_SRR15960042_NODE_14579_length_1958_cov_3.119285	metagenome	NODE_14579_length_1958_cov_3.119285	lytic	low quality draft
	PRJNA242900_B_SRR1210582_NODE_1458_length_1560_cov_14.764120	metagenome	NODE_1458_length_1560_cov_14.764120	lytic	low quality draft
	PRJNA597953_B_SRR10801161_NODE_1458_length_2053_cov_0.652648	metagenome	NODE_1458_length_2053_cov_0.652648	lytic	low quality draft
	PRJNA545004_SRR9219377_NODE_14585_length_4233_cov_52.511249	metagenome	NODE_14585_length_4233_cov_52.511249	lytic	low quality draft
	PRJNA576217_D_SRR15960045_NODE_14586_length_1683_cov_4.606265	metagenome	NODE_14586_length_1683_cov_4.606265	lytic	low quality draft
	PRJNA576217_A_SRR15960025_NODE_146_length_11713_cov_5.846457	metagenome	NODE_146_length_11713_cov_5.846457	lytic	low quality draft
	PRJNA576217_C_SRR15960013_NODE_146_length_18228_cov_4.742860	metagenome	NODE_146_length_18228_cov_4.742860	lytic	low quality draft
	PRJNA242900_A_SRR1246941_NODE_146_length_2910_cov_19.552364	metagenome	NODE_146_length_2910_cov_19.552364	lytic	low quality draft
	PRJNA477682_SRR7418768_NODE_1460_length_2528_cov_1.683785	metagenome	NODE_1460_length_2528_cov_1.683785	lytic	low quality draft
	PRJNA576217_B_SRR15959996_NODE_1461_length_12260_cov_5.993609	metagenome	NODE_1461_length_12260_cov_5.993609	lytic	low quality draft
	CUR21-CRL-A_CUR21-CRL-007-2_NODE_1461_length_1813_cov_4.318544	metagenome	NODE_1461_length_1813_cov_4.318544	lytic	low quality draft
	PRJNA302344_C_SRR2954667_NODE_14612_length_1028_cov_7.135663	metagenome	NODE_14612_length_1028_cov_7.135663	lytic	low quality draft
	PRJNA302344_E_SRR2954674_NODE_14614_length_1203_cov_4.189024	metagenome	NODE_14614_length_1203_cov_4.189024	lytic	low quality draft
	PRJNA545004_SRR9182870_NODE_14615_length_3630_cov_4.921119	metagenome	NODE_14615_length_3630_cov_4.921119	lytic	low quality draft
	PRJNA477682_SRR7418766_NODE_1462_length_2352_cov_2.328254	metagenome	NODE_1462_length_2352_cov_2.328254	lytic	low quality draft
	PRJNA302344_C_SRR2954667_NODE_14629_length_1027_cov_32.350823	metagenome	NODE_14629_length_1027_cov_32.350823	lytic	low quality draft
	PRJEB12107_ERR1189628_NODE_1463_length_3295_cov_6.366667	metagenome	NODE_1463_length_3295_cov_6.366667	lytic	low quality draft
	PRJNA576217_A_SRR15960029_NODE_146301_length_1259_cov_3.575581	metagenome	NODE_146301_length_1259_cov_3.575581	lytic	low quality draft
	CUR21-CRL-A_CUR21-CRL-002-4_NODE_1464_length_2111_cov_37.927043	metagenome	NODE_1464_length_2111_cov_37.927043	lytic	low quality draft
	PRJNA302344_C_SRR2954667_NODE_1465_length_2297_cov_8.213649	metagenome	NODE_1465_length_2297_cov_8.213649	lytic	low quality draft
	PRJNA576217_A_SRR15960038_NODE_146525_length_1151_cov_8.270985	metagenome	NODE_146525_length_1151_cov_8.270985	lytic	low quality draft
	PRJNA757245_B_SRR18532226_NODE_1466_length_3528_cov_2.812842	metagenome	NODE_1466_length_3528_cov_2.812842	lytic	low quality draft
	PRJNA302344_C_SRR2954667_NODE_14665_length_1026_cov_5.947477	metagenome	NODE_14665_length_1026_cov_5.947477	lytic	low quality draft
	PRJNA757245_B_SRR18532220_NODE_14667_length_1836_cov_3.531162	metagenome	NODE_14667_length_1836_cov_3.531162	lytic	low quality draft
	PRJNA302344_C_SRR2954667_NODE_1467_length_2296_cov_4.314592	metagenome	NODE_1467_length_2296_cov_4.314592	lytic	low quality draft
	PRJNA545004_SRR9182857_NODE_1467_length_2488_cov_9.017674	metagenome	NODE_1467_length_2488_cov_9.017674	lytic	low quality draft
	PRJNA576217_D_SRR15960032_NODE_1467_length_4376_cov_6.796112	metagenome	NODE_1467_length_4376_cov_6.796112	lytic	low quality draft
	PRJNA576217_C_SRR15960013_NODE_14672_length_5622_cov_4.399497	metagenome	NODE_14672_length_5622_cov_4.399497	lytic	low quality draft
	PRJNA302344_E_SRR2954674_NODE_14684_length_1200_cov_13.863755	metagenome	NODE_14684_length_1200_cov_13.863755	lytic	low quality draft
	PRJNA925892_SRR23162934_NODE_14684_length_7842_cov_27.387184	metagenome	NODE_14684_length_7842_cov_27.387184	lytic	low quality draft
	PRJNA477682_SRR7418762_NODE_14688_length_1169_cov_2.056553	metagenome	NODE_14688_length_1169_cov_2.056553	lytic	low quality draft
	PRJNA576217_A_SRR15959991_NODE_1469_length_10601_cov_4.963209	metagenome	NODE_1469_length_10601_cov_4.963209	lytic	low quality draft
	PRJNA925892_SRR23162934_NODE_1469_length_16957_cov_10.904804	metagenome	NODE_1469_length_16957_cov_10.904804	lytic	low quality draft
	PRJNA302344_C_SRR2954667_NODE_14690_length_1026_cov_1.825953	metagenome	NODE_14690_length_1026_cov_1.825953	lytic	low quality draft
	PRJNA576217_C_SRR15960024_NODE_14694_length_8884_cov_7.770755	metagenome	NODE_14694_length_8884_cov_7.770755	lytic	low quality draft
	PRJNA302344_A_SRR2954663_NODE_147_length_1605_cov_52.601290	metagenome	NODE_147_length_1605_cov_52.601290	lytic	low quality draft
	PRJNA576217_C_SRR15960012_NODE_147_length_25511_cov_5.813521	metagenome	NODE_147_length_25511_cov_5.813521	lytic	low quality draft
	PRJNA302344_C_SRR2954667_NODE_147_length_4784_cov_6.584902	metagenome	NODE_147_length_4784_cov_6.584902	lytic	low quality draft
	PRJNA302344_D_SRR2954677_NODE_1470_length_1239_cov_2.612331	metagenome	NODE_1470_length_1239_cov_2.612331	lytic	low quality draft
	PRJNA242900_A_SRR1207984_NODE_1471_length_1465_cov_23.012057	metagenome	NODE_1471_length_1465_cov_23.012057	lytic	low quality draft
	PRJNA302344_C_SRR2954667_NODE_14711_length_1025_cov_2.323711	metagenome	NODE_14711_length_1025_cov_2.323711	lytic	low quality draft
	PRJNA302344_E_SRR2954674_NODE_14718_length_1199_cov_15.386364	metagenome	NODE_14718_length_1199_cov_15.386364	lytic	low quality draft
	PRJNA576217_C_SRR15960015_NODE_1472_length_11473_cov_9.494833	metagenome	NODE_1472_length_11473_cov_9.494833	lysogenic	low quality draft
	PRJNA477682_SRR7418770_NODE_1472_length_2460_cov_2.555509	metagenome	NODE_1472_length_2460_cov_2.555509	lytic	low quality draft
	PRJNA597953_A_SRR10801157_NODE_1472_length_2673_cov_0.793401	metagenome	NODE_1472_length_2673_cov_0.793401	lytic	low quality draft
	PRJNA928230_SRR23240492_NODE_14720_length_1848_cov_2.703848	metagenome	NODE_14720_length_1848_cov_2.703848	lytic	low quality draft
	PRJNA576217_A_SRR15959991_NODE_147259_length_1378_cov_4.746032	metagenome	NODE_147259_length_1378_cov_4.746032	lytic	low quality draft
	PRJNA925892_SRR23162931_NODE_14731_length_9853_cov_17.665544	metagenome	NODE_14731_length_9853_cov_17.665544	lytic	low quality draft
	PRJNA925892_SRR23162938_NODE_1474_length_34177_cov_12.147266	metagenome	NODE_1474_length_34177_cov_12.147266	lytic	low quality draft
	PRJNA925892_SRR23162921_NODE_14742_length_4295_cov_12.879953	metagenome	NODE_14742_length_4295_cov_12.879953	lytic	low quality draft
	PRJNA302344_E_SRR2954674_NODE_1475_length_2486_cov_11.651172	metagenome	NODE_1475_length_2486_cov_11.651172	lytic	low quality draft
	PRJNA302344_C_SRR2954667_NODE_14753_length_1024_cov_1.271414	metagenome	NODE_14753_length_1024_cov_1.271414	lytic	low quality draft
[truncated: 16,278 more rows]
