# Supplementary material for: Globally distributed bacteriophage genomes reveal mechanisms of tripartite phage–bacteria–coral interactions
Source: ISME J. 2024 Jul 20;18(1):wrae132. doi: 10.1093/ismejo/wrae132 (PMC11309003; doi:10.1093/ismejo/wrae132)
Supplement: Wallace2024_TableS9_wrae132 [file wallace2024_tables9_wrae132.xlsx]

## Sheet: Sheet1
Table S9 | Metabolic genes identified in phages from coral and seawater metagenomes
	protein	scaffold	amg.ko	amg.ko.name	pfam	pfam.name	Group
	PRJNA302344_C_SRR2954667_NODE_1439_length_2307_cov_7.170515_4	PRJNA302344_C_SRR2954667_NODE_1439_length_2307_cov_7.170515	K02703	psbA; photosystem II P680 reaction center D1 protein [EC:1.10.3.9]	PF00124.19	Photosynthetic reaction centre protein	coral
	PRJNA302344_C_SRR2954667_NODE_2791_length_1902_cov_18.000541_2	PRJNA302344_C_SRR2954667_NODE_2791_length_1902_cov_18.000541	K00558	DNMT1, dcm; DNA (cytosine-5)-methyltransferase 1 [EC:2.1.1.37]			coral
	PRJNA302344_C_vRhyme_bin_34_single_line_11	PRJNA302344_C_vRhyme_bin_34_single_line	K00472	P4HA; prolyl 4-hydroxylase [EC:1.14.11.2]	PF13640.6	2OG-Fe(II) oxygenase superfamily	coral
	PRJNA477682_SRR7418762_NODE_5757_length_1962_cov_2.598846_1	PRJNA477682_SRR7418762_NODE_5757_length_1962_cov_2.598846	K01784	galE, GALE; UDP-glucose 4-epimerase [EC:5.1.3.2]	PF16363.5	GDP-mannose 4,6 dehydratase	coral
	PRJNA477682_SRR7418766_NODE_141_length_11653_cov_31.605191_7	PRJNA477682_SRR7418766_NODE_141_length_11653_cov_31.605191	K00019	E1.1.1.30, bdh; 3-hydroxybutyrate dehydrogenase [EC:1.1.1.30]	PF00106.25	short chain dehydrogenase	coral
	PRJNA477682_vRhyme_bin_56_single_line_5	PRJNA477682_vRhyme_bin_56_single_line	K01784	galE, GALE; UDP-glucose 4-epimerase [EC:5.1.3.2]	PF01370.21	NAD dependent epimerase/dehydratase family	coral
	PRJNA545004_SRR9219375_NODE_4_length_52385_cov_7.018995_33	PRJNA545004_SRR9219375_NODE_4_length_52385_cov_7.018995	K00820	glmS, GFPT; glutamine---fructose-6-phosphate transaminase (isomerizing) [EC:2.6.1.16]	PF13522.6	Glutamine amidotransferase domain	coral
	PRJNA576217_C_vRhyme_bin_24_single_line_124	PRJNA576217_C_vRhyme_bin_24_single_line	K00558	DNMT1, dcm; DNA (cytosine-5)-methyltransferase 1 [EC:2.1.1.37]			coral
	PRJNA576217_C_vRhyme_bin_24_single_line_37	PRJNA576217_C_vRhyme_bin_24_single_line	K01784	galE, GALE; UDP-glucose 4-epimerase [EC:5.1.3.2]	PF16363.5	GDP-mannose 4,6 dehydratase	coral
	PRJNA576217_C_vRhyme_bin_24_single_line_63	PRJNA576217_C_vRhyme_bin_24_single_line	K00558	DNMT1, dcm; DNA (cytosine-5)-methyltransferase 1 [EC:2.1.1.37]	PF00145.17	C-5 cytosine-specific DNA methylase	coral
	PRJNA576217_C_vRhyme_bin_71_single_line_25	PRJNA576217_C_vRhyme_bin_71_single_line	K17398	DNMT3A; DNA (cytosine-5)-methyltransferase 3A [EC:2.1.1.37]			coral
	PRJNA757245_A_vRhyme_bin_64_single_line_2	PRJNA757245_A_vRhyme_bin_64_single_line	K22316	rhnA-cobC; ribonuclease H / adenosylcobalamin/alpha-ribazole phosphatase [EC:3.1.26.4 3.1.3.73]	PF13456.6	Reverse transcriptase-like	coral
	PRJNA757245_B_SRR18532257_NODE_1272_length_8424_cov_3.793763_6	PRJNA757245_B_SRR18532257_NODE_1272_length_8424_cov_3.793763	K22316	rhnA-cobC; ribonuclease H / adenosylcobalamin/alpha-ribazole phosphatase [EC:3.1.26.4 3.1.3.73]	PF13456.6	Reverse transcriptase-like	coral
	PRJNA925892_vRhyme_bin_352_single_line_61	PRJNA925892_vRhyme_bin_352_single_line	K17398	DNMT3A; DNA (cytosine-5)-methyltransferase 3A [EC:2.1.1.37]			coral
	PRJNA925892_vRhyme_bin_353_single_line_18	PRJNA925892_vRhyme_bin_353_single_line	K00558	DNMT1, dcm; DNA (cytosine-5)-methyltransferase 1 [EC:2.1.1.37]			coral
	PRJNA925892_vRhyme_bin_353_single_line_94	PRJNA925892_vRhyme_bin_353_single_line	K00558	DNMT1, dcm; DNA (cytosine-5)-methyltransferase 1 [EC:2.1.1.37]	PF00145.17	C-5 cytosine-specific DNA methylase	coral
	CUR21_CRL_A_vRhyme_bin_13_single_line_33	CUR21_CRL_A_vRhyme_bin_13_single_line	K00640	cysE; serine O-acetyltransferase [EC:2.3.1.30]	PF06426.14	Serine acetyltransferase, N-terminal	coral
	CUR21_CRL_A_vRhyme_bin_14_single_line_164	CUR21_CRL_A_vRhyme_bin_14_single_line	K21140	mec; [CysO sulfur-carrier protein]-S-L-cysteine hydrolase [EC:3.13.1.6]	PF14464.6	Prokaryotic homologs of the JAB domain	coral
	CUR21_CRL_A_vRhyme_bin_14_single_line_25	CUR21_CRL_A_vRhyme_bin_14_single_line	K21140	mec; [CysO sulfur-carrier protein]-S-L-cysteine hydrolase [EC:3.13.1.6]	PF14464.6	Prokaryotic homologs of the JAB domain	coral
	CUR21_CRL_A_vRhyme_bin_22_single_line_103	CUR21_CRL_A_vRhyme_bin_22_single_line	K01737	queD, ptpS, PTS; 6-pyruvoyltetrahydropterin/6-carboxytetrahydropterin synthase [EC:4.2.3.12 4.1.2.50]	PF01242.19	6-pyruvoyl tetrahydropterin synthase	coral
	CUR21_CRL_A_vRhyme_bin_22_single_line_104	CUR21_CRL_A_vRhyme_bin_22_single_line	K10026	queE; 7-carboxy-7-deazaguanine synthase [EC:4.3.99.3]			coral
	CUR21_CRL_A_vRhyme_bin_22_single_line_114	CUR21_CRL_A_vRhyme_bin_22_single_line	K01495	GCH1, folE; GTP cyclohydrolase IA [EC:3.5.4.16]	PF01227.22	GTP cyclohydrolase I	coral
	CUR21-CRL-A_CUR21-CRL-002-4_NODE_1_length_45205_cov_71.858738_16	CUR21-CRL-A_CUR21-CRL-002-4_NODE_1_length_45205_cov_71.858738	K00558	DNMT1, dcm; DNA (cytosine-5)-methyltransferase 1 [EC:2.1.1.37]	PF00145.17	C-5 cytosine-specific DNA methylase	coral
	CUR21-CRL-A_CUR21-CRL-002-4_NODE_286_length_5279_cov_7.392994_2	CUR21-CRL-A_CUR21-CRL-002-4_NODE_286_length_5279_cov_7.392994	K01438	argE; acetylornithine deacetylase [EC:3.5.1.16]	PF01546.28	Peptidase family M20/M25/M40	coral
	CUR21-CRL-A_CUR21-CRL-002-4_NODE_286_length_5279_cov_7.392994_3	CUR21-CRL-A_CUR21-CRL-002-4_NODE_286_length_5279_cov_7.392994	K00558	DNMT1, dcm; DNA (cytosine-5)-methyltransferase 1 [EC:2.1.1.37]	PF00145.17	C-5 cytosine-specific DNA methylase	coral
	CUR21-CRL-A_CUR21-CRL-002-4_NODE_866_length_2827_cov_17.166667_4	CUR21-CRL-A_CUR21-CRL-002-4_NODE_866_length_2827_cov_17.166667	K01495	GCH1, folE; GTP cyclohydrolase IA [EC:3.5.4.16]	PF01227.22	GTP cyclohydrolase I	coral
	CUR21-CRL-A_CUR21-CRL-012-3_NODE_28_length_50049_cov_19.003560_64	CUR21-CRL-A_CUR21-CRL-012-3_NODE_28_length_50049_cov_19.003560	K00820	glmS, GFPT; glutamine---fructose-6-phosphate transaminase (isomerizing) [EC:2.6.1.16]	PF13522.6	Glutamine amidotransferase domain	coral
	CUR21-CRL-A_CUR21-CRL-021-1_NODE_155_length_3442_cov_17.621199_2	CUR21-CRL-A_CUR21-CRL-021-1_NODE_155_length_3442_cov_17.621199	K00558	DNMT1, dcm; DNA (cytosine-5)-methyltransferase 1 [EC:2.1.1.37]	PF00145.17	C-5 cytosine-specific DNA methylase	coral
	CUR21-CRL-A_CUR21-CRL-021-1_NODE_17_length_16854_cov_10.425621_1	CUR21-CRL-A_CUR21-CRL-021-1_NODE_17_length_16854_cov_10.425621	K00558	DNMT1, dcm; DNA (cytosine-5)-methyltransferase 1 [EC:2.1.1.37]	PF00145.17	C-5 cytosine-specific DNA methylase	coral
	MIA22_CRL_MGs_B_vRhyme_bin_1_single_line_10	MIA22_CRL_MGs_B_vRhyme_bin_1_single_line	K00558	DNMT1, dcm; DNA (cytosine-5)-methyltransferase 1 [EC:2.1.1.37]	PF00145.17	C-5 cytosine-specific DNA methylase	coral
	MIA22_CRL_MGs_B_vRhyme_bin_1_single_line_19	MIA22_CRL_MGs_B_vRhyme_bin_1_single_line	K00558	DNMT1, dcm; DNA (cytosine-5)-methyltransferase 1 [EC:2.1.1.37]	PF00145.17	C-5 cytosine-specific DNA methylase	coral
	PRJEB12107_ERR1189628_NODE_2104_length_2660_cov_14.563148_1	PRJEB12107_ERR1189628_NODE_2104_length_2660_cov_14.563148	K00689	E2.4.1.5; dextransucrase [EC:2.4.1.5]	PF05382.13	Bacteriophage peptidoglycan hydrolase	coral
	PRJEB12107_vRhyme_bin_6_single_line_8	PRJEB12107_vRhyme_bin_6_single_line	K00689	E2.4.1.5; dextransucrase [EC:2.4.1.5]	PF01473.20	Putative cell wall binding repeat	coral
	PRJNA242900_A_SRR1207980_NODE_22_length_9124_cov_12.910023_16	PRJNA242900_A_SRR1207980_NODE_22_length_9124_cov_12.910023	K00390	cysH; phosphoadenosine phosphosulfate reductase [EC:1.8.4.8 1.8.4.10]	PF01507.19	Phosphoadenosine phosphosulfate reductase family	coral
	PRJNA242900_A_SRR1207981_NODE_63_length_2991_cov_8.783379_2	PRJNA242900_A_SRR1207981_NODE_63_length_2991_cov_8.783379	K03274	gmhD, rfaD; ADP-L-glycero-D-manno-heptose 6-epimerase [EC:5.1.3.20]	PF01370.21	NAD dependent epimerase/dehydratase family	coral
	PRJNA242900_A_SRR1207984_NODE_1_length_38922_cov_483.295083_53	PRJNA242900_A_SRR1207984_NODE_1_length_38922_cov_483.295083	K00558	DNMT1, dcm; DNA (cytosine-5)-methyltransferase 1 [EC:2.1.1.37]			coral
	PRJNA242900_A_SRR1207984_NODE_1_length_38922_cov_483.295083_67	PRJNA242900_A_SRR1207984_NODE_1_length_38922_cov_483.295083	K00558	DNMT1, dcm; DNA (cytosine-5)-methyltransferase 1 [EC:2.1.1.37]			coral
	PRJNA242900_A_SRR1207984_NODE_1144_length_1601_cov_21.423027_3	PRJNA242900_A_SRR1207984_NODE_1144_length_1601_cov_21.423027	K19645	dfrB, dfr2; dihydrofolate reductase (trimethoprim resistance protein) [EC:1.5.1.3]	PF06442.11	R67 dihydrofolate reductase	coral
	PRJNA242900_A_SRR1207984_NODE_1848_length_1343_cov_74.415373_1	PRJNA242900_A_SRR1207984_NODE_1848_length_1343_cov_74.415373	K02703	psbA; photosystem II P680 reaction center D1 protein [EC:1.10.3.9]	PF00124.19	Photosynthetic reaction centre protein	coral
	PRJNA242900_A_SRR1207984_NODE_273_length_2301_cov_5.908281_1	PRJNA242900_A_SRR1207984_NODE_273_length_2301_cov_5.908281	K00558	DNMT1, dcm; DNA (cytosine-5)-methyltransferase 1 [EC:2.1.1.37]	PF00145.17	C-5 cytosine-specific DNA methylase	coral
	PRJNA242900_A_SRR1246941_NODE_1_length_41284_cov_1019.744064_19	PRJNA242900_A_SRR1246941_NODE_1_length_41284_cov_1019.744064	K00558	DNMT1, dcm; DNA (cytosine-5)-methyltransferase 1 [EC:2.1.1.37]	PF00145.17	C-5 cytosine-specific DNA methylase	coral
	PRJNA242900_A_SRR1246941_NODE_165_length_2802_cov_21.554423_2	PRJNA242900_A_SRR1246941_NODE_165_length_2802_cov_21.554423	K00558	DNMT1, dcm; DNA (cytosine-5)-methyltransferase 1 [EC:2.1.1.37]	PF00145.17	C-5 cytosine-specific DNA methylase	coral
	PRJNA242900_A_SRR1246941_NODE_2333_length_1439_cov_5.807803_4	PRJNA242900_A_SRR1246941_NODE_2333_length_1439_cov_5.807803	K00033	PGD, gnd, gntZ; 6-phosphogluconate dehydrogenase [EC:1.1.1.44 1.1.1.343]	PF03446.15	NAD binding domain of 6-phosphogluconate dehydrogenase	coral
	PRJNA242900_A_SRR1246941_NODE_255_length_2472_cov_28.130327_4	PRJNA242900_A_SRR1246941_NODE_255_length_2472_cov_28.130327	K01006	ppdK; pyruvate, orthophosphate dikinase [EC:2.7.9.1]	PF00391.23	PEP-utilising enzyme, mobile domain	coral
	PRJNA242900_A_SRR1246941_NODE_624_length_2030_cov_55.670886_3	PRJNA242900_A_SRR1246941_NODE_624_length_2030_cov_55.670886	K00472	P4HA; prolyl 4-hydroxylase [EC:1.14.11.2]	PF13640.6	2OG-Fe(II) oxygenase superfamily	coral
	PRJNA242900_A_SRR1246941_NODE_798_length_1906_cov_25.042680_5	PRJNA242900_A_SRR1246941_NODE_798_length_1906_cov_25.042680	K21029	moeB; molybdopterin-synthase adenylyltransferase [EC:2.7.7.80]	PF00899.21	ThiF family	coral
	PRJNA242900_A_vRhyme_bin_13_single_line_20	PRJNA242900_A_vRhyme_bin_13_single_line	K03462	NAMPT; nicotinamide phosphoribosyltransferase [EC:2.4.2.12]	PF04095.16	Nicotinate phosphoribosyltransferase (NAPRTase) family	coral
	PRJNA242900_A_vRhyme_bin_29_single_line_119	PRJNA242900_A_vRhyme_bin_29_single_line	K00558	DNMT1, dcm; DNA (cytosine-5)-methyltransferase 1 [EC:2.1.1.37]	PF00145.17	C-5 cytosine-specific DNA methylase	coral
	PRJNA242900_A_vRhyme_bin_29_single_line_3	PRJNA242900_A_vRhyme_bin_29_single_line	K02844	waaG, rfaG; UDP-glucose:(heptosyl)LPS alpha-1,3-glucosyltransferase [EC:2.4.1.-]	PF13692.6	Glycosyl transferases group 1	coral
	PRJNA242900_A_vRhyme_bin_43_single_line_36	PRJNA242900_A_vRhyme_bin_43_single_line	K05535	MNN2; alpha 1,2-mannosyltransferase [EC:2.4.1.-]	PF11051.8	Mannosyltransferase putative	coral
	PRJNA242900_A_vRhyme_bin_59_single_line_7	PRJNA242900_A_vRhyme_bin_59_single_line	K00472	P4HA; prolyl 4-hydroxylase [EC:1.14.11.2]	PF13640.6	2OG-Fe(II) oxygenase superfamily	coral
	PRJNA242900_B_SRR1210582_NODE_1266_length_1621_cov_4.307152_2	PRJNA242900_B_SRR1210582_NODE_1266_length_1621_cov_4.307152	K01737	queD, ptpS, PTS; 6-pyruvoyltetrahydropterin/6-carboxytetrahydropterin synthase [EC:4.2.3.12 4.1.2.50]	PF01242.19	6-pyruvoyl tetrahydropterin synthase	coral
	PRJNA242900_B_SRR1210582_NODE_1746_length_1473_cov_10.083921_1	PRJNA242900_B_SRR1210582_NODE_1746_length_1473_cov_10.083921	K02703	psbA; photosystem II P680 reaction center D1 protein [EC:1.10.3.9]	PF00124.19	Photosynthetic reaction centre protein	coral
	PRJNA242900_B_SRR1210582_NODE_64_length_3797_cov_15.600214_2	PRJNA242900_B_SRR1210582_NODE_64_length_3797_cov_15.600214	K10026	queE; 7-carboxy-7-deazaguanine synthase [EC:4.3.99.3]	PF04055.21	Radical SAM superfamily	coral
	PRJNA242900_B_SRR1210582_NODE_64_length_3797_cov_15.600214_3	PRJNA242900_B_SRR1210582_NODE_64_length_3797_cov_15.600214	K06920	queC; 7-cyano-7-deazaguanine synthase [EC:6.3.4.20]	PF06508.13	Queuosine biosynthesis protein QueC	coral
	PRJNA242900_B_SRR1210582_NODE_985_length_1732_cov_5.232558_1	PRJNA242900_B_SRR1210582_NODE_985_length_1732_cov_5.232558	K21140	mec; [CysO sulfur-carrier protein]-S-L-cysteine hydrolase [EC:3.13.1.6]	PF14464.6	Prokaryotic homologs of the JAB domain	coral
	PRJNA242900_B_vRhyme_bin_22_single_line_6	PRJNA242900_B_vRhyme_bin_22_single_line	K21140	mec; [CysO sulfur-carrier protein]-S-L-cysteine hydrolase [EC:3.13.1.6]	PF00877.19	NlpC/P60 family	coral
	PRJNA242900_B_vRhyme_bin_24_single_line_3	PRJNA242900_B_vRhyme_bin_24_single_line	K01711	gmd, GMDS; GDPmannose 4,6-dehydratase [EC:4.2.1.47]	PF16363.5	GDP-mannose 4,6 dehydratase	coral
	PRJNA242900_B_vRhyme_bin_27_single_line_20	PRJNA242900_B_vRhyme_bin_27_single_line	K00472	P4HA; prolyl 4-hydroxylase [EC:1.14.11.2]	PF13640.6	2OG-Fe(II) oxygenase superfamily	coral
	PRJNA242900_B_vRhyme_bin_9_single_line_15	PRJNA242900_B_vRhyme_bin_9_single_line	K02078	acpP; acyl carrier protein	PF00550.25	Phosphopantetheine attachment site	coral
	PRJNA302344_A_SRR2954663_NODE_705_length_1044_cov_116.760364_1	PRJNA302344_A_SRR2954663_NODE_705_length_1044_cov_116.760364	K00737	MGAT3; beta-1,4-mannosyl-glycoprotein beta-1,4-N-acetylglucosaminyltransferase [EC:2.4.1.144]			coral
	PRJNA302344_A_vRhyme_bin_1_single_line_14	PRJNA302344_A_vRhyme_bin_1_single_line	K00558	DNMT1, dcm; DNA (cytosine-5)-methyltransferase 1 [EC:2.1.1.37]	PF00145.17	C-5 cytosine-specific DNA methylase	coral
	PRJNA302344_C_SRR2954667_NODE_1001_length_2572_cov_8.024632_3	PRJNA302344_C_SRR2954667_NODE_1001_length_2572_cov_8.024632	K00390	cysH; phosphoadenosine phosphosulfate reductase [EC:1.8.4.8 1.8.4.10]			coral
	PRJNA302344_C_SRR2954667_NODE_1217_length_2427_cov_13.798482_4	PRJNA302344_C_SRR2954667_NODE_1217_length_2427_cov_13.798482	K02703	psbA; photosystem II P680 reaction center D1 protein [EC:1.10.3.9]	PF00124.19	Photosynthetic reaction centre protein	coral
	PRJNA302344_C_SRR2954667_NODE_1225_length_2422_cov_3.347698_4	PRJNA302344_C_SRR2954667_NODE_1225_length_2422_cov_3.347698	K00558	DNMT1, dcm; DNA (cytosine-5)-methyltransferase 1 [EC:2.1.1.37]	PF00145.17	C-5 cytosine-specific DNA methylase	coral
	PRJNA302344_C_SRR2954667_NODE_150_length_4741_cov_5.950064_4	PRJNA302344_C_SRR2954667_NODE_150_length_4741_cov_5.950064	K00287	DHFR, folA; dihydrofolate reductase [EC:1.5.1.3]	PF00186.19	Dihydrofolate reductase	coral
	PRJNA302344_C_SRR2954667_NODE_1671_length_2216_cov_7.744100_1	PRJNA302344_C_SRR2954667_NODE_1671_length_2216_cov_7.744100	K00558	DNMT1, dcm; DNA (cytosine-5)-methyltransferase 1 [EC:2.1.1.37]	PF00145.17	C-5 cytosine-specific DNA methylase	coral
	PRJNA302344_C_SRR2954667_NODE_2030_length_2094_cov_6.164296_2	PRJNA302344_C_SRR2954667_NODE_2030_length_2094_cov_6.164296	K09882	cobS; cobaltochelatase CobS [EC:6.6.1.2]	PF07728.14	AAA domain (dynein-related subfamily)	coral
	PRJNA302344_C_SRR2954667_NODE_223_length_4107_cov_9.393633_9	PRJNA302344_C_SRR2954667_NODE_223_length_4107_cov_9.393633	K00558	DNMT1, dcm; DNA (cytosine-5)-methyltransferase 1 [EC:2.1.1.37]	PF00145.17	C-5 cytosine-specific DNA methylase	coral
	PRJNA302344_C_SRR2954667_NODE_2604_length_1943_cov_5.272246_1	PRJNA302344_C_SRR2954667_NODE_2604_length_1943_cov_5.272246	K03462	NAMPT; nicotinamide phosphoribosyltransferase [EC:2.4.2.12]	PF18127.1	Domain of unknown function (DUF5598)	coral
	PRJNA302344_C_SRR2954667_NODE_2834_length_1894_cov_2.915715_4	PRJNA302344_C_SRR2954667_NODE_2834_length_1894_cov_2.915715	K00033	PGD, gnd, gntZ; 6-phosphogluconate dehydrogenase [EC:1.1.1.44 1.1.1.343]	PF03446.15	NAD binding domain of 6-phosphogluconate dehydrogenase	coral
	PRJNA302344_C_SRR2954667_NODE_3528_length_1769_cov_4.559510_2	PRJNA302344_C_SRR2954667_NODE_3528_length_1769_cov_4.559510	K16011	algA, xanB, rfbA, wbpW, pslB; mannose-1-phosphate guanylyltransferase / mannose-6-phosphate isomerase [EC:2.7.7.13 5.3.1.8]	PF01050.18	Mannose-6-phosphate isomerase	coral
	PRJNA302344_C_SRR2954667_NODE_3528_length_1769_cov_4.559510_5	PRJNA302344_C_SRR2954667_NODE_3528_length_1769_cov_4.559510	K00033	PGD, gnd, gntZ; 6-phosphogluconate dehydrogenase [EC:1.1.1.44 1.1.1.343]	PF03446.15	NAD binding domain of 6-phosphogluconate dehydrogenase	coral
	PRJNA302344_C_SRR2954667_NODE_3727_length_1739_cov_10.768409_3	PRJNA302344_C_SRR2954667_NODE_3727_length_1739_cov_10.768409	K00472	P4HA; prolyl 4-hydroxylase [EC:1.14.11.2]	PF13640.6	2OG-Fe(II) oxygenase superfamily	coral
	PRJNA302344_C_SRR2954667_NODE_4124_length_1686_cov_9.922134_1	PRJNA302344_C_SRR2954667_NODE_4124_length_1686_cov_9.922134	K00558	DNMT1, dcm; DNA (cytosine-5)-methyltransferase 1 [EC:2.1.1.37]	PF00145.17	C-5 cytosine-specific DNA methylase	coral
	PRJNA302344_C_SRR2954667_NODE_442_length_3289_cov_9.754484_4	PRJNA302344_C_SRR2954667_NODE_442_length_3289_cov_9.754484	K02703	psbA; photosystem II P680 reaction center D1 protein [EC:1.10.3.9]	PF00124.19	Photosynthetic reaction centre protein	coral
	PRJNA302344_C_SRR2954667_NODE_4421_length_1650_cov_4.710972_1	PRJNA302344_C_SRR2954667_NODE_4421_length_1650_cov_4.710972	K02703	psbA; photosystem II P680 reaction center D1 protein [EC:1.10.3.9]	PF00124.19	Photosynthetic reaction centre protein	coral
	PRJNA302344_C_SRR2954667_NODE_4431_length_1648_cov_10.161959_1	PRJNA302344_C_SRR2954667_NODE_4431_length_1648_cov_10.161959	K02703	psbA; photosystem II P680 reaction center D1 protein [EC:1.10.3.9]	PF00124.19	Photosynthetic reaction centre protein	coral
	PRJNA302344_C_SRR2954667_NODE_47_length_7484_cov_14.091399_10	PRJNA302344_C_SRR2954667_NODE_47_length_7484_cov_14.091399	K00558	DNMT1, dcm; DNA (cytosine-5)-methyltransferase 1 [EC:2.1.1.37]	PF00145.17	C-5 cytosine-specific DNA methylase	coral
	PRJNA302344_C_SRR2954667_NODE_4770_length_1611_cov_6.515424_4	PRJNA302344_C_SRR2954667_NODE_4770_length_1611_cov_6.515424	K02703	psbA; photosystem II P680 reaction center D1 protein [EC:1.10.3.9]	PF00124.19	Photosynthetic reaction centre protein	coral
	PRJNA302344_C_SRR2954667_NODE_5719_length_1516_cov_5.002738_1	PRJNA302344_C_SRR2954667_NODE_5719_length_1516_cov_5.002738	K00036	G6PD, zwf; glucose-6-phosphate 1-dehydrogenase [EC:1.1.1.49 1.1.1.363]	PF02781.16	Glucose-6-phosphate dehydrogenase, C-terminal domain	coral
	PRJNA302344_C_SRR2954667_NODE_6159_length_1478_cov_4.806044_3	PRJNA302344_C_SRR2954667_NODE_6159_length_1478_cov_4.806044	K21140	mec; [CysO sulfur-carrier protein]-S-L-cysteine hydrolase [EC:3.13.1.6]			coral
	PRJNA302344_C_SRR2954667_NODE_92_length_5595_cov_12.814440_1	PRJNA302344_C_SRR2954667_NODE_92_length_5595_cov_12.814440	K02703	psbA; photosystem II P680 reaction center D1 protein [EC:1.10.3.9]			coral
	PRJNA302344_C_SRR2954667_NODE_949_length_2605_cov_10.583137_3	PRJNA302344_C_SRR2954667_NODE_949_length_2605_cov_10.583137	K21140	mec; [CysO sulfur-carrier protein]-S-L-cysteine hydrolase [EC:3.13.1.6]	PF00877.19	NlpC/P60 family	coral
	PRJNA302344_C_vRhyme_bin_23_single_line_16	PRJNA302344_C_vRhyme_bin_23_single_line	K00558	DNMT1, dcm; DNA (cytosine-5)-methyltransferase 1 [EC:2.1.1.37]	PF00145.17	C-5 cytosine-specific DNA methylase	coral
	PRJNA302344_C_vRhyme_bin_27_single_line_5	PRJNA302344_C_vRhyme_bin_27_single_line	K00472	P4HA; prolyl 4-hydroxylase [EC:1.14.11.2]	PF13640.6	2OG-Fe(II) oxygenase superfamily	coral
	PRJNA302344_C_vRhyme_bin_27_single_line_80	PRJNA302344_C_vRhyme_bin_27_single_line	K06920	queC; 7-cyano-7-deazaguanine synthase [EC:6.3.4.20]	PF06508.13	Queuosine biosynthesis protein QueC	coral
	PRJNA302344_C_vRhyme_bin_27_single_line_81	PRJNA302344_C_vRhyme_bin_27_single_line	K10026	queE; 7-carboxy-7-deazaguanine synthase [EC:4.3.99.3]	PF04055.21	Radical SAM superfamily	coral
	PRJNA302344_C_vRhyme_bin_36_single_line_35	PRJNA302344_C_vRhyme_bin_36_single_line	K00558	DNMT1, dcm; DNA (cytosine-5)-methyltransferase 1 [EC:2.1.1.37]	PF00145.17	C-5 cytosine-specific DNA methylase	coral
	PRJNA302344_C_vRhyme_bin_43_single_line_12	PRJNA302344_C_vRhyme_bin_43_single_line	K09882	cobS; cobaltochelatase CobS [EC:6.6.1.2]	PF07728.14	AAA domain (dynein-related subfamily)	coral
	PRJNA302344_C_vRhyme_bin_44_single_line_21	PRJNA302344_C_vRhyme_bin_44_single_line	K02706	psbD; photosystem II P680 reaction center D2 protein [EC:1.10.3.9]	PF00124.19	Photosynthetic reaction centre protein	coral
	PRJNA302344_C_vRhyme_bin_44_single_line_22	PRJNA302344_C_vRhyme_bin_44_single_line	K02703	psbA; photosystem II P680 reaction center D1 protein [EC:1.10.3.9]	PF00124.19	Photosynthetic reaction centre protein	coral
	PRJNA302344_C_vRhyme_bin_45_single_line_13	PRJNA302344_C_vRhyme_bin_45_single_line	K02703	psbA; photosystem II P680 reaction center D1 protein [EC:1.10.3.9]	PF00124.19	Photosynthetic reaction centre protein	coral
	PRJNA302344_C_vRhyme_bin_49_single_line_3	PRJNA302344_C_vRhyme_bin_49_single_line	K21140	mec; [CysO sulfur-carrier protein]-S-L-cysteine hydrolase [EC:3.13.1.6]	PF14464.6	Prokaryotic homologs of the JAB domain	coral
	PRJNA302344_C_vRhyme_bin_68_single_line_12	PRJNA302344_C_vRhyme_bin_68_single_line	K01784	galE, GALE; UDP-glucose 4-epimerase [EC:5.1.3.2]	PF01370.21	NAD dependent epimerase/dehydratase family	coral
	PRJNA302344_C_vRhyme_bin_69_single_line_10	PRJNA302344_C_vRhyme_bin_69_single_line	K00036	G6PD, zwf; glucose-6-phosphate 1-dehydrogenase [EC:1.1.1.49 1.1.1.363]	PF02781.16	Glucose-6-phosphate dehydrogenase, C-terminal domain	coral
	PRJNA302344_C_vRhyme_bin_7_single_line_4	PRJNA302344_C_vRhyme_bin_7_single_line	K02703	psbA; photosystem II P680 reaction center D1 protein [EC:1.10.3.9]	PF00124.19	Photosynthetic reaction centre protein	coral
	PRJNA302344_C_vRhyme_bin_82_single_line_12	PRJNA302344_C_vRhyme_bin_82_single_line	K00820	glmS, GFPT; glutamine---fructose-6-phosphate transaminase (isomerizing) [EC:2.6.1.16]	PF13522.6	Glutamine amidotransferase domain	coral
	PRJNA302344_D_SRR2954677_NODE_1158_length_1372_cov_193.009871_1	PRJNA302344_D_SRR2954677_NODE_1158_length_1372_cov_193.009871	K02703	psbA; photosystem II P680 reaction center D1 protein [EC:1.10.3.9]			coral
	PRJNA302344_D_SRR2954677_NODE_32_length_3259_cov_92.495318_6	PRJNA302344_D_SRR2954677_NODE_32_length_3259_cov_92.495318	K00287	DHFR, folA; dihydrofolate reductase [EC:1.5.1.3]	PF00186.19	Dihydrofolate reductase	coral
	PRJNA302344_D_SRR2954677_NODE_502_length_1840_cov_25.864986_2	PRJNA302344_D_SRR2954677_NODE_502_length_1840_cov_25.864986	K21140	mec; [CysO sulfur-carrier protein]-S-L-cysteine hydrolase [EC:3.13.1.6]	PF00877.19	NlpC/P60 family	coral
	PRJNA302344_D_vRhyme_bin_1_single_line_40	PRJNA302344_D_vRhyme_bin_1_single_line	K00390	cysH; phosphoadenosine phosphosulfate reductase [EC:1.8.4.8 1.8.4.10]			coral
	PRJNA302344_D_vRhyme_bin_9_single_line_13	PRJNA302344_D_vRhyme_bin_9_single_line	K00558	DNMT1, dcm; DNA (cytosine-5)-methyltransferase 1 [EC:2.1.1.37]	PF00145.17	C-5 cytosine-specific DNA methylase	coral
	PRJNA302344_E_SRR2954674_NODE_1_length_37568_cov_47.221283_38	PRJNA302344_E_SRR2954674_NODE_1_length_37568_cov_47.221283	K21029	moeB; molybdopterin-synthase adenylyltransferase [EC:2.7.7.80]	PF00899.21	ThiF family	coral
	PRJNA302344_E_SRR2954674_NODE_1_length_37568_cov_47.221283_45	PRJNA302344_E_SRR2954674_NODE_1_length_37568_cov_47.221283	K09020	rutB; ureidoacrylate peracid hydrolase [EC:3.5.1.110]	PF00857.20	Isochorismatase family	coral
	PRJNA302344_E_SRR2954674_NODE_11994_length_1307_cov_6.443291_1	PRJNA302344_E_SRR2954674_NODE_11994_length_1307_cov_6.443291	K02706	psbD; photosystem II P680 reaction center D2 protein [EC:1.10.3.9]			coral
	PRJNA302344_E_SRR2954674_NODE_11994_length_1307_cov_6.443291_4	PRJNA302344_E_SRR2954674_NODE_11994_length_1307_cov_6.443291	K02703	psbA; photosystem II P680 reaction center D1 protein [EC:1.10.3.9]	PF00124.19	Photosynthetic reaction centre protein	coral
	PRJNA302344_E_SRR2954674_NODE_1374_length_2528_cov_9.760615_6	PRJNA302344_E_SRR2954674_NODE_1374_length_2528_cov_9.760615	K00558	DNMT1, dcm; DNA (cytosine-5)-methyltransferase 1 [EC:2.1.1.37]	PF00145.17	C-5 cytosine-specific DNA methylase	coral
	PRJNA302344_E_SRR2954674_NODE_18422_length_1079_cov_38.432617_4	PRJNA302344_E_SRR2954674_NODE_18422_length_1079_cov_38.432617	K01495	GCH1, folE; GTP cyclohydrolase IA [EC:3.5.4.16]	PF01227.22	GTP cyclohydrolase I	coral
	PRJNA302344_E_SRR2954674_NODE_1924_length_2321_cov_8.196823_2	PRJNA302344_E_SRR2954674_NODE_1924_length_2321_cov_8.196823	K00558	DNMT1, dcm; DNA (cytosine-5)-methyltransferase 1 [EC:2.1.1.37]	PF00145.17	C-5 cytosine-specific DNA methylase	coral
	PRJNA302344_E_SRR2954674_NODE_1924_length_2321_cov_8.196823_6	PRJNA302344_E_SRR2954674_NODE_1924_length_2321_cov_8.196823	K01737	queD, ptpS, PTS; 6-pyruvoyltetrahydropterin/6-carboxytetrahydropterin synthase [EC:4.2.3.12 4.1.2.50]	PF01242.19	6-pyruvoyl tetrahydropterin synthase	coral
	PRJNA302344_E_SRR2954674_NODE_2144_length_2263_cov_6.590127_6	PRJNA302344_E_SRR2954674_NODE_2144_length_2263_cov_6.590127	K00558	DNMT1, dcm; DNA (cytosine-5)-methyltransferase 1 [EC:2.1.1.37]	PF00145.17	C-5 cytosine-specific DNA methylase	coral
	PRJNA302344_E_SRR2954674_NODE_31_length_6237_cov_23.267227_1	PRJNA302344_E_SRR2954674_NODE_31_length_6237_cov_23.267227	K10026	queE; 7-carboxy-7-deazaguanine synthase [EC:4.3.99.3]	PF04055.21	Radical SAM superfamily	coral
	PRJNA302344_E_SRR2954674_NODE_31_length_6237_cov_23.267227_2	PRJNA302344_E_SRR2954674_NODE_31_length_6237_cov_23.267227	K06920	queC; 7-cyano-7-deazaguanine synthase [EC:6.3.4.20]	PF06508.13	Queuosine biosynthesis protein QueC	coral
	PRJNA302344_E_SRR2954674_NODE_362_length_3442_cov_60.821966_8	PRJNA302344_E_SRR2954674_NODE_362_length_3442_cov_60.821966	K16011	algA, xanB, rfbA, wbpW, pslB; mannose-1-phosphate guanylyltransferase / mannose-6-phosphate isomerase [EC:2.7.7.13 5.3.1.8]	PF01050.18	Mannose-6-phosphate isomerase	coral
	PRJNA302344_E_SRR2954674_NODE_4379_length_1866_cov_7.137493_1	PRJNA302344_E_SRR2954674_NODE_4379_length_1866_cov_7.137493	K02706	psbD; photosystem II P680 reaction center D2 protein [EC:1.10.3.9]	PF00124.19	Photosynthetic reaction centre protein	coral
	PRJNA302344_E_SRR2954674_NODE_4645_length_1831_cov_16.498311_7	PRJNA302344_E_SRR2954674_NODE_4645_length_1831_cov_16.498311	K01495	GCH1, folE; GTP cyclohydrolase IA [EC:3.5.4.16]	PF01227.22	GTP cyclohydrolase I	coral
	PRJNA302344_E_SRR2954674_NODE_4748_length_1821_cov_3.451302_3	PRJNA302344_E_SRR2954674_NODE_4748_length_1821_cov_3.451302	K00558	DNMT1, dcm; DNA (cytosine-5)-methyltransferase 1 [EC:2.1.1.37]	PF00145.17	C-5 cytosine-specific DNA methylase	coral
	PRJNA302344_E_SRR2954674_NODE_4909_length_1802_cov_11.979966_7	PRJNA302344_E_SRR2954674_NODE_4909_length_1802_cov_11.979966	K00558	DNMT1, dcm; DNA (cytosine-5)-methyltransferase 1 [EC:2.1.1.37]	PF00145.17	C-5 cytosine-specific DNA methylase	coral
	PRJNA302344_E_SRR2954674_NODE_5451_length_1745_cov_3.809467_5	PRJNA302344_E_SRR2954674_NODE_5451_length_1745_cov_3.809467	K02703	psbA; photosystem II P680 reaction center D1 protein [EC:1.10.3.9]	PF00124.19	Photosynthetic reaction centre protein	coral
	PRJNA302344_E_SRR2954674_NODE_555_length_3111_cov_7.057264_5	PRJNA302344_E_SRR2954674_NODE_555_length_3111_cov_7.057264	K02703	psbA; photosystem II P680 reaction center D1 protein [EC:1.10.3.9]	PF00124.19	Photosynthetic reaction centre protein	coral
	PRJNA302344_E_SRR2954674_NODE_6371_length_1656_cov_6.733292_4	PRJNA302344_E_SRR2954674_NODE_6371_length_1656_cov_6.733292	K02703	psbA; photosystem II P680 reaction center D1 protein [EC:1.10.3.9]	PF00124.19	Photosynthetic reaction centre protein	coral
	PRJNA302344_E_SRR2954674_NODE_7012_length_1602_cov_14.559793_1	PRJNA302344_E_SRR2954674_NODE_7012_length_1602_cov_14.559793	K02703	psbA; photosystem II P680 reaction center D1 protein [EC:1.10.3.9]	PF00124.19	Photosynthetic reaction centre protein	coral
	PRJNA302344_E_SRR2954674_NODE_799_length_2879_cov_13.885269_3	PRJNA302344_E_SRR2954674_NODE_799_length_2879_cov_13.885269	K00558	DNMT1, dcm; DNA (cytosine-5)-methyltransferase 1 [EC:2.1.1.37]	PF00145.17	C-5 cytosine-specific DNA methylase	coral
	PRJNA302344_E_SRR2954674_NODE_8466_length_1496_cov_5.253296_1	PRJNA302344_E_SRR2954674_NODE_8466_length_1496_cov_5.253296	K02706	psbD; photosystem II P680 reaction center D2 protein [EC:1.10.3.9]	PF00124.19	Photosynthetic reaction centre protein	coral
	PRJNA302344_E_SRR2954674_NODE_8489_length_1494_cov_16.752606_1	PRJNA302344_E_SRR2954674_NODE_8489_length_1494_cov_16.752606	K02703	psbA; photosystem II P680 reaction center D1 protein [EC:1.10.3.9]			coral
	PRJNA302344_E_vRhyme_bin_12_single_line_3	PRJNA302344_E_vRhyme_bin_12_single_line	K09882	cobS; cobaltochelatase CobS [EC:6.6.1.2]	PF07728.14	AAA domain (dynein-related subfamily)	coral
	PRJNA302344_E_vRhyme_bin_13_single_line_20	PRJNA302344_E_vRhyme_bin_13_single_line	K09882	cobS; cobaltochelatase CobS [EC:6.6.1.2]	PF07728.14	AAA domain (dynein-related subfamily)	coral
	PRJNA302344_E_vRhyme_bin_13_single_line_56	PRJNA302344_E_vRhyme_bin_13_single_line	K21140	mec; [CysO sulfur-carrier protein]-S-L-cysteine hydrolase [EC:3.13.1.6]	PF00877.19	NlpC/P60 family	coral
	PRJNA302344_E_vRhyme_bin_14_single_line_23	PRJNA302344_E_vRhyme_bin_14_single_line	K01784	galE, GALE; UDP-glucose 4-epimerase [EC:5.1.3.2]	PF01370.21	NAD dependent epimerase/dehydratase family	coral
	PRJNA302344_E_vRhyme_bin_14_single_line_24	PRJNA302344_E_vRhyme_bin_14_single_line	K01710	E4.2.1.46, rfbB, rffG; dTDP-glucose 4,6-dehydratase [EC:4.2.1.46]	PF01370.21	NAD dependent epimerase/dehydratase family	coral
	PRJNA302344_E_vRhyme_bin_32_single_line_8	PRJNA302344_E_vRhyme_bin_32_single_line	K21140	mec; [CysO sulfur-carrier protein]-S-L-cysteine hydrolase [EC:3.13.1.6]	PF00877.19	NlpC/P60 family	coral
	PRJNA302344_E_vRhyme_bin_40_single_line_32	PRJNA302344_E_vRhyme_bin_40_single_line	K02703	psbA; photosystem II P680 reaction center D1 protein [EC:1.10.3.9]	PF00124.19	Photosynthetic reaction centre protein	coral
	PRJNA302344_E_vRhyme_bin_48_single_line_24	PRJNA302344_E_vRhyme_bin_48_single_line	K02703	psbA; photosystem II P680 reaction center D1 protein [EC:1.10.3.9]	PF00124.19	Photosynthetic reaction centre protein	coral
	PRJNA302344_E_vRhyme_bin_56_single_line_7	PRJNA302344_E_vRhyme_bin_56_single_line	K16011	algA, xanB, rfbA, wbpW, pslB; mannose-1-phosphate guanylyltransferase / mannose-6-phosphate isomerase [EC:2.7.7.13 5.3.1.8]	PF01050.18	Mannose-6-phosphate isomerase	coral
	PRJNA302344_E_vRhyme_bin_58_single_line_9	PRJNA302344_E_vRhyme_bin_58_single_line	K00390	cysH; phosphoadenosine phosphosulfate reductase [EC:1.8.4.8 1.8.4.10]	PF01507.19	Phosphoadenosine phosphosulfate reductase family	coral
	PRJNA302344_E_vRhyme_bin_63_single_line_9	PRJNA302344_E_vRhyme_bin_63_single_line	K00558	DNMT1, dcm; DNA (cytosine-5)-methyltransferase 1 [EC:2.1.1.37]	PF00145.17	C-5 cytosine-specific DNA methylase	coral
	PRJNA302344_E_vRhyme_bin_65_single_line_1	PRJNA302344_E_vRhyme_bin_65_single_line	K01710	E4.2.1.46, rfbB, rffG; dTDP-glucose 4,6-dehydratase [EC:4.2.1.46]	PF16363.5	GDP-mannose 4,6 dehydratase	coral
	PRJNA388052_vRhyme_bin_1_single_line_42	PRJNA388052_vRhyme_bin_1_single_line	K00558	DNMT1, dcm; DNA (cytosine-5)-methyltransferase 1 [EC:2.1.1.37]	PF00145.17	C-5 cytosine-specific DNA methylase	coral
	PRJNA388052_vRhyme_bin_1_single_line_71	PRJNA388052_vRhyme_bin_1_single_line	K00558	DNMT1, dcm; DNA (cytosine-5)-methyltransferase 1 [EC:2.1.1.37]	PF00145.17	C-5 cytosine-specific DNA methylase	coral
	PRJNA477682_SRR7418762_NODE_11326_length_1342_cov_2.956488_4	PRJNA477682_SRR7418762_NODE_11326_length_1342_cov_2.956488	K00558	DNMT1, dcm; DNA (cytosine-5)-methyltransferase 1 [EC:2.1.1.37]	PF00145.17	C-5 cytosine-specific DNA methylase	coral
	PRJNA477682_SRR7418762_NODE_14688_length_1169_cov_2.056553_2	PRJNA477682_SRR7418762_NODE_14688_length_1169_cov_2.056553	K21140	mec; [CysO sulfur-carrier protein]-S-L-cysteine hydrolase [EC:3.13.1.6]	PF00877.19	NlpC/P60 family	coral
	PRJNA477682_SRR7418762_NODE_1711_length_4418_cov_6.793491_2	PRJNA477682_SRR7418762_NODE_1711_length_4418_cov_6.793491	K00558	DNMT1, dcm; DNA (cytosine-5)-methyltransferase 1 [EC:2.1.1.37]	PF00145.17	C-5 cytosine-specific DNA methylase	coral
	PRJNA477682_SRR7418762_NODE_448_length_11812_cov_32.362763_7	PRJNA477682_SRR7418762_NODE_448_length_11812_cov_32.362763	K00558	DNMT1, dcm; DNA (cytosine-5)-methyltransferase 1 [EC:2.1.1.37]	PF00145.17	C-5 cytosine-specific DNA methylase	coral
	PRJNA477682_SRR7418762_NODE_511_length_10929_cov_22.065293_12	PRJNA477682_SRR7418762_NODE_511_length_10929_cov_22.065293	K00558	DNMT1, dcm; DNA (cytosine-5)-methyltransferase 1 [EC:2.1.1.37]	PF00145.17	C-5 cytosine-specific DNA methylase	coral
	PRJNA477682_SRR7418762_NODE_762_length_8305_cov_4.373576_7	PRJNA477682_SRR7418762_NODE_762_length_8305_cov_4.373576	K00558	DNMT1, dcm; DNA (cytosine-5)-methyltransferase 1 [EC:2.1.1.37]	PF00145.17	C-5 cytosine-specific DNA methylase	coral
	PRJNA477682_SRR7418763_NODE_460_length_3510_cov_2.145876_5	PRJNA477682_SRR7418763_NODE_460_length_3510_cov_2.145876	K00558	DNMT1, dcm; DNA (cytosine-5)-methyltransferase 1 [EC:2.1.1.37]	PF00145.17	C-5 cytosine-specific DNA methylase	coral
	PRJNA477682_SRR7418765_NODE_1264_length_5729_cov_22.923335_2	PRJNA477682_SRR7418765_NODE_1264_length_5729_cov_22.923335	K00558	DNMT1, dcm; DNA (cytosine-5)-methyltransferase 1 [EC:2.1.1.37]	PF00145.17	C-5 cytosine-specific DNA methylase	coral
	PRJNA477682_SRR7418765_NODE_4_length_72134_cov_207.689452_62	PRJNA477682_SRR7418765_NODE_4_length_72134_cov_207.689452	K00558	DNMT1, dcm; DNA (cytosine-5)-methyltransferase 1 [EC:2.1.1.37]	PF00145.17	C-5 cytosine-specific DNA methylase	coral
	PRJNA477682_SRR7418766_NODE_1818_length_2094_cov_3.755763_1	PRJNA477682_SRR7418766_NODE_1818_length_2094_cov_3.755763	K22227	ahbD; heme synthase	PF04055.21	Radical SAM superfamily	coral
	PRJNA477682_SRR7418766_NODE_36_length_58313_cov_657.634385_76	PRJNA477682_SRR7418766_NODE_36_length_58313_cov_657.634385	K01939	purA, ADSS; adenylosuccinate synthase [EC:6.3.4.4]	PF00709.21	Adenylosuccinate synthetase	coral
	PRJNA477682_SRR7418766_NODE_84_length_19108_cov_153.811106_19	PRJNA477682_SRR7418766_NODE_84_length_19108_cov_153.811106	K07404	pgl; 6-phosphogluconolactonase [EC:3.1.1.31]			coral
	PRJNA477682_SRR7418768_NODE_4_length_46323_cov_90.062808_26	PRJNA477682_SRR7418768_NODE_4_length_46323_cov_90.062808	K17398	DNMT3A; DNA (cytosine-5)-methyltransferase 3A [EC:2.1.1.37]	PF00145.17	C-5 cytosine-specific DNA methylase	coral
	PRJNA477682_SRR7418768_NODE_44_length_14959_cov_172.303207_28	PRJNA477682_SRR7418768_NODE_44_length_14959_cov_172.303207	K00019	E1.1.1.30, bdh; 3-hydroxybutyrate dehydrogenase [EC:1.1.1.30]	PF00106.25	short chain dehydrogenase	coral
	PRJNA477682_SRR7418770_NODE_1_length_74322_cov_12.486057_39	PRJNA477682_SRR7418770_NODE_1_length_74322_cov_12.486057	K01939	purA, ADSS; adenylosuccinate synthase [EC:6.3.4.4]	PF00709.21	Adenylosuccinate synthetase	coral
	PRJNA477682_SRR7418770_NODE_1089_length_3163_cov_10.171493_1	PRJNA477682_SRR7418770_NODE_1089_length_3163_cov_10.171493	K00558	DNMT1, dcm; DNA (cytosine-5)-methyltransferase 1 [EC:2.1.1.37]	PF00145.17	C-5 cytosine-specific DNA methylase	coral
	PRJNA477682_SRR7418770_NODE_2_length_66020_cov_95.224240_77	PRJNA477682_SRR7418770_NODE_2_length_66020_cov_95.224240	K01495	GCH1, folE; GTP cyclohydrolase IA [EC:3.5.4.16]	PF01227.22	GTP cyclohydrolase I	coral
	PRJNA477682_SRR7418770_NODE_2_length_66020_cov_95.224240_78	PRJNA477682_SRR7418770_NODE_2_length_66020_cov_95.224240	K06920	queC; 7-cyano-7-deazaguanine synthase [EC:6.3.4.20]	PF06508.13	Queuosine biosynthesis protein QueC	coral
	PRJNA477682_SRR7418770_NODE_2_length_66020_cov_95.224240_82	PRJNA477682_SRR7418770_NODE_2_length_66020_cov_95.224240	K10026	queE; 7-carboxy-7-deazaguanine synthase [EC:4.3.99.3]	PF13394.6	4Fe-4S single cluster domain	coral
	PRJNA477682_SRR7418770_NODE_2_length_66020_cov_95.224240_83	PRJNA477682_SRR7418770_NODE_2_length_66020_cov_95.224240	K01737	queD, ptpS, PTS; 6-pyruvoyltetrahydropterin/6-carboxytetrahydropterin synthase [EC:4.2.3.12 4.1.2.50]	PF01242.19	6-pyruvoyl tetrahydropterin synthase	coral
	PRJNA477682_SRR7418770_NODE_256_length_9694_cov_4.639070_2	PRJNA477682_SRR7418770_NODE_256_length_9694_cov_4.639070	K00390	cysH; phosphoadenosine phosphosulfate reductase [EC:1.8.4.8 1.8.4.10]			coral
	PRJNA477682_SRR7418770_NODE_256_length_9694_cov_4.639070_7	PRJNA477682_SRR7418770_NODE_256_length_9694_cov_4.639070	K00558	DNMT1, dcm; DNA (cytosine-5)-methyltransferase 1 [EC:2.1.1.37]	PF00145.17	C-5 cytosine-specific DNA methylase	coral
	PRJNA477682_SRR7418770_NODE_5_length_63007_cov_164.432838_32	PRJNA477682_SRR7418770_NODE_5_length_63007_cov_164.432838	K00568	ubiG; 2-polyprenyl-6-hydroxyphenyl methylase / 3-demethylubiquinone-9 3-methyltransferase [EC:2.1.1.222 2.1.1.64]	PF13489.6	Methyltransferase domain	coral
	PRJNA477682_SRR7418770_NODE_5_length_63007_cov_164.432838_36	PRJNA477682_SRR7418770_NODE_5_length_63007_cov_164.432838	K01662	dxs; 1-deoxy-D-xylulose-5-phosphate synthase [EC:2.2.1.7]	PF02779.24	Transketolase, pyrimidine binding domain	coral
	PRJNA477682_SRR7418770_NODE_5_length_63007_cov_164.432838_38	PRJNA477682_SRR7418770_NODE_5_length_63007_cov_164.432838	K00615	E2.2.1.1, tktA, tktB; transketolase [EC:2.2.1.1]	PF00456.21	Transketolase, thiamine diphosphate binding domain	coral
	PRJNA477682_SRR7418770_NODE_5_length_63007_cov_164.432838_40	PRJNA477682_SRR7418770_NODE_5_length_63007_cov_164.432838	K00121	frmA, ADH5, adhC; S-(hydroxymethyl)glutathione dehydrogenase / alcohol dehydrogenase [EC:1.1.1.284 1.1.1.1]	PF00107.26	Zinc-binding dehydrogenase	coral
	PRJNA477682_SRR7418770_NODE_52_length_26167_cov_566.369638_6	PRJNA477682_SRR7418770_NODE_52_length_26167_cov_566.369638	K00558	DNMT1, dcm; DNA (cytosine-5)-methyltransferase 1 [EC:2.1.1.37]			coral
	PRJNA477682_vRhyme_bin_13_single_line_62	PRJNA477682_vRhyme_bin_13_single_line	K03183	ubiE; demethylmenaquinone methyltransferase / 2-methoxy-6-polyprenyl-1,4-benzoquinol methylase [EC:2.1.1.163 2.1.1.201]	PF08241.12	Methyltransferase domain	coral
	PRJNA477682_vRhyme_bin_14_single_line_44	PRJNA477682_vRhyme_bin_14_single_line	K00287	DHFR, folA; dihydrofolate reductase [EC:1.5.1.3]	PF00186.19	Dihydrofolate reductase	coral
	PRJNA477682_vRhyme_bin_14_single_line_6	PRJNA477682_vRhyme_bin_14_single_line	K00287	DHFR, folA; dihydrofolate reductase [EC:1.5.1.3]	PF00186.19	Dihydrofolate reductase	coral
	PRJNA477682_vRhyme_bin_16_single_line_8	PRJNA477682_vRhyme_bin_16_single_line	K00820	glmS, GFPT; glutamine---fructose-6-phosphate transaminase (isomerizing) [EC:2.6.1.16]			coral
	PRJNA477682_vRhyme_bin_20_single_line_20	PRJNA477682_vRhyme_bin_20_single_line	K00059	fabG, OAR1; 3-oxoacyl-[acyl-carrier protein] reductase [EC:1.1.1.100]			coral
	PRJNA477682_vRhyme_bin_20_single_line_26	PRJNA477682_vRhyme_bin_20_single_line	K03183	ubiE; demethylmenaquinone methyltransferase / 2-methoxy-6-polyprenyl-1,4-benzoquinol methylase [EC:2.1.1.163 2.1.1.201]	PF13649.6	Methyltransferase domain	coral
	PRJNA477682_vRhyme_bin_21_single_line_37	PRJNA477682_vRhyme_bin_21_single_line	K00558	DNMT1, dcm; DNA (cytosine-5)-methyltransferase 1 [EC:2.1.1.37]	PF00145.17	C-5 cytosine-specific DNA methylase	coral
	PRJNA477682_vRhyme_bin_3_single_line_111	PRJNA477682_vRhyme_bin_3_single_line	K00558	DNMT1, dcm; DNA (cytosine-5)-methyltransferase 1 [EC:2.1.1.37]	PF00145.17	C-5 cytosine-specific DNA methylase	coral
	PRJNA477682_vRhyme_bin_3_single_line_92	PRJNA477682_vRhyme_bin_3_single_line	K00558	DNMT1, dcm; DNA (cytosine-5)-methyltransferase 1 [EC:2.1.1.37]	PF00145.17	C-5 cytosine-specific DNA methylase	coral
	PRJNA477682_vRhyme_bin_36_single_line_11	PRJNA477682_vRhyme_bin_36_single_line	K00287	DHFR, folA; dihydrofolate reductase [EC:1.5.1.3]	PF00186.19	Dihydrofolate reductase	coral
	PRJNA477682_vRhyme_bin_37_single_line_53	PRJNA477682_vRhyme_bin_37_single_line	K00390	cysH; phosphoadenosine phosphosulfate reductase [EC:1.8.4.8 1.8.4.10]	PF01507.19	Phosphoadenosine phosphosulfate reductase family	coral
	PRJNA477682_vRhyme_bin_38_single_line_17	PRJNA477682_vRhyme_bin_38_single_line	K00067	rfbD, rmlD; dTDP-4-dehydrorhamnose reductase [EC:1.1.1.133]	PF04321.17	RmlD substrate binding domain	coral
	PRJNA477682_vRhyme_bin_5_single_line_14	PRJNA477682_vRhyme_bin_5_single_line	K00558	DNMT1, dcm; DNA (cytosine-5)-methyltransferase 1 [EC:2.1.1.37]	PF00145.17	C-5 cytosine-specific DNA methylase	coral
	PRJNA477682_vRhyme_bin_5_single_line_43	PRJNA477682_vRhyme_bin_5_single_line	K00558	DNMT1, dcm; DNA (cytosine-5)-methyltransferase 1 [EC:2.1.1.37]	PF00145.17	C-5 cytosine-specific DNA methylase	coral
	PRJNA477682_vRhyme_bin_50_single_line_54	PRJNA477682_vRhyme_bin_50_single_line	K00558	DNMT1, dcm; DNA (cytosine-5)-methyltransferase 1 [EC:2.1.1.37]	PF00145.17	C-5 cytosine-specific DNA methylase	coral
	PRJNA477682_vRhyme_bin_62_single_line_22	PRJNA477682_vRhyme_bin_62_single_line	K00263	E1.4.1.9; leucine dehydrogenase [EC:1.4.1.9]			coral
	PRJNA477682_vRhyme_bin_7_single_line_156	PRJNA477682_vRhyme_bin_7_single_line	K21029	moeB; molybdopterin-synthase adenylyltransferase [EC:2.7.7.80]	PF00899.21	ThiF family	coral
	PRJNA477682_vRhyme_bin_7_single_line_3	PRJNA477682_vRhyme_bin_7_single_line	K13010	per, rfbE; perosamine synthetase [EC:2.6.1.102]	PF01041.17	DegT/DnrJ/EryC1/StrS aminotransferase family	coral
	PRJNA477682_vRhyme_bin_7_single_line_400	PRJNA477682_vRhyme_bin_7_single_line	K01728	pel; pectate lyase [EC:4.2.2.2]			coral
	PRJNA477682_vRhyme_bin_8_single_line_7	PRJNA477682_vRhyme_bin_8_single_line	K17398	DNMT3A; DNA (cytosine-5)-methyltransferase 3A [EC:2.1.1.37]			coral
	PRJNA525179_A_SRR8664771_NODE_14_length_73827_cov_11.958521_98	PRJNA525179_A_SRR8664771_NODE_14_length_73827_cov_11.958521	K23144	K23144; UDP-N-acetylglucosamine diphosphorylase / glucose-1-phosphate thymidylyltransferase / UDP-N-acetylgalactosamine diphosphorylase / glucosamine-1-phosphate N-acetyltransferase / galactosamine-1-phosphate N-acetyltransferase [EC:2.7.7.23 2.7.7.24 2.7.7.83 2.3.1.157 2.3.1.276]			coral
	PRJNA525179_A_SRR8664771_NODE_1563_length_11999_cov_3.257451_11	PRJNA525179_A_SRR8664771_NODE_1563_length_11999_cov_3.257451	K13522	K13522, nadM; bifunctional NMN adenylyltransferase/nudix hydrolase [EC:2.7.7.1 3.6.1.-]	PF00293.28	NUDIX domain	coral
	PRJNA525179_A_SRR8664771_NODE_1563_length_11999_cov_3.257451_3	PRJNA525179_A_SRR8664771_NODE_1563_length_11999_cov_3.257451	K03462	NAMPT; nicotinamide phosphoribosyltransferase [EC:2.4.2.12]	PF04095.16	Nicotinate phosphoribosyltransferase (NAPRTase) family	coral
	PRJNA525179_A_SRR8664771_NODE_36_length_47351_cov_49.218602_44	PRJNA525179_A_SRR8664771_NODE_36_length_47351_cov_49.218602	K00558	DNMT1, dcm; DNA (cytosine-5)-methyltransferase 1 [EC:2.1.1.37]	PF00145.17	C-5 cytosine-specific DNA methylase	coral
	PRJNA525179_A_vRhyme_bin_29_single_line_29	PRJNA525179_A_vRhyme_bin_29_single_line	K13522	K13522, nadM; bifunctional NMN adenylyltransferase/nudix hydrolase [EC:2.7.7.1 3.6.1.-]			coral
	PRJNA525179_A_vRhyme_bin_32_single_line_48	PRJNA525179_A_vRhyme_bin_32_single_line	K00287	DHFR, folA; dihydrofolate reductase [EC:1.5.1.3]	PF00186.19	Dihydrofolate reductase	coral
	PRJNA525179_B_SRR8664773_NODE_200364_length_1117_cov_2.567797_4	PRJNA525179_B_SRR8664773_NODE_200364_length_1117_cov_2.567797	K00558	DNMT1, dcm; DNA (cytosine-5)-methyltransferase 1 [EC:2.1.1.37]			coral
	PRJNA525179_B_SRR8664773_NODE_228_length_45008_cov_15.721086_43	PRJNA525179_B_SRR8664773_NODE_228_length_45008_cov_15.721086	K00558	DNMT1, dcm; DNA (cytosine-5)-methyltransferase 1 [EC:2.1.1.37]	PF00145.17	C-5 cytosine-specific DNA methylase	coral
	PRJNA525179_B_SRR8664773_NODE_243_length_42316_cov_22.365207_9	PRJNA525179_B_SRR8664773_NODE_243_length_42316_cov_22.365207	K00390	cysH; phosphoadenosine phosphosulfate reductase [EC:1.8.4.8 1.8.4.10]	PF01507.19	Phosphoadenosine phosphosulfate reductase family	coral
	PRJNA525179_B_SRR8664773_NODE_291_length_36835_cov_70.318597_13	PRJNA525179_B_SRR8664773_NODE_291_length_36835_cov_70.318597	K03271	gmhA, lpcA; D-sedoheptulose 7-phosphate isomerase [EC:5.3.1.28]	PF13580.6	SIS domain	coral
	PRJNA525179_B_vRhyme_bin_11_single_line_178	PRJNA525179_B_vRhyme_bin_11_single_line	K03462	NAMPT; nicotinamide phosphoribosyltransferase [EC:2.4.2.12]	PF18127.1	Domain of unknown function (DUF5598)	coral
	PRJNA525179_B_vRhyme_bin_11_single_line_180	PRJNA525179_B_vRhyme_bin_11_single_line	K03462	NAMPT; nicotinamide phosphoribosyltransferase [EC:2.4.2.12]			coral
	PRJNA525179_B_vRhyme_bin_11_single_line_181	PRJNA525179_B_vRhyme_bin_11_single_line	K03462	NAMPT; nicotinamide phosphoribosyltransferase [EC:2.4.2.12]	PF04095.16	Nicotinate phosphoribosyltransferase (NAPRTase) family	coral
	PRJNA525179_B_vRhyme_bin_11_single_line_182	PRJNA525179_B_vRhyme_bin_11_single_line	K03462	NAMPT; nicotinamide phosphoribosyltransferase [EC:2.4.2.12]			coral
	PRJNA525179_B_vRhyme_bin_11_single_line_248	PRJNA525179_B_vRhyme_bin_11_single_line	K00558	DNMT1, dcm; DNA (cytosine-5)-methyltransferase 1 [EC:2.1.1.37]	PF00145.17	C-5 cytosine-specific DNA methylase	coral
	PRJNA525179_B_vRhyme_bin_13_single_line_28	PRJNA525179_B_vRhyme_bin_13_single_line	K00558	DNMT1, dcm; DNA (cytosine-5)-methyltransferase 1 [EC:2.1.1.37]	PF00145.17	C-5 cytosine-specific DNA methylase	coral
	PRJNA525179_B_vRhyme_bin_26_single_line_17	PRJNA525179_B_vRhyme_bin_26_single_line	K00558	DNMT1, dcm; DNA (cytosine-5)-methyltransferase 1 [EC:2.1.1.37]	PF00145.17	C-5 cytosine-specific DNA methylase	coral
	PRJNA525179_B_vRhyme_bin_28_single_line_25	PRJNA525179_B_vRhyme_bin_28_single_line	K01854	glf; UDP-galactopyranose mutase [EC:5.4.99.9]	PF03275.13	UDP-galactopyranose mutase	coral
	PRJNA525179_B_vRhyme_bin_34_single_line_17	PRJNA525179_B_vRhyme_bin_34_single_line	K00558	DNMT1, dcm; DNA (cytosine-5)-methyltransferase 1 [EC:2.1.1.37]	PF00145.17	C-5 cytosine-specific DNA methylase	coral
	PRJNA525179_B_vRhyme_bin_34_single_line_19	PRJNA525179_B_vRhyme_bin_34_single_line	K00558	DNMT1, dcm; DNA (cytosine-5)-methyltransferase 1 [EC:2.1.1.37]	PF00145.17	C-5 cytosine-specific DNA methylase	coral
	PRJNA525179_B_vRhyme_bin_40_single_line_23	PRJNA525179_B_vRhyme_bin_40_single_line	K00558	DNMT1, dcm; DNA (cytosine-5)-methyltransferase 1 [EC:2.1.1.37]	PF00145.17	C-5 cytosine-specific DNA methylase	coral
	PRJNA525179_B_vRhyme_bin_43_single_line_56	PRJNA525179_B_vRhyme_bin_43_single_line	K00390	cysH; phosphoadenosine phosphosulfate reductase [EC:1.8.4.8 1.8.4.10]			coral
	PRJNA525179_B_vRhyme_bin_44_single_line_44	PRJNA525179_B_vRhyme_bin_44_single_line	K01939	purA, ADSS; adenylosuccinate synthase [EC:6.3.4.4]	PF00709.21	Adenylosuccinate synthetase	coral
	PRJNA525179_C_vRhyme_bin_19_single_line_50	PRJNA525179_C_vRhyme_bin_19_single_line	K00036	G6PD, zwf; glucose-6-phosphate 1-dehydrogenase [EC:1.1.1.49 1.1.1.363]	PF02781.16	Glucose-6-phosphate dehydrogenase, C-terminal domain	coral
	PRJNA525179_C_vRhyme_bin_2_single_line_44	PRJNA525179_C_vRhyme_bin_2_single_line	K01784	galE, GALE; UDP-glucose 4-epimerase [EC:5.1.3.2]	PF01370.21	NAD dependent epimerase/dehydratase family	coral
	PRJNA525179_C_vRhyme_bin_2_single_line_45	PRJNA525179_C_vRhyme_bin_2_single_line	K01710	E4.2.1.46, rfbB, rffG; dTDP-glucose 4,6-dehydratase [EC:4.2.1.46]	PF01370.21	NAD dependent epimerase/dehydratase family	coral
	PRJNA525179_C_vRhyme_bin_22_single_line_6	PRJNA525179_C_vRhyme_bin_22_single_line	K00558	DNMT1, dcm; DNA (cytosine-5)-methyltransferase 1 [EC:2.1.1.37]	PF00145.17	C-5 cytosine-specific DNA methylase	coral
	PRJNA525179_C_vRhyme_bin_23_single_line_14	PRJNA525179_C_vRhyme_bin_23_single_line	K00558	DNMT1, dcm; DNA (cytosine-5)-methyltransferase 1 [EC:2.1.1.37]	PF00145.17	C-5 cytosine-specific DNA methylase	coral
	PRJNA525179_C_vRhyme_bin_3_single_line_209	PRJNA525179_C_vRhyme_bin_3_single_line	K00121	frmA, ADH5, adhC; S-(hydroxymethyl)glutathione dehydrogenase / alcohol dehydrogenase [EC:1.1.1.284 1.1.1.1]	PF08240.12	Alcohol dehydrogenase GroES-like domain	coral
	PRJNA525179_C_vRhyme_bin_3_single_line_210	PRJNA525179_C_vRhyme_bin_3_single_line	K00121	frmA, ADH5, adhC; S-(hydroxymethyl)glutathione dehydrogenase / alcohol dehydrogenase [EC:1.1.1.284 1.1.1.1]			coral
	PRJNA525179_C_vRhyme_bin_3_single_line_223	PRJNA525179_C_vRhyme_bin_3_single_line	K00121	frmA, ADH5, adhC; S-(hydroxymethyl)glutathione dehydrogenase / alcohol dehydrogenase [EC:1.1.1.284 1.1.1.1]			coral
	PRJNA545004_SRR9182857_NODE_333_length_4320_cov_3.113482_1	PRJNA545004_SRR9182857_NODE_333_length_4320_cov_3.113482	K00558	DNMT1, dcm; DNA (cytosine-5)-methyltransferase 1 [EC:2.1.1.37]	PF00145.17	C-5 cytosine-specific DNA methylase	coral
	PRJNA545004_SRR9219374_NODE_114239_length_1496_cov_1.830673_1	PRJNA545004_SRR9219374_NODE_114239_length_1496_cov_1.830673	K02703	psbA; photosystem II P680 reaction center D1 protein [EC:1.10.3.9]	PF00124.19	Photosynthetic reaction centre protein	coral
	PRJNA545004_SRR9219374_NODE_36191_length_3051_cov_4.469626_3	PRJNA545004_SRR9219374_NODE_36191_length_3051_cov_4.469626	K01710	E4.2.1.46, rfbB, rffG; dTDP-glucose 4,6-dehydratase [EC:4.2.1.46]	PF01370.21	NAD dependent epimerase/dehydratase family	coral
	PRJNA545004_SRR9219377_NODE_15681_length_4103_cov_2.857708_8	PRJNA545004_SRR9219377_NODE_15681_length_4103_cov_2.857708	K01710	E4.2.1.46, rfbB, rffG; dTDP-glucose 4,6-dehydratase [EC:4.2.1.46]	PF01370.21	NAD dependent epimerase/dehydratase family	coral
	PRJNA545004_vRhyme_bin_109_single_line_4	PRJNA545004_vRhyme_bin_109_single_line	K00558	DNMT1, dcm; DNA (cytosine-5)-methyltransferase 1 [EC:2.1.1.37]	PF00145.17	C-5 cytosine-specific DNA methylase	coral
	PRJNA545004_vRhyme_bin_15_single_line_61	PRJNA545004_vRhyme_bin_15_single_line	K00820	glmS, GFPT; glutamine---fructose-6-phosphate transaminase (isomerizing) [EC:2.6.1.16]	PF13522.6	Glutamine amidotransferase domain	coral
	PRJNA545004_vRhyme_bin_4_single_line_141	PRJNA545004_vRhyme_bin_4_single_line	K01737	queD, ptpS, PTS; 6-pyruvoyltetrahydropterin/6-carboxytetrahydropterin synthase [EC:4.2.3.12 4.1.2.50]	PF01242.19	6-pyruvoyl tetrahydropterin synthase	coral
	PRJNA545004_vRhyme_bin_6_single_line_226	PRJNA545004_vRhyme_bin_6_single_line	K19548	bacC; dihydroanticapsin dehydrogenase [EC:1.1.1.385]	PF00106.25	short chain dehydrogenase	coral
	PRJNA545004_vRhyme_bin_6_single_line_649	PRJNA545004_vRhyme_bin_6_single_line	K19548	bacC; dihydroanticapsin dehydrogenase [EC:1.1.1.385]	PF00106.25	short chain dehydrogenase	coral
	PRJNA545004_vRhyme_bin_69_single_line_108	PRJNA545004_vRhyme_bin_69_single_line	K00059	fabG, OAR1; 3-oxoacyl-[acyl-carrier protein] reductase [EC:1.1.1.100]	PF13561.6	Enoyl-(Acyl carrier protein) reductase	coral
	PRJNA545004_vRhyme_bin_69_single_line_116	PRJNA545004_vRhyme_bin_69_single_line	K00059	fabG, OAR1; 3-oxoacyl-[acyl-carrier protein] reductase [EC:1.1.1.100]	PF13561.6	Enoyl-(Acyl carrier protein) reductase	coral
	PRJNA545004_vRhyme_bin_69_single_line_16	PRJNA545004_vRhyme_bin_69_single_line	K19548	bacC; dihydroanticapsin dehydrogenase [EC:1.1.1.385]	PF13561.6	Enoyl-(Acyl carrier protein) reductase	coral
	PRJNA545004_vRhyme_bin_69_single_line_36	PRJNA545004_vRhyme_bin_69_single_line	K00059	fabG, OAR1; 3-oxoacyl-[acyl-carrier protein] reductase [EC:1.1.1.100]	PF13561.6	Enoyl-(Acyl carrier protein) reductase	coral
	PRJNA545004_vRhyme_bin_69_single_line_58	PRJNA545004_vRhyme_bin_69_single_line	K09020	rutB; ureidoacrylate peracid hydrolase [EC:3.5.1.110]	PF00857.20	Isochorismatase family	coral
	PRJNA545004_vRhyme_bin_71_single_line_10	PRJNA545004_vRhyme_bin_71_single_line	K01710	E4.2.1.46, rfbB, rffG; dTDP-glucose 4,6-dehydratase [EC:4.2.1.46]	PF01370.21	NAD dependent epimerase/dehydratase family	coral
	PRJNA545004_vRhyme_bin_74_single_line_6	PRJNA545004_vRhyme_bin_74_single_line	K19548	bacC; dihydroanticapsin dehydrogenase [EC:1.1.1.385]	PF13561.6	Enoyl-(Acyl carrier protein) reductase	coral
	PRJNA545004_vRhyme_bin_91_single_line_34	PRJNA545004_vRhyme_bin_91_single_line	K00558	DNMT1, dcm; DNA (cytosine-5)-methyltransferase 1 [EC:2.1.1.37]	PF00145.17	C-5 cytosine-specific DNA methylase	coral
	PRJNA576217_A_SRR15959991_NODE_1222_length_11134_cov_23.420796_5	PRJNA576217_A_SRR15959991_NODE_1222_length_11134_cov_23.420796	K00558	DNMT1, dcm; DNA (cytosine-5)-methyltransferase 1 [EC:2.1.1.37]	PF00145.17	C-5 cytosine-specific DNA methylase	coral
	PRJNA576217_A_SRR15959991_NODE_5136_length_7372_cov_5.272243_1	PRJNA576217_A_SRR15959991_NODE_5136_length_7372_cov_5.272243	K17398	DNMT3A; DNA (cytosine-5)-methyltransferase 3A [EC:2.1.1.37]			coral
	PRJNA576217_A_SRR15960017_NODE_295_length_8576_cov_26.590658_7	PRJNA576217_A_SRR15960017_NODE_295_length_8576_cov_26.590658	K00558	DNMT1, dcm; DNA (cytosine-5)-methyltransferase 1 [EC:2.1.1.37]	PF00145.17	C-5 cytosine-specific DNA methylase	coral
	PRJNA576217_A_SRR15960026_NODE_2203_length_3873_cov_4.791514_5	PRJNA576217_A_SRR15960026_NODE_2203_length_3873_cov_4.791514	K00558	DNMT1, dcm; DNA (cytosine-5)-methyltransferase 1 [EC:2.1.1.37]	PF00145.17	C-5 cytosine-specific DNA methylase	coral
	PRJNA576217_A_SRR15960027_NODE_3704_length_7093_cov_4.424126_5	PRJNA576217_A_SRR15960027_NODE_3704_length_7093_cov_4.424126	K00558	DNMT1, dcm; DNA (cytosine-5)-methyltransferase 1 [EC:2.1.1.37]	PF00145.17	C-5 cytosine-specific DNA methylase	coral
	PRJNA576217_A_SRR15960028_NODE_10189_length_5232_cov_99.127101_2	PRJNA576217_A_SRR15960028_NODE_10189_length_5232_cov_99.127101	K00558	DNMT1, dcm; DNA (cytosine-5)-methyltransferase 1 [EC:2.1.1.37]	PF00145.17	C-5 cytosine-specific DNA methylase	coral
	PRJNA576217_A_SRR15960029_NODE_2333_length_6068_cov_21.167470_3	PRJNA576217_A_SRR15960029_NODE_2333_length_6068_cov_21.167470	K00558	DNMT1, dcm; DNA (cytosine-5)-methyltransferase 1 [EC:2.1.1.37]	PF00145.17	C-5 cytosine-specific DNA methylase	coral
	PRJNA576217_A_vRhyme_bin_1_single_line_10	PRJNA576217_A_vRhyme_bin_1_single_line	K03462	NAMPT; nicotinamide phosphoribosyltransferase [EC:2.4.2.12]	PF18127.1	Domain of unknown function (DUF5598)	coral
	PRJNA576217_A_vRhyme_bin_1_single_line_11	PRJNA576217_A_vRhyme_bin_1_single_line	K03462	NAMPT; nicotinamide phosphoribosyltransferase [EC:2.4.2.12]	PF04095.16	Nicotinate phosphoribosyltransferase (NAPRTase) family	coral
	PRJNA576217_A_vRhyme_bin_1_single_line_20	PRJNA576217_A_vRhyme_bin_1_single_line	K17398	DNMT3A; DNA (cytosine-5)-methyltransferase 3A [EC:2.1.1.37]			coral
	PRJNA576217_A_vRhyme_bin_1_single_line_57	PRJNA576217_A_vRhyme_bin_1_single_line	K00558	DNMT1, dcm; DNA (cytosine-5)-methyltransferase 1 [EC:2.1.1.37]	PF00145.17	C-5 cytosine-specific DNA methylase	coral
	PRJNA576217_A_vRhyme_bin_11_single_line_4	PRJNA576217_A_vRhyme_bin_11_single_line	K00558	DNMT1, dcm; DNA (cytosine-5)-methyltransferase 1 [EC:2.1.1.37]	PF00145.17	C-5 cytosine-specific DNA methylase	coral
	PRJNA576217_A_vRhyme_bin_11_single_line_40	PRJNA576217_A_vRhyme_bin_11_single_line	K00558	DNMT1, dcm; DNA (cytosine-5)-methyltransferase 1 [EC:2.1.1.37]	PF00145.17	C-5 cytosine-specific DNA methylase	coral
	PRJNA576217_A_vRhyme_bin_11_single_line_60	PRJNA576217_A_vRhyme_bin_11_single_line	K00558	DNMT1, dcm; DNA (cytosine-5)-methyltransferase 1 [EC:2.1.1.37]	PF00145.17	C-5 cytosine-specific DNA methylase	coral
	PRJNA576217_A_vRhyme_bin_138_single_line_8	PRJNA576217_A_vRhyme_bin_138_single_line	K04487	iscS, NFS1; cysteine desulfurase [EC:2.8.1.7]	PF00266.19	Aminotransferase class-V	coral
	PRJNA576217_A_vRhyme_bin_14_single_line_19	PRJNA576217_A_vRhyme_bin_14_single_line	K00558	DNMT1, dcm; DNA (cytosine-5)-methyltransferase 1 [EC:2.1.1.37]	PF00145.17	C-5 cytosine-specific DNA methylase	coral
	PRJNA576217_A_vRhyme_bin_14_single_line_59	PRJNA576217_A_vRhyme_bin_14_single_line	K00558	DNMT1, dcm; DNA (cytosine-5)-methyltransferase 1 [EC:2.1.1.37]	PF00145.17	C-5 cytosine-specific DNA methylase	coral
	PRJNA576217_A_vRhyme_bin_14_single_line_71	PRJNA576217_A_vRhyme_bin_14_single_line	K17398	DNMT3A; DNA (cytosine-5)-methyltransferase 3A [EC:2.1.1.37]			coral
	PRJNA576217_A_vRhyme_bin_2_single_line_103	PRJNA576217_A_vRhyme_bin_2_single_line	K00558	DNMT1, dcm; DNA (cytosine-5)-methyltransferase 1 [EC:2.1.1.37]	PF00145.17	C-5 cytosine-specific DNA methylase	coral
	PRJNA576217_A_vRhyme_bin_2_single_line_78	PRJNA576217_A_vRhyme_bin_2_single_line	K00558	DNMT1, dcm; DNA (cytosine-5)-methyltransferase 1 [EC:2.1.1.37]	PF00145.17	C-5 cytosine-specific DNA methylase	coral
	PRJNA576217_A_vRhyme_bin_23_single_line_14	PRJNA576217_A_vRhyme_bin_23_single_line	K00558	DNMT1, dcm; DNA (cytosine-5)-methyltransferase 1 [EC:2.1.1.37]	PF00145.17	C-5 cytosine-specific DNA methylase	coral
	PRJNA576217_A_vRhyme_bin_23_single_line_145	PRJNA576217_A_vRhyme_bin_23_single_line	K17398	DNMT3A; DNA (cytosine-5)-methyltransferase 3A [EC:2.1.1.37]			coral
	PRJNA576217_A_vRhyme_bin_23_single_line_26	PRJNA576217_A_vRhyme_bin_23_single_line	K17398	DNMT3A; DNA (cytosine-5)-methyltransferase 3A [EC:2.1.1.37]			coral
	PRJNA576217_A_vRhyme_bin_23_single_line_4	PRJNA576217_A_vRhyme_bin_23_single_line	K00558	DNMT1, dcm; DNA (cytosine-5)-methyltransferase 1 [EC:2.1.1.37]	PF00145.17	C-5 cytosine-specific DNA methylase	coral
	PRJNA576217_A_vRhyme_bin_24_single_line_102	PRJNA576217_A_vRhyme_bin_24_single_line	K17398	DNMT3A; DNA (cytosine-5)-methyltransferase 3A [EC:2.1.1.37]			coral
	PRJNA576217_A_vRhyme_bin_24_single_line_106	PRJNA576217_A_vRhyme_bin_24_single_line	K00558	DNMT1, dcm; DNA (cytosine-5)-methyltransferase 1 [EC:2.1.1.37]			coral
	PRJNA576217_A_vRhyme_bin_24_single_line_122	PRJNA576217_A_vRhyme_bin_24_single_line	K00558	DNMT1, dcm; DNA (cytosine-5)-methyltransferase 1 [EC:2.1.1.37]			coral
	PRJNA576217_A_vRhyme_bin_24_single_line_46	PRJNA576217_A_vRhyme_bin_24_single_line	K00820	glmS, GFPT; glutamine---fructose-6-phosphate transaminase (isomerizing) [EC:2.6.1.16]	PF01380.22	SIS domain	coral
	PRJNA576217_A_vRhyme_bin_24_single_line_47	PRJNA576217_A_vRhyme_bin_24_single_line	K00820	glmS, GFPT; glutamine---fructose-6-phosphate transaminase (isomerizing) [EC:2.6.1.16]	PF01380.22	SIS domain	coral
	PRJNA576217_A_vRhyme_bin_24_single_line_8	PRJNA576217_A_vRhyme_bin_24_single_line	K00558	DNMT1, dcm; DNA (cytosine-5)-methyltransferase 1 [EC:2.1.1.37]			coral
	PRJNA576217_A_vRhyme_bin_24_single_line_83	PRJNA576217_A_vRhyme_bin_24_single_line	K00558	DNMT1, dcm; DNA (cytosine-5)-methyltransferase 1 [EC:2.1.1.37]			coral
	PRJNA576217_A_vRhyme_bin_24_single_line_87	PRJNA576217_A_vRhyme_bin_24_single_line	K00558	DNMT1, dcm; DNA (cytosine-5)-methyltransferase 1 [EC:2.1.1.37]			coral
	PRJNA576217_A_vRhyme_bin_24_single_line_93	PRJNA576217_A_vRhyme_bin_24_single_line	K00558	DNMT1, dcm; DNA (cytosine-5)-methyltransferase 1 [EC:2.1.1.37]	PF00145.17	C-5 cytosine-specific DNA methylase	coral
	PRJNA576217_A_vRhyme_bin_27_single_line_113	PRJNA576217_A_vRhyme_bin_27_single_line	K00558	DNMT1, dcm; DNA (cytosine-5)-methyltransferase 1 [EC:2.1.1.37]	PF00145.17	C-5 cytosine-specific DNA methylase	coral
	PRJNA576217_A_vRhyme_bin_27_single_line_146	PRJNA576217_A_vRhyme_bin_27_single_line	K00558	DNMT1, dcm; DNA (cytosine-5)-methyltransferase 1 [EC:2.1.1.37]	PF00145.17	C-5 cytosine-specific DNA methylase	coral
	PRJNA576217_A_vRhyme_bin_27_single_line_158	PRJNA576217_A_vRhyme_bin_27_single_line	K00558	DNMT1, dcm; DNA (cytosine-5)-methyltransferase 1 [EC:2.1.1.37]	PF00145.17	C-5 cytosine-specific DNA methylase	coral
	PRJNA576217_A_vRhyme_bin_27_single_line_27	PRJNA576217_A_vRhyme_bin_27_single_line	K00558	DNMT1, dcm; DNA (cytosine-5)-methyltransferase 1 [EC:2.1.1.37]	PF00145.17	C-5 cytosine-specific DNA methylase	coral
	PRJNA576217_A_vRhyme_bin_27_single_line_32	PRJNA576217_A_vRhyme_bin_27_single_line	K01784	galE, GALE; UDP-glucose 4-epimerase [EC:5.1.3.2]			coral
	PRJNA576217_A_vRhyme_bin_27_single_line_76	PRJNA576217_A_vRhyme_bin_27_single_line	K00558	DNMT1, dcm; DNA (cytosine-5)-methyltransferase 1 [EC:2.1.1.37]	PF00145.17	C-5 cytosine-specific DNA methylase	coral
	PRJNA576217_A_vRhyme_bin_27_single_line_84	PRJNA576217_A_vRhyme_bin_27_single_line	K00558	DNMT1, dcm; DNA (cytosine-5)-methyltransferase 1 [EC:2.1.1.37]	PF00145.17	C-5 cytosine-specific DNA methylase	coral
	PRJNA576217_A_vRhyme_bin_28_single_line_106	PRJNA576217_A_vRhyme_bin_28_single_line	K00558	DNMT1, dcm; DNA (cytosine-5)-methyltransferase 1 [EC:2.1.1.37]	PF00145.17	C-5 cytosine-specific DNA methylase	coral
	PRJNA576217_A_vRhyme_bin_28_single_line_38	PRJNA576217_A_vRhyme_bin_28_single_line	K00558	DNMT1, dcm; DNA (cytosine-5)-methyltransferase 1 [EC:2.1.1.37]	PF00145.17	C-5 cytosine-specific DNA methylase	coral
	PRJNA576217_A_vRhyme_bin_28_single_line_7	PRJNA576217_A_vRhyme_bin_28_single_line	K00558	DNMT1, dcm; DNA (cytosine-5)-methyltransferase 1 [EC:2.1.1.37]	PF00145.17	C-5 cytosine-specific DNA methylase	coral
	PRJNA576217_A_vRhyme_bin_28_single_line_94	PRJNA576217_A_vRhyme_bin_28_single_line	K00558	DNMT1, dcm; DNA (cytosine-5)-methyltransferase 1 [EC:2.1.1.37]			coral
	PRJNA576217_A_vRhyme_bin_32_single_line_21	PRJNA576217_A_vRhyme_bin_32_single_line	K00558	DNMT1, dcm; DNA (cytosine-5)-methyltransferase 1 [EC:2.1.1.37]	PF00145.17	C-5 cytosine-specific DNA methylase	coral
	PRJNA576217_A_vRhyme_bin_32_single_line_58	PRJNA576217_A_vRhyme_bin_32_single_line	K00558	DNMT1, dcm; DNA (cytosine-5)-methyltransferase 1 [EC:2.1.1.37]			coral
	PRJNA576217_A_vRhyme_bin_33_single_line_10	PRJNA576217_A_vRhyme_bin_33_single_line	K00558	DNMT1, dcm; DNA (cytosine-5)-methyltransferase 1 [EC:2.1.1.37]	PF00145.17	C-5 cytosine-specific DNA methylase	coral
	PRJNA576217_A_vRhyme_bin_33_single_line_16	PRJNA576217_A_vRhyme_bin_33_single_line	K00558	DNMT1, dcm; DNA (cytosine-5)-methyltransferase 1 [EC:2.1.1.37]	PF00145.17	C-5 cytosine-specific DNA methylase	coral
	PRJNA576217_A_vRhyme_bin_33_single_line_19	PRJNA576217_A_vRhyme_bin_33_single_line	K00558	DNMT1, dcm; DNA (cytosine-5)-methyltransferase 1 [EC:2.1.1.37]	PF00145.17	C-5 cytosine-specific DNA methylase	coral
	PRJNA576217_A_vRhyme_bin_33_single_line_24	PRJNA576217_A_vRhyme_bin_33_single_line	K00558	DNMT1, dcm; DNA (cytosine-5)-methyltransferase 1 [EC:2.1.1.37]			coral
	PRJNA576217_A_vRhyme_bin_33_single_line_32	PRJNA576217_A_vRhyme_bin_33_single_line	K17398	DNMT3A; DNA (cytosine-5)-methyltransferase 3A [EC:2.1.1.37]			coral
	PRJNA576217_A_vRhyme_bin_38_single_line_13	PRJNA576217_A_vRhyme_bin_38_single_line	K00558	DNMT1, dcm; DNA (cytosine-5)-methyltransferase 1 [EC:2.1.1.37]	PF00145.17	C-5 cytosine-specific DNA methylase	coral
	PRJNA576217_A_vRhyme_bin_38_single_line_21	PRJNA576217_A_vRhyme_bin_38_single_line	K00558	DNMT1, dcm; DNA (cytosine-5)-methyltransferase 1 [EC:2.1.1.37]	PF00145.17	C-5 cytosine-specific DNA methylase	coral
	PRJNA576217_A_vRhyme_bin_38_single_line_32	PRJNA576217_A_vRhyme_bin_38_single_line	K00558	DNMT1, dcm; DNA (cytosine-5)-methyltransferase 1 [EC:2.1.1.37]	PF00145.17	C-5 cytosine-specific DNA methylase	coral
	PRJNA576217_A_vRhyme_bin_38_single_line_43	PRJNA576217_A_vRhyme_bin_38_single_line	K00558	DNMT1, dcm; DNA (cytosine-5)-methyltransferase 1 [EC:2.1.1.37]	PF00145.17	C-5 cytosine-specific DNA methylase	coral
	PRJNA576217_A_vRhyme_bin_38_single_line_7	PRJNA576217_A_vRhyme_bin_38_single_line	K00558	DNMT1, dcm; DNA (cytosine-5)-methyltransferase 1 [EC:2.1.1.37]	PF00145.17	C-5 cytosine-specific DNA methylase	coral
	PRJNA576217_A_vRhyme_bin_39_single_line_16	PRJNA576217_A_vRhyme_bin_39_single_line	K00558	DNMT1, dcm; DNA (cytosine-5)-methyltransferase 1 [EC:2.1.1.37]	PF00145.17	C-5 cytosine-specific DNA methylase	coral
	PRJNA576217_A_vRhyme_bin_39_single_line_22	PRJNA576217_A_vRhyme_bin_39_single_line	K00558	DNMT1, dcm; DNA (cytosine-5)-methyltransferase 1 [EC:2.1.1.37]	PF00145.17	C-5 cytosine-specific DNA methylase	coral
	PRJNA576217_A_vRhyme_bin_39_single_line_36	PRJNA576217_A_vRhyme_bin_39_single_line	K17398	DNMT3A; DNA (cytosine-5)-methyltransferase 3A [EC:2.1.1.37]			coral
	PRJNA576217_A_vRhyme_bin_39_single_line_4	PRJNA576217_A_vRhyme_bin_39_single_line	K17398	DNMT3A; DNA (cytosine-5)-methyltransferase 3A [EC:2.1.1.37]			coral
	PRJNA576217_A_vRhyme_bin_4_single_line_17	PRJNA576217_A_vRhyme_bin_4_single_line	K00558	DNMT1, dcm; DNA (cytosine-5)-methyltransferase 1 [EC:2.1.1.37]	PF00145.17	C-5 cytosine-specific DNA methylase	coral
	PRJNA576217_A_vRhyme_bin_4_single_line_61	PRJNA576217_A_vRhyme_bin_4_single_line	K00558	DNMT1, dcm; DNA (cytosine-5)-methyltransferase 1 [EC:2.1.1.37]	PF00145.17	C-5 cytosine-specific DNA methylase	coral
	PRJNA576217_A_vRhyme_bin_4_single_line_74	PRJNA576217_A_vRhyme_bin_4_single_line	K00558	DNMT1, dcm; DNA (cytosine-5)-methyltransferase 1 [EC:2.1.1.37]	PF00145.17	C-5 cytosine-specific DNA methylase	coral
	PRJNA576217_A_vRhyme_bin_40_single_line_3	PRJNA576217_A_vRhyme_bin_40_single_line	K00558	DNMT1, dcm; DNA (cytosine-5)-methyltransferase 1 [EC:2.1.1.37]			coral
	PRJNA576217_A_vRhyme_bin_41_single_line_34	PRJNA576217_A_vRhyme_bin_41_single_line	K00558	DNMT1, dcm; DNA (cytosine-5)-methyltransferase 1 [EC:2.1.1.37]			coral
	PRJNA576217_A_vRhyme_bin_42_single_line_14	PRJNA576217_A_vRhyme_bin_42_single_line	K00558	DNMT1, dcm; DNA (cytosine-5)-methyltransferase 1 [EC:2.1.1.37]	PF00145.17	C-5 cytosine-specific DNA methylase	coral
	PRJNA576217_A_vRhyme_bin_42_single_line_43	PRJNA576217_A_vRhyme_bin_42_single_line	K00558	DNMT1, dcm; DNA (cytosine-5)-methyltransferase 1 [EC:2.1.1.37]	PF00145.17	C-5 cytosine-specific DNA methylase	coral
	PRJNA576217_A_vRhyme_bin_42_single_line_51	PRJNA576217_A_vRhyme_bin_42_single_line	K00558	DNMT1, dcm; DNA (cytosine-5)-methyltransferase 1 [EC:2.1.1.37]	PF00145.17	C-5 cytosine-specific DNA methylase	coral
	PRJNA576217_A_vRhyme_bin_43_single_line_102	PRJNA576217_A_vRhyme_bin_43_single_line	K00558	DNMT1, dcm; DNA (cytosine-5)-methyltransferase 1 [EC:2.1.1.37]			coral
	PRJNA576217_A_vRhyme_bin_43_single_line_11	PRJNA576217_A_vRhyme_bin_43_single_line	K00558	DNMT1, dcm; DNA (cytosine-5)-methyltransferase 1 [EC:2.1.1.37]	PF00145.17	C-5 cytosine-specific DNA methylase	coral
	PRJNA576217_A_vRhyme_bin_43_single_line_111	PRJNA576217_A_vRhyme_bin_43_single_line	K00558	DNMT1, dcm; DNA (cytosine-5)-methyltransferase 1 [EC:2.1.1.37]	PF00145.17	C-5 cytosine-specific DNA methylase	coral
	PRJNA576217_A_vRhyme_bin_43_single_line_25	PRJNA576217_A_vRhyme_bin_43_single_line	K00558	DNMT1, dcm; DNA (cytosine-5)-methyltransferase 1 [EC:2.1.1.37]	PF00145.17	C-5 cytosine-specific DNA methylase	coral
	PRJNA576217_A_vRhyme_bin_43_single_line_3	PRJNA576217_A_vRhyme_bin_43_single_line	K00558	DNMT1, dcm; DNA (cytosine-5)-methyltransferase 1 [EC:2.1.1.37]			coral
	PRJNA576217_A_vRhyme_bin_43_single_line_32	PRJNA576217_A_vRhyme_bin_43_single_line	K00558	DNMT1, dcm; DNA (cytosine-5)-methyltransferase 1 [EC:2.1.1.37]			coral
	PRJNA576217_A_vRhyme_bin_43_single_line_54	PRJNA576217_A_vRhyme_bin_43_single_line	K17398	DNMT3A; DNA (cytosine-5)-methyltransferase 3A [EC:2.1.1.37]			coral
	PRJNA576217_A_vRhyme_bin_43_single_line_57	PRJNA576217_A_vRhyme_bin_43_single_line	K17398	DNMT3A; DNA (cytosine-5)-methyltransferase 3A [EC:2.1.1.37]			coral
	PRJNA576217_A_vRhyme_bin_43_single_line_64	PRJNA576217_A_vRhyme_bin_43_single_line	K00558	DNMT1, dcm; DNA (cytosine-5)-methyltransferase 1 [EC:2.1.1.37]			coral
	PRJNA576217_A_vRhyme_bin_43_single_line_68	PRJNA576217_A_vRhyme_bin_43_single_line	K00558	DNMT1, dcm; DNA (cytosine-5)-methyltransferase 1 [EC:2.1.1.37]			coral
	PRJNA576217_A_vRhyme_bin_43_single_line_73	PRJNA576217_A_vRhyme_bin_43_single_line	K00558	DNMT1, dcm; DNA (cytosine-5)-methyltransferase 1 [EC:2.1.1.37]			coral
	PRJNA576217_A_vRhyme_bin_43_single_line_77	PRJNA576217_A_vRhyme_bin_43_single_line	K00558	DNMT1, dcm; DNA (cytosine-5)-methyltransferase 1 [EC:2.1.1.37]			coral
	PRJNA576217_A_vRhyme_bin_43_single_line_85	PRJNA576217_A_vRhyme_bin_43_single_line	K17398	DNMT3A; DNA (cytosine-5)-methyltransferase 3A [EC:2.1.1.37]			coral
	PRJNA576217_A_vRhyme_bin_43_single_line_96	PRJNA576217_A_vRhyme_bin_43_single_line	K00558	DNMT1, dcm; DNA (cytosine-5)-methyltransferase 1 [EC:2.1.1.37]			coral
	PRJNA576217_A_vRhyme_bin_45_single_line_17	PRJNA576217_A_vRhyme_bin_45_single_line	K00558	DNMT1, dcm; DNA (cytosine-5)-methyltransferase 1 [EC:2.1.1.37]	PF00145.17	C-5 cytosine-specific DNA methylase	coral
	PRJNA576217_A_vRhyme_bin_45_single_line_29	PRJNA576217_A_vRhyme_bin_45_single_line	K00558	DNMT1, dcm; DNA (cytosine-5)-methyltransferase 1 [EC:2.1.1.37]	PF00145.17	C-5 cytosine-specific DNA methylase	coral
	PRJNA576217_A_vRhyme_bin_45_single_line_46	PRJNA576217_A_vRhyme_bin_45_single_line	K00558	DNMT1, dcm; DNA (cytosine-5)-methyltransferase 1 [EC:2.1.1.37]	PF00145.17	C-5 cytosine-specific DNA methylase	coral
	PRJNA576217_A_vRhyme_bin_46_single_line_100	PRJNA576217_A_vRhyme_bin_46_single_line	K17398	DNMT3A; DNA (cytosine-5)-methyltransferase 3A [EC:2.1.1.37]			coral
	PRJNA576217_A_vRhyme_bin_46_single_line_107	PRJNA576217_A_vRhyme_bin_46_single_line	K00558	DNMT1, dcm; DNA (cytosine-5)-methyltransferase 1 [EC:2.1.1.37]	PF00145.17	C-5 cytosine-specific DNA methylase	coral
	PRJNA576217_A_vRhyme_bin_46_single_line_112	PRJNA576217_A_vRhyme_bin_46_single_line	K00558	DNMT1, dcm; DNA (cytosine-5)-methyltransferase 1 [EC:2.1.1.37]	PF00145.17	C-5 cytosine-specific DNA methylase	coral
	PRJNA576217_A_vRhyme_bin_46_single_line_25	PRJNA576217_A_vRhyme_bin_46_single_line	K00558	DNMT1, dcm; DNA (cytosine-5)-methyltransferase 1 [EC:2.1.1.37]	PF00145.17	C-5 cytosine-specific DNA methylase	coral
	PRJNA576217_A_vRhyme_bin_46_single_line_33	PRJNA576217_A_vRhyme_bin_46_single_line	K00558	DNMT1, dcm; DNA (cytosine-5)-methyltransferase 1 [EC:2.1.1.37]	PF00145.17	C-5 cytosine-specific DNA methylase	coral
	PRJNA576217_A_vRhyme_bin_46_single_line_5	PRJNA576217_A_vRhyme_bin_46_single_line	K00558	DNMT1, dcm; DNA (cytosine-5)-methyltransferase 1 [EC:2.1.1.37]			coral
	PRJNA576217_A_vRhyme_bin_46_single_line_55	PRJNA576217_A_vRhyme_bin_46_single_line	K00558	DNMT1, dcm; DNA (cytosine-5)-methyltransferase 1 [EC:2.1.1.37]	PF00145.17	C-5 cytosine-specific DNA methylase	coral
	PRJNA576217_A_vRhyme_bin_46_single_line_75	PRJNA576217_A_vRhyme_bin_46_single_line	K00558	DNMT1, dcm; DNA (cytosine-5)-methyltransferase 1 [EC:2.1.1.37]			coral
	PRJNA576217_A_vRhyme_bin_46_single_line_92	PRJNA576217_A_vRhyme_bin_46_single_line	K00558	DNMT1, dcm; DNA (cytosine-5)-methyltransferase 1 [EC:2.1.1.37]	PF00145.17	C-5 cytosine-specific DNA methylase	coral
	PRJNA576217_A_vRhyme_bin_5_single_line_33	PRJNA576217_A_vRhyme_bin_5_single_line	K00558	DNMT1, dcm; DNA (cytosine-5)-methyltransferase 1 [EC:2.1.1.37]	PF00145.17	C-5 cytosine-specific DNA methylase	coral
	PRJNA576217_A_vRhyme_bin_5_single_line_49	PRJNA576217_A_vRhyme_bin_5_single_line	K17398	DNMT3A; DNA (cytosine-5)-methyltransferase 3A [EC:2.1.1.37]			coral
	PRJNA576217_A_vRhyme_bin_60_single_line_114	PRJNA576217_A_vRhyme_bin_60_single_line	K00558	DNMT1, dcm; DNA (cytosine-5)-methyltransferase 1 [EC:2.1.1.37]	PF00145.17	C-5 cytosine-specific DNA methylase	coral
	PRJNA576217_A_vRhyme_bin_60_single_line_123	PRJNA576217_A_vRhyme_bin_60_single_line	K00600	glyA, SHMT; glycine hydroxymethyltransferase [EC:2.1.2.1]	PF00464.19	Serine hydroxymethyltransferase	coral
	PRJNA576217_A_vRhyme_bin_60_single_line_139	PRJNA576217_A_vRhyme_bin_60_single_line	K00558	DNMT1, dcm; DNA (cytosine-5)-methyltransferase 1 [EC:2.1.1.37]	PF00145.17	C-5 cytosine-specific DNA methylase	coral
	PRJNA576217_A_vRhyme_bin_60_single_line_33	PRJNA576217_A_vRhyme_bin_60_single_line	K17398	DNMT3A; DNA (cytosine-5)-methyltransferase 3A [EC:2.1.1.37]			coral
	PRJNA576217_A_vRhyme_bin_60_single_line_44	PRJNA576217_A_vRhyme_bin_60_single_line	K17398	DNMT3A; DNA (cytosine-5)-methyltransferase 3A [EC:2.1.1.37]			coral
	PRJNA576217_A_vRhyme_bin_60_single_line_47	PRJNA576217_A_vRhyme_bin_60_single_line	K00558	DNMT1, dcm; DNA (cytosine-5)-methyltransferase 1 [EC:2.1.1.37]	PF00145.17	C-5 cytosine-specific DNA methylase	coral
	PRJNA576217_A_vRhyme_bin_63_single_line_14	PRJNA576217_A_vRhyme_bin_63_single_line	K00558	DNMT1, dcm; DNA (cytosine-5)-methyltransferase 1 [EC:2.1.1.37]	PF00145.17	C-5 cytosine-specific DNA methylase	coral
	PRJNA576217_A_vRhyme_bin_63_single_line_68	PRJNA576217_A_vRhyme_bin_63_single_line	K00558	DNMT1, dcm; DNA (cytosine-5)-methyltransferase 1 [EC:2.1.1.37]	PF00145.17	C-5 cytosine-specific DNA methylase	coral
	PRJNA576217_A_vRhyme_bin_72_single_line_157	PRJNA576217_A_vRhyme_bin_72_single_line	K00121	frmA, ADH5, adhC; S-(hydroxymethyl)glutathione dehydrogenase / alcohol dehydrogenase [EC:1.1.1.284 1.1.1.1]	PF05725.12	FNIP Repeat	coral
	PRJNA576217_A_vRhyme_bin_72_single_line_167	PRJNA576217_A_vRhyme_bin_72_single_line	K00558	DNMT1, dcm; DNA (cytosine-5)-methyltransferase 1 [EC:2.1.1.37]	PF00145.17	C-5 cytosine-specific DNA methylase	coral
	PRJNA576217_A_vRhyme_bin_72_single_line_32	PRJNA576217_A_vRhyme_bin_72_single_line	K00558	DNMT1, dcm; DNA (cytosine-5)-methyltransferase 1 [EC:2.1.1.37]			coral
	PRJNA576217_A_vRhyme_bin_72_single_line_40	PRJNA576217_A_vRhyme_bin_72_single_line	K00558	DNMT1, dcm; DNA (cytosine-5)-methyltransferase 1 [EC:2.1.1.37]	PF00145.17	C-5 cytosine-specific DNA methylase	coral
	PRJNA576217_A_vRhyme_bin_73_single_line_81	PRJNA576217_A_vRhyme_bin_73_single_line	K11175	purN; phosphoribosylglycinamide formyltransferase 1 [EC:2.1.2.2]	PF00551.19	Formyl transferase	coral
	PRJNA576217_A_vRhyme_bin_73_single_line_92	PRJNA576217_A_vRhyme_bin_73_single_line	K00558	DNMT1, dcm; DNA (cytosine-5)-methyltransferase 1 [EC:2.1.1.37]			coral
	PRJNA576217_A_vRhyme_bin_87_single_line_20	PRJNA576217_A_vRhyme_bin_87_single_line	K00558	DNMT1, dcm; DNA (cytosine-5)-methyltransferase 1 [EC:2.1.1.37]	PF00145.17	C-5 cytosine-specific DNA methylase	coral
	PRJNA576217_A_vRhyme_bin_87_single_line_26	PRJNA576217_A_vRhyme_bin_87_single_line	K00558	DNMT1, dcm; DNA (cytosine-5)-methyltransferase 1 [EC:2.1.1.37]	PF00145.17	C-5 cytosine-specific DNA methylase	coral
	PRJNA576217_A_vRhyme_bin_87_single_line_64	PRJNA576217_A_vRhyme_bin_87_single_line	K00558	DNMT1, dcm; DNA (cytosine-5)-methyltransferase 1 [EC:2.1.1.37]			coral
	PRJNA576217_B_SRR15959994_NODE_14204_length_7276_cov_6.153857_2	PRJNA576217_B_SRR15959994_NODE_14204_length_7276_cov_6.153857	K01495	GCH1, folE; GTP cyclohydrolase IA [EC:3.5.4.16]	PF01227.22	GTP cyclohydrolase I	coral
	PRJNA576217_B_SRR15959994_NODE_20458_length_6096_cov_6.168350_6	PRJNA576217_B_SRR15959994_NODE_20458_length_6096_cov_6.168350	K00558	DNMT1, dcm; DNA (cytosine-5)-methyltransferase 1 [EC:2.1.1.37]	PF00145.17	C-5 cytosine-specific DNA methylase	coral
	PRJNA576217_B_SRR15959996_NODE_1113_length_13021_cov_5.828320_4	PRJNA576217_B_SRR15959996_NODE_1113_length_13021_cov_5.828320	K00558	DNMT1, dcm; DNA (cytosine-5)-methyltransferase 1 [EC:2.1.1.37]	PF00145.17	C-5 cytosine-specific DNA methylase	coral
	PRJNA576217_B_SRR15959997_NODE_517_length_9503_cov_11.324936_8	PRJNA576217_B_SRR15959997_NODE_517_length_9503_cov_11.324936	K00558	DNMT1, dcm; DNA (cytosine-5)-methyltransferase 1 [EC:2.1.1.37]	PF00145.17	C-5 cytosine-specific DNA methylase	coral
	PRJNA576217_B_SRR15959997_NODE_773_length_8332_cov_8.253353_5	PRJNA576217_B_SRR15959997_NODE_773_length_8332_cov_8.253353	K00558	DNMT1, dcm; DNA (cytosine-5)-methyltransferase 1 [EC:2.1.1.37]	PF00145.17	C-5 cytosine-specific DNA methylase	coral
	PRJNA576217_B_SRR15959998_NODE_15179_length_5930_cov_9.312511_3	PRJNA576217_B_SRR15959998_NODE_15179_length_5930_cov_9.312511	K00558	DNMT1, dcm; DNA (cytosine-5)-methyltransferase 1 [EC:2.1.1.37]	PF00145.17	C-5 cytosine-specific DNA methylase	coral
	PRJNA576217_B_SRR15959999_NODE_384_length_10208_cov_4.800650_5	PRJNA576217_B_SRR15959999_NODE_384_length_10208_cov_4.800650	K00558	DNMT1, dcm; DNA (cytosine-5)-methyltransferase 1 [EC:2.1.1.37]	PF00145.17	C-5 cytosine-specific DNA methylase	coral
	PRJNA576217_B_SRR15959999_NODE_388_length_10171_cov_8.361210_3	PRJNA576217_B_SRR15959999_NODE_388_length_10171_cov_8.361210	K00558	DNMT1, dcm; DNA (cytosine-5)-methyltransferase 1 [EC:2.1.1.37]	PF00145.17	C-5 cytosine-specific DNA methylase	coral
	PRJNA576217_B_SRR15959999_NODE_67_length_16169_cov_8.838526_7	PRJNA576217_B_SRR15959999_NODE_67_length_16169_cov_8.838526	K00558	DNMT1, dcm; DNA (cytosine-5)-methyltransferase 1 [EC:2.1.1.37]	PF00145.17	C-5 cytosine-specific DNA methylase	coral
	PRJNA576217_B_SRR15960003_NODE_1330_length_6510_cov_8.376452_3	PRJNA576217_B_SRR15960003_NODE_1330_length_6510_cov_8.376452	K00558	DNMT1, dcm; DNA (cytosine-5)-methyltransferase 1 [EC:2.1.1.37]	PF00145.17	C-5 cytosine-specific DNA methylase	coral
	PRJNA576217_B_SRR15960003_NODE_1330_length_6510_cov_8.376452_7	PRJNA576217_B_SRR15960003_NODE_1330_length_6510_cov_8.376452	K00558	DNMT1, dcm; DNA (cytosine-5)-methyltransferase 1 [EC:2.1.1.37]			coral
	PRJNA576217_B_SRR15960003_NODE_7_length_20423_cov_15.665652_12	PRJNA576217_B_SRR15960003_NODE_7_length_20423_cov_15.665652	K00558	DNMT1, dcm; DNA (cytosine-5)-methyltransferase 1 [EC:2.1.1.37]	PF00145.17	C-5 cytosine-specific DNA methylase	coral
	PRJNA576217_B_SRR15960003_NODE_905_length_7433_cov_9.197208_7	PRJNA576217_B_SRR15960003_NODE_905_length_7433_cov_9.197208	K00558	DNMT1, dcm; DNA (cytosine-5)-methyltransferase 1 [EC:2.1.1.37]	PF00145.17	C-5 cytosine-specific DNA methylase	coral
	PRJNA576217_B_SRR15960047_NODE_471_length_8662_cov_7.774021_1	PRJNA576217_B_SRR15960047_NODE_471_length_8662_cov_7.774021	K00558	DNMT1, dcm; DNA (cytosine-5)-methyltransferase 1 [EC:2.1.1.37]	PF00145.17	C-5 cytosine-specific DNA methylase	coral
	PRJNA576217_B_SRR15960047_NODE_98_length_14041_cov_11.390462_1	PRJNA576217_B_SRR15960047_NODE_98_length_14041_cov_11.390462	K00558	DNMT1, dcm; DNA (cytosine-5)-methyltransferase 1 [EC:2.1.1.37]	PF00145.17	C-5 cytosine-specific DNA methylase	coral
	PRJNA576217_B_vRhyme_bin_100_single_line_4	PRJNA576217_B_vRhyme_bin_100_single_line	K00558	DNMT1, dcm; DNA (cytosine-5)-methyltransferase 1 [EC:2.1.1.37]	PF00145.17	C-5 cytosine-specific DNA methylase	coral
	PRJNA576217_B_vRhyme_bin_102_single_line_111	PRJNA576217_B_vRhyme_bin_102_single_line	K00558	DNMT1, dcm; DNA (cytosine-5)-methyltransferase 1 [EC:2.1.1.37]			coral
	PRJNA576217_B_vRhyme_bin_102_single_line_128	PRJNA576217_B_vRhyme_bin_102_single_line	K00558	DNMT1, dcm; DNA (cytosine-5)-methyltransferase 1 [EC:2.1.1.37]			coral
	PRJNA576217_B_vRhyme_bin_102_single_line_17	PRJNA576217_B_vRhyme_bin_102_single_line	K00558	DNMT1, dcm; DNA (cytosine-5)-methyltransferase 1 [EC:2.1.1.37]			coral
	PRJNA576217_B_vRhyme_bin_102_single_line_39	PRJNA576217_B_vRhyme_bin_102_single_line	K00558	DNMT1, dcm; DNA (cytosine-5)-methyltransferase 1 [EC:2.1.1.37]	PF00145.17	C-5 cytosine-specific DNA methylase	coral
	PRJNA576217_B_vRhyme_bin_102_single_line_66	PRJNA576217_B_vRhyme_bin_102_single_line	K00558	DNMT1, dcm; DNA (cytosine-5)-methyltransferase 1 [EC:2.1.1.37]			coral
	PRJNA576217_B_vRhyme_bin_104_single_line_52	PRJNA576217_B_vRhyme_bin_104_single_line	K00558	DNMT1, dcm; DNA (cytosine-5)-methyltransferase 1 [EC:2.1.1.37]	PF00145.17	C-5 cytosine-specific DNA methylase	coral
	PRJNA576217_B_vRhyme_bin_107_single_line_29	PRJNA576217_B_vRhyme_bin_107_single_line	K00558	DNMT1, dcm; DNA (cytosine-5)-methyltransferase 1 [EC:2.1.1.37]	PF00145.17	C-5 cytosine-specific DNA methylase	coral
	PRJNA576217_B_vRhyme_bin_108_single_line_10	PRJNA576217_B_vRhyme_bin_108_single_line	K00558	DNMT1, dcm; DNA (cytosine-5)-methyltransferase 1 [EC:2.1.1.37]	PF00145.17	C-5 cytosine-specific DNA methylase	coral
	PRJNA576217_B_vRhyme_bin_108_single_line_111	PRJNA576217_B_vRhyme_bin_108_single_line	K00558	DNMT1, dcm; DNA (cytosine-5)-methyltransferase 1 [EC:2.1.1.37]			coral
	PRJNA576217_B_vRhyme_bin_108_single_line_33	PRJNA576217_B_vRhyme_bin_108_single_line	K17398	DNMT3A; DNA (cytosine-5)-methyltransferase 3A [EC:2.1.1.37]			coral
	PRJNA576217_B_vRhyme_bin_109_single_line_5	PRJNA576217_B_vRhyme_bin_109_single_line	K00558	DNMT1, dcm; DNA (cytosine-5)-methyltransferase 1 [EC:2.1.1.37]	PF00145.17	C-5 cytosine-specific DNA methylase	coral
	PRJNA576217_B_vRhyme_bin_111_single_line_32	PRJNA576217_B_vRhyme_bin_111_single_line	K00558	DNMT1, dcm; DNA (cytosine-5)-methyltransferase 1 [EC:2.1.1.37]	PF00145.17	C-5 cytosine-specific DNA methylase	coral
	PRJNA576217_B_vRhyme_bin_111_single_line_45	PRJNA576217_B_vRhyme_bin_111_single_line	K00558	DNMT1, dcm; DNA (cytosine-5)-methyltransferase 1 [EC:2.1.1.37]	PF00145.17	C-5 cytosine-specific DNA methylase	coral
	PRJNA576217_B_vRhyme_bin_111_single_line_54	PRJNA576217_B_vRhyme_bin_111_single_line	K00558	DNMT1, dcm; DNA (cytosine-5)-methyltransferase 1 [EC:2.1.1.37]			coral
	PRJNA576217_B_vRhyme_bin_117_single_line_18	PRJNA576217_B_vRhyme_bin_117_single_line	K00558	DNMT1, dcm; DNA (cytosine-5)-methyltransferase 1 [EC:2.1.1.37]	PF00145.17	C-5 cytosine-specific DNA methylase	coral
	PRJNA576217_B_vRhyme_bin_117_single_line_36	PRJNA576217_B_vRhyme_bin_117_single_line	K00558	DNMT1, dcm; DNA (cytosine-5)-methyltransferase 1 [EC:2.1.1.37]	PF00145.17	C-5 cytosine-specific DNA methylase	coral
	PRJNA576217_B_vRhyme_bin_117_single_line_8	PRJNA576217_B_vRhyme_bin_117_single_line	K00558	DNMT1, dcm; DNA (cytosine-5)-methyltransferase 1 [EC:2.1.1.37]	PF00145.17	C-5 cytosine-specific DNA methylase	coral
	PRJNA576217_B_vRhyme_bin_117_single_line_85	PRJNA576217_B_vRhyme_bin_117_single_line	K00558	DNMT1, dcm; DNA (cytosine-5)-methyltransferase 1 [EC:2.1.1.37]	PF00145.17	C-5 cytosine-specific DNA methylase	coral
	PRJNA576217_B_vRhyme_bin_121_single_line_38	PRJNA576217_B_vRhyme_bin_121_single_line	K00558	DNMT1, dcm; DNA (cytosine-5)-methyltransferase 1 [EC:2.1.1.37]	PF00145.17	C-5 cytosine-specific DNA methylase	coral
	PRJNA576217_B_vRhyme_bin_121_single_line_55	PRJNA576217_B_vRhyme_bin_121_single_line	K00558	DNMT1, dcm; DNA (cytosine-5)-methyltransferase 1 [EC:2.1.1.37]	PF00145.17	C-5 cytosine-specific DNA methylase	coral
	PRJNA576217_B_vRhyme_bin_121_single_line_82	PRJNA576217_B_vRhyme_bin_121_single_line	K17398	DNMT3A; DNA (cytosine-5)-methyltransferase 3A [EC:2.1.1.37]			coral
	PRJNA576217_B_vRhyme_bin_121_single_line_85	PRJNA576217_B_vRhyme_bin_121_single_line	K00558	DNMT1, dcm; DNA (cytosine-5)-methyltransferase 1 [EC:2.1.1.37]	PF00145.17	C-5 cytosine-specific DNA methylase	coral
	PRJNA576217_B_vRhyme_bin_126_single_line_27	PRJNA576217_B_vRhyme_bin_126_single_line	K00558	DNMT1, dcm; DNA (cytosine-5)-methyltransferase 1 [EC:2.1.1.37]			coral
	PRJNA576217_B_vRhyme_bin_141_single_line_10	PRJNA576217_B_vRhyme_bin_141_single_line	K00558	DNMT1, dcm; DNA (cytosine-5)-methyltransferase 1 [EC:2.1.1.37]			coral
	PRJNA576217_B_vRhyme_bin_141_single_line_5	PRJNA576217_B_vRhyme_bin_141_single_line	K00558	DNMT1, dcm; DNA (cytosine-5)-methyltransferase 1 [EC:2.1.1.37]	PF00145.17	C-5 cytosine-specific DNA methylase	coral
	PRJNA576217_B_vRhyme_bin_175_single_line_45	PRJNA576217_B_vRhyme_bin_175_single_line	K01784	galE, GALE; UDP-glucose 4-epimerase [EC:5.1.3.2]	PF03727.16	Hexokinase	coral
	PRJNA576217_B_vRhyme_bin_175_single_line_50	PRJNA576217_B_vRhyme_bin_175_single_line	K00558	DNMT1, dcm; DNA (cytosine-5)-methyltransferase 1 [EC:2.1.1.37]	PF00145.17	C-5 cytosine-specific DNA methylase	coral
	PRJNA576217_B_vRhyme_bin_175_single_line_6	PRJNA576217_B_vRhyme_bin_175_single_line	K00558	DNMT1, dcm; DNA (cytosine-5)-methyltransferase 1 [EC:2.1.1.37]	PF00145.17	C-5 cytosine-specific DNA methylase	coral
	PRJNA576217_B_vRhyme_bin_175_single_line_78	PRJNA576217_B_vRhyme_bin_175_single_line	K00558	DNMT1, dcm; DNA (cytosine-5)-methyltransferase 1 [EC:2.1.1.37]	PF00145.17	C-5 cytosine-specific DNA methylase	coral
	PRJNA576217_B_vRhyme_bin_177_single_line_24	PRJNA576217_B_vRhyme_bin_177_single_line	K00558	DNMT1, dcm; DNA (cytosine-5)-methyltransferase 1 [EC:2.1.1.37]	PF00145.17	C-5 cytosine-specific DNA methylase	coral
	PRJNA576217_B_vRhyme_bin_177_single_line_37	PRJNA576217_B_vRhyme_bin_177_single_line	K00558	DNMT1, dcm; DNA (cytosine-5)-methyltransferase 1 [EC:2.1.1.37]	PF00145.17	C-5 cytosine-specific DNA methylase	coral
	PRJNA576217_B_vRhyme_bin_177_single_line_47	PRJNA576217_B_vRhyme_bin_177_single_line	K00558	DNMT1, dcm; DNA (cytosine-5)-methyltransferase 1 [EC:2.1.1.37]	PF00145.17	C-5 cytosine-specific DNA methylase	coral
	PRJNA576217_B_vRhyme_bin_177_single_line_62	PRJNA576217_B_vRhyme_bin_177_single_line	K00558	DNMT1, dcm; DNA (cytosine-5)-methyltransferase 1 [EC:2.1.1.37]	PF00145.17	C-5 cytosine-specific DNA methylase	coral
	PRJNA576217_B_vRhyme_bin_180_single_line_102	PRJNA576217_B_vRhyme_bin_180_single_line	K00558	DNMT1, dcm; DNA (cytosine-5)-methyltransferase 1 [EC:2.1.1.37]	PF00145.17	C-5 cytosine-specific DNA methylase	coral
	PRJNA576217_B_vRhyme_bin_180_single_line_18	PRJNA576217_B_vRhyme_bin_180_single_line	K00558	DNMT1, dcm; DNA (cytosine-5)-methyltransferase 1 [EC:2.1.1.37]	PF00145.17	C-5 cytosine-specific DNA methylase	coral
	PRJNA576217_B_vRhyme_bin_180_single_line_66	PRJNA576217_B_vRhyme_bin_180_single_line	K00558	DNMT1, dcm; DNA (cytosine-5)-methyltransferase 1 [EC:2.1.1.37]	PF00145.17	C-5 cytosine-specific DNA methylase	coral
	PRJNA576217_B_vRhyme_bin_180_single_line_79	PRJNA576217_B_vRhyme_bin_180_single_line	K00558	DNMT1, dcm; DNA (cytosine-5)-methyltransferase 1 [EC:2.1.1.37]	PF00145.17	C-5 cytosine-specific DNA methylase	coral
	PRJNA576217_B_vRhyme_bin_180_single_line_88	PRJNA576217_B_vRhyme_bin_180_single_line	K00558	DNMT1, dcm; DNA (cytosine-5)-methyltransferase 1 [EC:2.1.1.37]	PF00145.17	C-5 cytosine-specific DNA methylase	coral
	PRJNA576217_B_vRhyme_bin_182_single_line_100	PRJNA576217_B_vRhyme_bin_182_single_line	K00558	DNMT1, dcm; DNA (cytosine-5)-methyltransferase 1 [EC:2.1.1.37]	PF00145.17	C-5 cytosine-specific DNA methylase	coral
	PRJNA576217_B_vRhyme_bin_182_single_line_11	PRJNA576217_B_vRhyme_bin_182_single_line	K00558	DNMT1, dcm; DNA (cytosine-5)-methyltransferase 1 [EC:2.1.1.37]	PF00145.17	C-5 cytosine-specific DNA methylase	coral
	PRJNA576217_B_vRhyme_bin_182_single_line_18	PRJNA576217_B_vRhyme_bin_182_single_line	K00558	DNMT1, dcm; DNA (cytosine-5)-methyltransferase 1 [EC:2.1.1.37]	PF00145.17	C-5 cytosine-specific DNA methylase	coral
	PRJNA576217_B_vRhyme_bin_182_single_line_31	PRJNA576217_B_vRhyme_bin_182_single_line	K00558	DNMT1, dcm; DNA (cytosine-5)-methyltransferase 1 [EC:2.1.1.37]	PF00145.17	C-5 cytosine-specific DNA methylase	coral
	PRJNA576217_B_vRhyme_bin_182_single_line_51	PRJNA576217_B_vRhyme_bin_182_single_line	K00558	DNMT1, dcm; DNA (cytosine-5)-methyltransferase 1 [EC:2.1.1.37]	PF00145.17	C-5 cytosine-specific DNA methylase	coral
	PRJNA576217_B_vRhyme_bin_182_single_line_66	PRJNA576217_B_vRhyme_bin_182_single_line	K00558	DNMT1, dcm; DNA (cytosine-5)-methyltransferase 1 [EC:2.1.1.37]	PF00145.17	C-5 cytosine-specific DNA methylase	coral
	PRJNA576217_B_vRhyme_bin_182_single_line_72	PRJNA576217_B_vRhyme_bin_182_single_line	K00558	DNMT1, dcm; DNA (cytosine-5)-methyltransferase 1 [EC:2.1.1.37]	PF00145.17	C-5 cytosine-specific DNA methylase	coral
	PRJNA576217_B_vRhyme_bin_182_single_line_91	PRJNA576217_B_vRhyme_bin_182_single_line	K00558	DNMT1, dcm; DNA (cytosine-5)-methyltransferase 1 [EC:2.1.1.37]	PF00145.17	C-5 cytosine-specific DNA methylase	coral
	PRJNA576217_B_vRhyme_bin_186_single_line_103	PRJNA576217_B_vRhyme_bin_186_single_line	K00558	DNMT1, dcm; DNA (cytosine-5)-methyltransferase 1 [EC:2.1.1.37]	PF00145.17	C-5 cytosine-specific DNA methylase	coral
	PRJNA576217_B_vRhyme_bin_186_single_line_110	PRJNA576217_B_vRhyme_bin_186_single_line	K17398	DNMT3A; DNA (cytosine-5)-methyltransferase 3A [EC:2.1.1.37]			coral
	PRJNA576217_B_vRhyme_bin_186_single_line_4	PRJNA576217_B_vRhyme_bin_186_single_line	K00558	DNMT1, dcm; DNA (cytosine-5)-methyltransferase 1 [EC:2.1.1.37]	PF00145.17	C-5 cytosine-specific DNA methylase	coral
	PRJNA576217_B_vRhyme_bin_186_single_line_40	PRJNA576217_B_vRhyme_bin_186_single_line	K17398	DNMT3A; DNA (cytosine-5)-methyltransferase 3A [EC:2.1.1.37]			coral
	PRJNA576217_B_vRhyme_bin_186_single_line_42	PRJNA576217_B_vRhyme_bin_186_single_line	K00558	DNMT1, dcm; DNA (cytosine-5)-methyltransferase 1 [EC:2.1.1.37]	PF00145.17	C-5 cytosine-specific DNA methylase	coral
	PRJNA576217_B_vRhyme_bin_186_single_line_72	PRJNA576217_B_vRhyme_bin_186_single_line	K00558	DNMT1, dcm; DNA (cytosine-5)-methyltransferase 1 [EC:2.1.1.37]	PF00145.17	C-5 cytosine-specific DNA methylase	coral
	PRJNA576217_B_vRhyme_bin_186_single_line_74	PRJNA576217_B_vRhyme_bin_186_single_line	K17398	DNMT3A; DNA (cytosine-5)-methyltransferase 3A [EC:2.1.1.37]			coral
	PRJNA576217_B_vRhyme_bin_186_single_line_82	PRJNA576217_B_vRhyme_bin_186_single_line	K00558	DNMT1, dcm; DNA (cytosine-5)-methyltransferase 1 [EC:2.1.1.37]	PF00145.17	C-5 cytosine-specific DNA methylase	coral
	PRJNA576217_B_vRhyme_bin_186_single_line_85	PRJNA576217_B_vRhyme_bin_186_single_line	K00558	DNMT1, dcm; DNA (cytosine-5)-methyltransferase 1 [EC:2.1.1.37]	PF00145.17	C-5 cytosine-specific DNA methylase	coral
	PRJNA576217_B_vRhyme_bin_187_single_line_112	PRJNA576217_B_vRhyme_bin_187_single_line	K00558	DNMT1, dcm; DNA (cytosine-5)-methyltransferase 1 [EC:2.1.1.37]			coral
	PRJNA576217_B_vRhyme_bin_187_single_line_12	PRJNA576217_B_vRhyme_bin_187_single_line	K17398	DNMT3A; DNA (cytosine-5)-methyltransferase 3A [EC:2.1.1.37]			coral
	PRJNA576217_B_vRhyme_bin_187_single_line_132	PRJNA576217_B_vRhyme_bin_187_single_line	K00558	DNMT1, dcm; DNA (cytosine-5)-methyltransferase 1 [EC:2.1.1.37]			coral
	PRJNA576217_B_vRhyme_bin_187_single_line_16	PRJNA576217_B_vRhyme_bin_187_single_line	K00558	DNMT1, dcm; DNA (cytosine-5)-methyltransferase 1 [EC:2.1.1.37]			coral
	PRJNA576217_B_vRhyme_bin_187_single_line_33	PRJNA576217_B_vRhyme_bin_187_single_line	K00558	DNMT1, dcm; DNA (cytosine-5)-methyltransferase 1 [EC:2.1.1.37]			coral
	PRJNA576217_B_vRhyme_bin_187_single_line_38	PRJNA576217_B_vRhyme_bin_187_single_line	K00558	DNMT1, dcm; DNA (cytosine-5)-methyltransferase 1 [EC:2.1.1.37]			coral
	PRJNA576217_B_vRhyme_bin_187_single_line_53	PRJNA576217_B_vRhyme_bin_187_single_line	K17398	DNMT3A; DNA (cytosine-5)-methyltransferase 3A [EC:2.1.1.37]			coral
	PRJNA576217_B_vRhyme_bin_187_single_line_59	PRJNA576217_B_vRhyme_bin_187_single_line	K17398	DNMT3A; DNA (cytosine-5)-methyltransferase 3A [EC:2.1.1.37]			coral
	PRJNA576217_B_vRhyme_bin_187_single_line_6	PRJNA576217_B_vRhyme_bin_187_single_line	K17398	DNMT3A; DNA (cytosine-5)-methyltransferase 3A [EC:2.1.1.37]			coral
	PRJNA576217_B_vRhyme_bin_187_single_line_71	PRJNA576217_B_vRhyme_bin_187_single_line	K17398	DNMT3A; DNA (cytosine-5)-methyltransferase 3A [EC:2.1.1.37]			coral
	PRJNA576217_B_vRhyme_bin_187_single_line_77	PRJNA576217_B_vRhyme_bin_187_single_line	K17398	DNMT3A; DNA (cytosine-5)-methyltransferase 3A [EC:2.1.1.37]			coral
	PRJNA576217_B_vRhyme_bin_187_single_line_85	PRJNA576217_B_vRhyme_bin_187_single_line	K17398	DNMT3A; DNA (cytosine-5)-methyltransferase 3A [EC:2.1.1.37]			coral
	PRJNA576217_B_vRhyme_bin_188_single_line_120	PRJNA576217_B_vRhyme_bin_188_single_line	K00558	DNMT1, dcm; DNA (cytosine-5)-methyltransferase 1 [EC:2.1.1.37]	PF00145.17	C-5 cytosine-specific DNA methylase	coral
	PRJNA576217_B_vRhyme_bin_188_single_line_128	PRJNA576217_B_vRhyme_bin_188_single_line	K00558	DNMT1, dcm; DNA (cytosine-5)-methyltransferase 1 [EC:2.1.1.37]	PF00145.17	C-5 cytosine-specific DNA methylase	coral
	PRJNA576217_B_vRhyme_bin_188_single_line_137	PRJNA576217_B_vRhyme_bin_188_single_line	K00558	DNMT1, dcm; DNA (cytosine-5)-methyltransferase 1 [EC:2.1.1.37]	PF00145.17	C-5 cytosine-specific DNA methylase	coral
	PRJNA576217_B_vRhyme_bin_188_single_line_204	PRJNA576217_B_vRhyme_bin_188_single_line	K17398	DNMT3A; DNA (cytosine-5)-methyltransferase 3A [EC:2.1.1.37]			coral
	PRJNA576217_B_vRhyme_bin_188_single_line_208	PRJNA576217_B_vRhyme_bin_188_single_line	K00558	DNMT1, dcm; DNA (cytosine-5)-methyltransferase 1 [EC:2.1.1.37]	PF00145.17	C-5 cytosine-specific DNA methylase	coral
	PRJNA576217_B_vRhyme_bin_188_single_line_218	PRJNA576217_B_vRhyme_bin_188_single_line	K00558	DNMT1, dcm; DNA (cytosine-5)-methyltransferase 1 [EC:2.1.1.37]	PF00145.17	C-5 cytosine-specific DNA methylase	coral
	PRJNA576217_B_vRhyme_bin_188_single_line_48	PRJNA576217_B_vRhyme_bin_188_single_line	K00558	DNMT1, dcm; DNA (cytosine-5)-methyltransferase 1 [EC:2.1.1.37]	PF00145.17	C-5 cytosine-specific DNA methylase	coral
	PRJNA576217_B_vRhyme_bin_188_single_line_77	PRJNA576217_B_vRhyme_bin_188_single_line	K00036	G6PD, zwf; glucose-6-phosphate 1-dehydrogenase [EC:1.1.1.49 1.1.1.363]	PF02781.16	Glucose-6-phosphate dehydrogenase, C-terminal domain	coral
	PRJNA576217_B_vRhyme_bin_188_single_line_85	PRJNA576217_B_vRhyme_bin_188_single_line	K00558	DNMT1, dcm; DNA (cytosine-5)-methyltransferase 1 [EC:2.1.1.37]	PF00145.17	C-5 cytosine-specific DNA methylase	coral
	PRJNA576217_B_vRhyme_bin_188_single_line_94	PRJNA576217_B_vRhyme_bin_188_single_line	K00558	DNMT1, dcm; DNA (cytosine-5)-methyltransferase 1 [EC:2.1.1.37]	PF00145.17	C-5 cytosine-specific DNA methylase	coral
	PRJNA576217_B_vRhyme_bin_189_single_line_100	PRJNA576217_B_vRhyme_bin_189_single_line	K00558	DNMT1, dcm; DNA (cytosine-5)-methyltransferase 1 [EC:2.1.1.37]			coral
	PRJNA576217_B_vRhyme_bin_189_single_line_22	PRJNA576217_B_vRhyme_bin_189_single_line	K00558	DNMT1, dcm; DNA (cytosine-5)-methyltransferase 1 [EC:2.1.1.37]	PF00145.17	C-5 cytosine-specific DNA methylase	coral
	PRJNA576217_B_vRhyme_bin_189_single_line_4	PRJNA576217_B_vRhyme_bin_189_single_line	K17398	DNMT3A; DNA (cytosine-5)-methyltransferase 3A [EC:2.1.1.37]			coral
	PRJNA576217_B_vRhyme_bin_189_single_line_41	PRJNA576217_B_vRhyme_bin_189_single_line	K00558	DNMT1, dcm; DNA (cytosine-5)-methyltransferase 1 [EC:2.1.1.37]	PF00145.17	C-5 cytosine-specific DNA methylase	coral
	PRJNA576217_B_vRhyme_bin_189_single_line_59	PRJNA576217_B_vRhyme_bin_189_single_line	K17398	DNMT3A; DNA (cytosine-5)-methyltransferase 3A [EC:2.1.1.37]			coral
	PRJNA576217_B_vRhyme_bin_189_single_line_60	PRJNA576217_B_vRhyme_bin_189_single_line	K00558	DNMT1, dcm; DNA (cytosine-5)-methyltransferase 1 [EC:2.1.1.37]			coral
	PRJNA576217_B_vRhyme_bin_189_single_line_85	PRJNA576217_B_vRhyme_bin_189_single_line	K17398	DNMT3A; DNA (cytosine-5)-methyltransferase 3A [EC:2.1.1.37]			coral
	PRJNA576217_B_vRhyme_bin_191_single_line_17	PRJNA576217_B_vRhyme_bin_191_single_line	K00558	DNMT1, dcm; DNA (cytosine-5)-methyltransferase 1 [EC:2.1.1.37]			coral
	PRJNA576217_B_vRhyme_bin_191_single_line_23	PRJNA576217_B_vRhyme_bin_191_single_line	K00558	DNMT1, dcm; DNA (cytosine-5)-methyltransferase 1 [EC:2.1.1.37]			coral
	PRJNA576217_B_vRhyme_bin_191_single_line_40	PRJNA576217_B_vRhyme_bin_191_single_line	K00558	DNMT1, dcm; DNA (cytosine-5)-methyltransferase 1 [EC:2.1.1.37]			coral
	PRJNA576217_B_vRhyme_bin_193_single_line_32	PRJNA576217_B_vRhyme_bin_193_single_line	K00558	DNMT1, dcm; DNA (cytosine-5)-methyltransferase 1 [EC:2.1.1.37]	PF00145.17	C-5 cytosine-specific DNA methylase	coral
	PRJNA576217_B_vRhyme_bin_193_single_line_45	PRJNA576217_B_vRhyme_bin_193_single_line	K00558	DNMT1, dcm; DNA (cytosine-5)-methyltransferase 1 [EC:2.1.1.37]	PF00145.17	C-5 cytosine-specific DNA methylase	coral
	PRJNA576217_B_vRhyme_bin_193_single_line_46	PRJNA576217_B_vRhyme_bin_193_single_line	K00558	DNMT1, dcm; DNA (cytosine-5)-methyltransferase 1 [EC:2.1.1.37]			coral
	PRJNA576217_B_vRhyme_bin_193_single_line_65	PRJNA576217_B_vRhyme_bin_193_single_line	K00558	DNMT1, dcm; DNA (cytosine-5)-methyltransferase 1 [EC:2.1.1.37]	PF00145.17	C-5 cytosine-specific DNA methylase	coral
	PRJNA576217_B_vRhyme_bin_193_single_line_8	PRJNA576217_B_vRhyme_bin_193_single_line	K00558	DNMT1, dcm; DNA (cytosine-5)-methyltransferase 1 [EC:2.1.1.37]	PF00145.17	C-5 cytosine-specific DNA methylase	coral
	PRJNA576217_B_vRhyme_bin_193_single_line_99	PRJNA576217_B_vRhyme_bin_193_single_line	K00558	DNMT1, dcm; DNA (cytosine-5)-methyltransferase 1 [EC:2.1.1.37]	PF00145.17	C-5 cytosine-specific DNA methylase	coral
	PRJNA576217_B_vRhyme_bin_194_single_line_18	PRJNA576217_B_vRhyme_bin_194_single_line	K00558	DNMT1, dcm; DNA (cytosine-5)-methyltransferase 1 [EC:2.1.1.37]	PF00145.17	C-5 cytosine-specific DNA methylase	coral
	PRJNA576217_B_vRhyme_bin_194_single_line_35	PRJNA576217_B_vRhyme_bin_194_single_line	K00558	DNMT1, dcm; DNA (cytosine-5)-methyltransferase 1 [EC:2.1.1.37]	PF00145.17	C-5 cytosine-specific DNA methylase	coral
	PRJNA576217_B_vRhyme_bin_194_single_line_40	PRJNA576217_B_vRhyme_bin_194_single_line	K00558	DNMT1, dcm; DNA (cytosine-5)-methyltransferase 1 [EC:2.1.1.37]	PF00145.17	C-5 cytosine-specific DNA methylase	coral
	PRJNA576217_B_vRhyme_bin_194_single_line_51	PRJNA576217_B_vRhyme_bin_194_single_line	K00558	DNMT1, dcm; DNA (cytosine-5)-methyltransferase 1 [EC:2.1.1.37]	PF00145.17	C-5 cytosine-specific DNA methylase	coral
	PRJNA576217_B_vRhyme_bin_194_single_line_56	PRJNA576217_B_vRhyme_bin_194_single_line	K00558	DNMT1, dcm; DNA (cytosine-5)-methyltransferase 1 [EC:2.1.1.37]	PF00145.17	C-5 cytosine-specific DNA methylase	coral
	PRJNA576217_B_vRhyme_bin_194_single_line_57	PRJNA576217_B_vRhyme_bin_194_single_line	K00558	DNMT1, dcm; DNA (cytosine-5)-methyltransferase 1 [EC:2.1.1.37]	PF00145.17	C-5 cytosine-specific DNA methylase	coral
	PRJNA576217_B_vRhyme_bin_194_single_line_7	PRJNA576217_B_vRhyme_bin_194_single_line	K00558	DNMT1, dcm; DNA (cytosine-5)-methyltransferase 1 [EC:2.1.1.37]	PF00145.17	C-5 cytosine-specific DNA methylase	coral
	PRJNA576217_B_vRhyme_bin_195_single_line_20	PRJNA576217_B_vRhyme_bin_195_single_line	K00558	DNMT1, dcm; DNA (cytosine-5)-methyltransferase 1 [EC:2.1.1.37]	PF00145.17	C-5 cytosine-specific DNA methylase	coral
	PRJNA576217_B_vRhyme_bin_20_single_line_116	PRJNA576217_B_vRhyme_bin_20_single_line	K17398	DNMT3A; DNA (cytosine-5)-methyltransferase 3A [EC:2.1.1.37]			coral
	PRJNA576217_B_vRhyme_bin_20_single_line_172	PRJNA576217_B_vRhyme_bin_20_single_line	K17398	DNMT3A; DNA (cytosine-5)-methyltransferase 3A [EC:2.1.1.37]			coral
	PRJNA576217_B_vRhyme_bin_20_single_line_20	PRJNA576217_B_vRhyme_bin_20_single_line	K00558	DNMT1, dcm; DNA (cytosine-5)-methyltransferase 1 [EC:2.1.1.37]	PF00145.17	C-5 cytosine-specific DNA methylase	coral
	PRJNA576217_B_vRhyme_bin_20_single_line_217	PRJNA576217_B_vRhyme_bin_20_single_line	K00558	DNMT1, dcm; DNA (cytosine-5)-methyltransferase 1 [EC:2.1.1.37]	PF00145.17	C-5 cytosine-specific DNA methylase	coral
	PRJNA576217_B_vRhyme_bin_20_single_line_239	PRJNA576217_B_vRhyme_bin_20_single_line	K01495	GCH1, folE; GTP cyclohydrolase IA [EC:3.5.4.16]	PF01227.22	GTP cyclohydrolase I	coral
	PRJNA576217_B_vRhyme_bin_20_single_line_252	PRJNA576217_B_vRhyme_bin_20_single_line	K00558	DNMT1, dcm; DNA (cytosine-5)-methyltransferase 1 [EC:2.1.1.37]	PF00145.17	C-5 cytosine-specific DNA methylase	coral
	PRJNA576217_B_vRhyme_bin_20_single_line_277	PRJNA576217_B_vRhyme_bin_20_single_line	K00558	DNMT1, dcm; DNA (cytosine-5)-methyltransferase 1 [EC:2.1.1.37]	PF00145.17	C-5 cytosine-specific DNA methylase	coral
	PRJNA576217_B_vRhyme_bin_20_single_line_282	PRJNA576217_B_vRhyme_bin_20_single_line	K00558	DNMT1, dcm; DNA (cytosine-5)-methyltransferase 1 [EC:2.1.1.37]			coral
	PRJNA576217_B_vRhyme_bin_20_single_line_309	PRJNA576217_B_vRhyme_bin_20_single_line	K21480	HO, pbsA1, hmuO; heme oxygenase (biliverdin-producing, ferredoxin) [EC:1.14.15.20]	PF01126.20	Heme oxygenase	coral
	PRJNA576217_B_vRhyme_bin_20_single_line_364	PRJNA576217_B_vRhyme_bin_20_single_line	K00558	DNMT1, dcm; DNA (cytosine-5)-methyltransferase 1 [EC:2.1.1.37]			coral
	PRJNA576217_B_vRhyme_bin_20_single_line_383	PRJNA576217_B_vRhyme_bin_20_single_line	K00558	DNMT1, dcm; DNA (cytosine-5)-methyltransferase 1 [EC:2.1.1.37]			coral
	PRJNA576217_B_vRhyme_bin_20_single_line_418	PRJNA576217_B_vRhyme_bin_20_single_line	K00558	DNMT1, dcm; DNA (cytosine-5)-methyltransferase 1 [EC:2.1.1.37]	PF00145.17	C-5 cytosine-specific DNA methylase	coral
	PRJNA576217_B_vRhyme_bin_20_single_line_433	PRJNA576217_B_vRhyme_bin_20_single_line	K17398	DNMT3A; DNA (cytosine-5)-methyltransferase 3A [EC:2.1.1.37]			coral
	PRJNA576217_B_vRhyme_bin_20_single_line_443	PRJNA576217_B_vRhyme_bin_20_single_line	K00558	DNMT1, dcm; DNA (cytosine-5)-methyltransferase 1 [EC:2.1.1.37]	PF00145.17	C-5 cytosine-specific DNA methylase	coral
	PRJNA576217_B_vRhyme_bin_20_single_line_471	PRJNA576217_B_vRhyme_bin_20_single_line	K00558	DNMT1, dcm; DNA (cytosine-5)-methyltransferase 1 [EC:2.1.1.37]	PF00145.17	C-5 cytosine-specific DNA methylase	coral
	PRJNA576217_B_vRhyme_bin_20_single_line_492	PRJNA576217_B_vRhyme_bin_20_single_line	K00558	DNMT1, dcm; DNA (cytosine-5)-methyltransferase 1 [EC:2.1.1.37]	PF00145.17	C-5 cytosine-specific DNA methylase	coral
	PRJNA576217_B_vRhyme_bin_20_single_line_523	PRJNA576217_B_vRhyme_bin_20_single_line	K17398	DNMT3A; DNA (cytosine-5)-methyltransferase 3A [EC:2.1.1.37]			coral
	PRJNA576217_B_vRhyme_bin_20_single_line_527	PRJNA576217_B_vRhyme_bin_20_single_line	K00558	DNMT1, dcm; DNA (cytosine-5)-methyltransferase 1 [EC:2.1.1.37]	PF00145.17	C-5 cytosine-specific DNA methylase	coral
	PRJNA576217_B_vRhyme_bin_20_single_line_541	PRJNA576217_B_vRhyme_bin_20_single_line	K00558	DNMT1, dcm; DNA (cytosine-5)-methyltransferase 1 [EC:2.1.1.37]			coral
	PRJNA576217_B_vRhyme_bin_20_single_line_566	PRJNA576217_B_vRhyme_bin_20_single_line	K00558	DNMT1, dcm; DNA (cytosine-5)-methyltransferase 1 [EC:2.1.1.37]			coral
	PRJNA576217_B_vRhyme_bin_20_single_line_572	PRJNA576217_B_vRhyme_bin_20_single_line	K00558	DNMT1, dcm; DNA (cytosine-5)-methyltransferase 1 [EC:2.1.1.37]			coral
	PRJNA576217_B_vRhyme_bin_20_single_line_608	PRJNA576217_B_vRhyme_bin_20_single_line	K00558	DNMT1, dcm; DNA (cytosine-5)-methyltransferase 1 [EC:2.1.1.37]			coral
	PRJNA576217_B_vRhyme_bin_20_single_line_615	PRJNA576217_B_vRhyme_bin_20_single_line	K00558	DNMT1, dcm; DNA (cytosine-5)-methyltransferase 1 [EC:2.1.1.37]			coral
	PRJNA576217_B_vRhyme_bin_20_single_line_625	PRJNA576217_B_vRhyme_bin_20_single_line	K00558	DNMT1, dcm; DNA (cytosine-5)-methyltransferase 1 [EC:2.1.1.37]	PF00145.17	C-5 cytosine-specific DNA methylase	coral
	PRJNA576217_B_vRhyme_bin_20_single_line_636	PRJNA576217_B_vRhyme_bin_20_single_line	K11717	sufS; cysteine desulfurase / selenocysteine lyase [EC:2.8.1.7 4.4.1.16]	PF00266.19	Aminotransferase class-V	coral
	PRJNA576217_B_vRhyme_bin_20_single_line_652	PRJNA576217_B_vRhyme_bin_20_single_line	K00558	DNMT1, dcm; DNA (cytosine-5)-methyltransferase 1 [EC:2.1.1.37]			coral
	PRJNA576217_B_vRhyme_bin_20_single_line_80	PRJNA576217_B_vRhyme_bin_20_single_line	K00558	DNMT1, dcm; DNA (cytosine-5)-methyltransferase 1 [EC:2.1.1.37]			coral
	PRJNA576217_B_vRhyme_bin_20_single_line_95	PRJNA576217_B_vRhyme_bin_20_single_line	K17398	DNMT3A; DNA (cytosine-5)-methyltransferase 3A [EC:2.1.1.37]			coral
	PRJNA576217_B_vRhyme_bin_201_single_line_1	PRJNA576217_B_vRhyme_bin_201_single_line	K00558	DNMT1, dcm; DNA (cytosine-5)-methyltransferase 1 [EC:2.1.1.37]	PF00145.17	C-5 cytosine-specific DNA methylase	coral
	PRJNA576217_B_vRhyme_bin_201_single_line_13	PRJNA576217_B_vRhyme_bin_201_single_line	K00558	DNMT1, dcm; DNA (cytosine-5)-methyltransferase 1 [EC:2.1.1.37]	PF00145.17	C-5 cytosine-specific DNA methylase	coral
	PRJNA576217_B_vRhyme_bin_22_single_line_10	PRJNA576217_B_vRhyme_bin_22_single_line	K17398	DNMT3A; DNA (cytosine-5)-methyltransferase 3A [EC:2.1.1.37]			coral
	PRJNA576217_B_vRhyme_bin_22_single_line_16	PRJNA576217_B_vRhyme_bin_22_single_line	K17398	DNMT3A; DNA (cytosine-5)-methyltransferase 3A [EC:2.1.1.37]			coral
	PRJNA576217_B_vRhyme_bin_22_single_line_2	PRJNA576217_B_vRhyme_bin_22_single_line	K00558	DNMT1, dcm; DNA (cytosine-5)-methyltransferase 1 [EC:2.1.1.37]			coral
	PRJNA576217_B_vRhyme_bin_22_single_line_24	PRJNA576217_B_vRhyme_bin_22_single_line	K17398	DNMT3A; DNA (cytosine-5)-methyltransferase 3A [EC:2.1.1.37]			coral
	PRJNA576217_B_vRhyme_bin_23_single_line_119	PRJNA576217_B_vRhyme_bin_23_single_line	K00558	DNMT1, dcm; DNA (cytosine-5)-methyltransferase 1 [EC:2.1.1.37]			coral
	PRJNA576217_B_vRhyme_bin_23_single_line_13	PRJNA576217_B_vRhyme_bin_23_single_line	K00558	DNMT1, dcm; DNA (cytosine-5)-methyltransferase 1 [EC:2.1.1.37]	PF00145.17	C-5 cytosine-specific DNA methylase	coral
	PRJNA576217_B_vRhyme_bin_23_single_line_151	PRJNA576217_B_vRhyme_bin_23_single_line	K00558	DNMT1, dcm; DNA (cytosine-5)-methyltransferase 1 [EC:2.1.1.37]	PF00145.17	C-5 cytosine-specific DNA methylase	coral
	PRJNA576217_B_vRhyme_bin_23_single_line_19	PRJNA576217_B_vRhyme_bin_23_single_line	K00558	DNMT1, dcm; DNA (cytosine-5)-methyltransferase 1 [EC:2.1.1.37]	PF00145.17	C-5 cytosine-specific DNA methylase	coral
	PRJNA576217_B_vRhyme_bin_23_single_line_31	PRJNA576217_B_vRhyme_bin_23_single_line	K00558	DNMT1, dcm; DNA (cytosine-5)-methyltransferase 1 [EC:2.1.1.37]	PF00145.17	C-5 cytosine-specific DNA methylase	coral
	PRJNA576217_B_vRhyme_bin_23_single_line_35	PRJNA576217_B_vRhyme_bin_23_single_line	K00558	DNMT1, dcm; DNA (cytosine-5)-methyltransferase 1 [EC:2.1.1.37]	PF00145.17	C-5 cytosine-specific DNA methylase	coral
	PRJNA576217_B_vRhyme_bin_23_single_line_55	PRJNA576217_B_vRhyme_bin_23_single_line	K00558	DNMT1, dcm; DNA (cytosine-5)-methyltransferase 1 [EC:2.1.1.37]			coral
	PRJNA576217_B_vRhyme_bin_23_single_line_68	PRJNA576217_B_vRhyme_bin_23_single_line	K00558	DNMT1, dcm; DNA (cytosine-5)-methyltransferase 1 [EC:2.1.1.37]	PF00145.17	C-5 cytosine-specific DNA methylase	coral
	PRJNA576217_B_vRhyme_bin_25_single_line_27	PRJNA576217_B_vRhyme_bin_25_single_line	K00558	DNMT1, dcm; DNA (cytosine-5)-methyltransferase 1 [EC:2.1.1.37]	PF00145.17	C-5 cytosine-specific DNA methylase	coral
	PRJNA576217_B_vRhyme_bin_25_single_line_39	PRJNA576217_B_vRhyme_bin_25_single_line	K00558	DNMT1, dcm; DNA (cytosine-5)-methyltransferase 1 [EC:2.1.1.37]	PF00145.17	C-5 cytosine-specific DNA methylase	coral
	PRJNA576217_B_vRhyme_bin_25_single_line_46	PRJNA576217_B_vRhyme_bin_25_single_line	K00558	DNMT1, dcm; DNA (cytosine-5)-methyltransferase 1 [EC:2.1.1.37]	PF00145.17	C-5 cytosine-specific DNA methylase	coral
	PRJNA576217_B_vRhyme_bin_26_single_line_12	PRJNA576217_B_vRhyme_bin_26_single_line	K00558	DNMT1, dcm; DNA (cytosine-5)-methyltransferase 1 [EC:2.1.1.37]			coral
	PRJNA576217_B_vRhyme_bin_26_single_line_23	PRJNA576217_B_vRhyme_bin_26_single_line	K00558	DNMT1, dcm; DNA (cytosine-5)-methyltransferase 1 [EC:2.1.1.37]	PF00145.17	C-5 cytosine-specific DNA methylase	coral
	PRJNA576217_B_vRhyme_bin_26_single_line_29	PRJNA576217_B_vRhyme_bin_26_single_line	K00558	DNMT1, dcm; DNA (cytosine-5)-methyltransferase 1 [EC:2.1.1.37]			coral
	PRJNA576217_B_vRhyme_bin_26_single_line_39	PRJNA576217_B_vRhyme_bin_26_single_line	K00558	DNMT1, dcm; DNA (cytosine-5)-methyltransferase 1 [EC:2.1.1.37]	PF00145.17	C-5 cytosine-specific DNA methylase	coral
	PRJNA576217_B_vRhyme_bin_26_single_line_45	PRJNA576217_B_vRhyme_bin_26_single_line	K00558	DNMT1, dcm; DNA (cytosine-5)-methyltransferase 1 [EC:2.1.1.37]	PF00145.17	C-5 cytosine-specific DNA methylase	coral
	PRJNA576217_B_vRhyme_bin_33_single_line_143	PRJNA576217_B_vRhyme_bin_33_single_line	K00558	DNMT1, dcm; DNA (cytosine-5)-methyltransferase 1 [EC:2.1.1.37]	PF00145.17	C-5 cytosine-specific DNA methylase	coral
	PRJNA576217_B_vRhyme_bin_33_single_line_150	PRJNA576217_B_vRhyme_bin_33_single_line	K00558	DNMT1, dcm; DNA (cytosine-5)-methyltransferase 1 [EC:2.1.1.37]	PF00145.17	C-5 cytosine-specific DNA methylase	coral
	PRJNA576217_B_vRhyme_bin_33_single_line_204	PRJNA576217_B_vRhyme_bin_33_single_line	K00558	DNMT1, dcm; DNA (cytosine-5)-methyltransferase 1 [EC:2.1.1.37]	PF00145.17	C-5 cytosine-specific DNA methylase	coral
	PRJNA576217_B_vRhyme_bin_33_single_line_37	PRJNA576217_B_vRhyme_bin_33_single_line	K00558	DNMT1, dcm; DNA (cytosine-5)-methyltransferase 1 [EC:2.1.1.37]	PF00145.17	C-5 cytosine-specific DNA methylase	coral
	PRJNA576217_B_vRhyme_bin_33_single_line_45	PRJNA576217_B_vRhyme_bin_33_single_line	K00558	DNMT1, dcm; DNA (cytosine-5)-methyltransferase 1 [EC:2.1.1.37]	PF00145.17	C-5 cytosine-specific DNA methylase	coral
	PRJNA576217_B_vRhyme_bin_33_single_line_5	PRJNA576217_B_vRhyme_bin_33_single_line	K21480	HO, pbsA1, hmuO; heme oxygenase (biliverdin-producing, ferredoxin) [EC:1.14.15.20]	PF01126.20	Heme oxygenase	coral
	PRJNA576217_B_vRhyme_bin_33_single_line_58	PRJNA576217_B_vRhyme_bin_33_single_line	K00558	DNMT1, dcm; DNA (cytosine-5)-methyltransferase 1 [EC:2.1.1.37]	PF00145.17	C-5 cytosine-specific DNA methylase	coral
	PRJNA576217_B_vRhyme_bin_33_single_line_96	PRJNA576217_B_vRhyme_bin_33_single_line	K00558	DNMT1, dcm; DNA (cytosine-5)-methyltransferase 1 [EC:2.1.1.37]	PF00145.17	C-5 cytosine-specific DNA methylase	coral
	PRJNA576217_B_vRhyme_bin_34_single_line_157	PRJNA576217_B_vRhyme_bin_34_single_line	K00558	DNMT1, dcm; DNA (cytosine-5)-methyltransferase 1 [EC:2.1.1.37]	PF00145.17	C-5 cytosine-specific DNA methylase	coral
	PRJNA576217_B_vRhyme_bin_34_single_line_167	PRJNA576217_B_vRhyme_bin_34_single_line	K00558	DNMT1, dcm; DNA (cytosine-5)-methyltransferase 1 [EC:2.1.1.37]			coral
	PRJNA576217_B_vRhyme_bin_34_single_line_169	PRJNA576217_B_vRhyme_bin_34_single_line	K00558	DNMT1, dcm; DNA (cytosine-5)-methyltransferase 1 [EC:2.1.1.37]	PF00145.17	C-5 cytosine-specific DNA methylase	coral
	PRJNA576217_B_vRhyme_bin_34_single_line_43	PRJNA576217_B_vRhyme_bin_34_single_line	K00558	DNMT1, dcm; DNA (cytosine-5)-methyltransferase 1 [EC:2.1.1.37]	PF00145.17	C-5 cytosine-specific DNA methylase	coral
	PRJNA576217_B_vRhyme_bin_34_single_line_96	PRJNA576217_B_vRhyme_bin_34_single_line	K00558	DNMT1, dcm; DNA (cytosine-5)-methyltransferase 1 [EC:2.1.1.37]	PF00145.17	C-5 cytosine-specific DNA methylase	coral
	PRJNA576217_B_vRhyme_bin_39_single_line_109	PRJNA576217_B_vRhyme_bin_39_single_line	K00558	DNMT1, dcm; DNA (cytosine-5)-methyltransferase 1 [EC:2.1.1.37]	PF00145.17	C-5 cytosine-specific DNA methylase	coral
	PRJNA576217_B_vRhyme_bin_39_single_line_117	PRJNA576217_B_vRhyme_bin_39_single_line	K00558	DNMT1, dcm; DNA (cytosine-5)-methyltransferase 1 [EC:2.1.1.37]	PF00145.17	C-5 cytosine-specific DNA methylase	coral
	PRJNA576217_B_vRhyme_bin_39_single_line_24	PRJNA576217_B_vRhyme_bin_39_single_line	K00558	DNMT1, dcm; DNA (cytosine-5)-methyltransferase 1 [EC:2.1.1.37]	PF00145.17	C-5 cytosine-specific DNA methylase	coral
	PRJNA576217_B_vRhyme_bin_39_single_line_30	PRJNA576217_B_vRhyme_bin_39_single_line	K00558	DNMT1, dcm; DNA (cytosine-5)-methyltransferase 1 [EC:2.1.1.37]	PF00145.17	C-5 cytosine-specific DNA methylase	coral
	PRJNA576217_B_vRhyme_bin_39_single_line_41	PRJNA576217_B_vRhyme_bin_39_single_line	K00558	DNMT1, dcm; DNA (cytosine-5)-methyltransferase 1 [EC:2.1.1.37]	PF00145.17	C-5 cytosine-specific DNA methylase	coral
	PRJNA576217_B_vRhyme_bin_39_single_line_72	PRJNA576217_B_vRhyme_bin_39_single_line	K00558	DNMT1, dcm; DNA (cytosine-5)-methyltransferase 1 [EC:2.1.1.37]			coral
	PRJNA576217_B_vRhyme_bin_39_single_line_78	PRJNA576217_B_vRhyme_bin_39_single_line	K00558	DNMT1, dcm; DNA (cytosine-5)-methyltransferase 1 [EC:2.1.1.37]	PF00145.17	C-5 cytosine-specific DNA methylase	coral
	PRJNA576217_B_vRhyme_bin_4_single_line_148	PRJNA576217_B_vRhyme_bin_4_single_line	K00121	frmA, ADH5, adhC; S-(hydroxymethyl)glutathione dehydrogenase / alcohol dehydrogenase [EC:1.1.1.284 1.1.1.1]			coral
	PRJNA576217_B_vRhyme_bin_4_single_line_227	PRJNA576217_B_vRhyme_bin_4_single_line	K00121	frmA, ADH5, adhC; S-(hydroxymethyl)glutathione dehydrogenase / alcohol dehydrogenase [EC:1.1.1.284 1.1.1.1]			coral
	PRJNA576217_B_vRhyme_bin_4_single_line_257	PRJNA576217_B_vRhyme_bin_4_single_line	K00558	DNMT1, dcm; DNA (cytosine-5)-methyltransferase 1 [EC:2.1.1.37]	PF00145.17	C-5 cytosine-specific DNA methylase	coral
	PRJNA576217_B_vRhyme_bin_4_single_line_304	PRJNA576217_B_vRhyme_bin_4_single_line	K00558	DNMT1, dcm; DNA (cytosine-5)-methyltransferase 1 [EC:2.1.1.37]	PF00145.17	C-5 cytosine-specific DNA methylase	coral
	PRJNA576217_B_vRhyme_bin_4_single_line_348	PRJNA576217_B_vRhyme_bin_4_single_line	K00558	DNMT1, dcm; DNA (cytosine-5)-methyltransferase 1 [EC:2.1.1.37]	PF00145.17	C-5 cytosine-specific DNA methylase	coral
	PRJNA576217_B_vRhyme_bin_4_single_line_357	PRJNA576217_B_vRhyme_bin_4_single_line	K17398	DNMT3A; DNA (cytosine-5)-methyltransferase 3A [EC:2.1.1.37]			coral
	PRJNA576217_B_vRhyme_bin_4_single_line_386	PRJNA576217_B_vRhyme_bin_4_single_line	K00558	DNMT1, dcm; DNA (cytosine-5)-methyltransferase 1 [EC:2.1.1.37]			coral
	PRJNA576217_B_vRhyme_bin_4_single_line_400	PRJNA576217_B_vRhyme_bin_4_single_line	K00558	DNMT1, dcm; DNA (cytosine-5)-methyltransferase 1 [EC:2.1.1.37]	PF00145.17	C-5 cytosine-specific DNA methylase	coral
	PRJNA576217_B_vRhyme_bin_4_single_line_419	PRJNA576217_B_vRhyme_bin_4_single_line	K00558	DNMT1, dcm; DNA (cytosine-5)-methyltransferase 1 [EC:2.1.1.37]	PF00145.17	C-5 cytosine-specific DNA methylase	coral
	PRJNA576217_B_vRhyme_bin_4_single_line_491	PRJNA576217_B_vRhyme_bin_4_single_line	K00472	P4HA; prolyl 4-hydroxylase [EC:1.14.11.2]	PF13640.6	2OG-Fe(II) oxygenase superfamily	coral
	PRJNA576217_B_vRhyme_bin_4_single_line_513	PRJNA576217_B_vRhyme_bin_4_single_line	K00558	DNMT1, dcm; DNA (cytosine-5)-methyltransferase 1 [EC:2.1.1.37]	PF00145.17	C-5 cytosine-specific DNA methylase	coral
	PRJNA576217_B_vRhyme_bin_4_single_line_84	PRJNA576217_B_vRhyme_bin_4_single_line	K00558	DNMT1, dcm; DNA (cytosine-5)-methyltransferase 1 [EC:2.1.1.37]			coral
	PRJNA576217_B_vRhyme_bin_4_single_line_96	PRJNA576217_B_vRhyme_bin_4_single_line	K00558	DNMT1, dcm; DNA (cytosine-5)-methyltransferase 1 [EC:2.1.1.37]			coral
	PRJNA576217_B_vRhyme_bin_43_single_line_31	PRJNA576217_B_vRhyme_bin_43_single_line	K00558	DNMT1, dcm; DNA (cytosine-5)-methyltransferase 1 [EC:2.1.1.37]	PF00145.17	C-5 cytosine-specific DNA methylase	coral
	PRJNA576217_B_vRhyme_bin_43_single_line_51	PRJNA576217_B_vRhyme_bin_43_single_line	K00558	DNMT1, dcm; DNA (cytosine-5)-methyltransferase 1 [EC:2.1.1.37]	PF00145.17	C-5 cytosine-specific DNA methylase	coral
	PRJNA576217_B_vRhyme_bin_43_single_line_6	PRJNA576217_B_vRhyme_bin_43_single_line	K00558	DNMT1, dcm; DNA (cytosine-5)-methyltransferase 1 [EC:2.1.1.37]	PF00145.17	C-5 cytosine-specific DNA methylase	coral
	PRJNA576217_B_vRhyme_bin_43_single_line_66	PRJNA576217_B_vRhyme_bin_43_single_line	K00558	DNMT1, dcm; DNA (cytosine-5)-methyltransferase 1 [EC:2.1.1.37]			coral
	PRJNA576217_B_vRhyme_bin_44_single_line_37	PRJNA576217_B_vRhyme_bin_44_single_line	K00558	DNMT1, dcm; DNA (cytosine-5)-methyltransferase 1 [EC:2.1.1.37]	PF00145.17	C-5 cytosine-specific DNA methylase	coral
	PRJNA576217_B_vRhyme_bin_46_single_line_13	PRJNA576217_B_vRhyme_bin_46_single_line	K00558	DNMT1, dcm; DNA (cytosine-5)-methyltransferase 1 [EC:2.1.1.37]	PF00145.17	C-5 cytosine-specific DNA methylase	coral
	PRJNA576217_B_vRhyme_bin_46_single_line_29	PRJNA576217_B_vRhyme_bin_46_single_line	K00558	DNMT1, dcm; DNA (cytosine-5)-methyltransferase 1 [EC:2.1.1.37]	PF00145.17	C-5 cytosine-specific DNA methylase	coral
	PRJNA576217_B_vRhyme_bin_46_single_line_3	PRJNA576217_B_vRhyme_bin_46_single_line	K00558	DNMT1, dcm; DNA (cytosine-5)-methyltransferase 1 [EC:2.1.1.37]	PF00145.17	C-5 cytosine-specific DNA methylase	coral
	PRJNA576217_B_vRhyme_bin_46_single_line_44	PRJNA576217_B_vRhyme_bin_46_single_line	K00558	DNMT1, dcm; DNA (cytosine-5)-methyltransferase 1 [EC:2.1.1.37]	PF00145.17	C-5 cytosine-specific DNA methylase	coral
	PRJNA576217_B_vRhyme_bin_46_single_line_51	PRJNA576217_B_vRhyme_bin_46_single_line	K00558	DNMT1, dcm; DNA (cytosine-5)-methyltransferase 1 [EC:2.1.1.37]			coral
	PRJNA576217_B_vRhyme_bin_51_single_line_39	PRJNA576217_B_vRhyme_bin_51_single_line	K00558	DNMT1, dcm; DNA (cytosine-5)-methyltransferase 1 [EC:2.1.1.37]	PF00145.17	C-5 cytosine-specific DNA methylase	coral
	PRJNA576217_B_vRhyme_bin_52_single_line_102	PRJNA576217_B_vRhyme_bin_52_single_line	K00558	DNMT1, dcm; DNA (cytosine-5)-methyltransferase 1 [EC:2.1.1.37]	PF00145.17	C-5 cytosine-specific DNA methylase	coral
	PRJNA576217_B_vRhyme_bin_52_single_line_108	PRJNA576217_B_vRhyme_bin_52_single_line	K00558	DNMT1, dcm; DNA (cytosine-5)-methyltransferase 1 [EC:2.1.1.37]			coral
	PRJNA576217_B_vRhyme_bin_52_single_line_5	PRJNA576217_B_vRhyme_bin_52_single_line	K00558	DNMT1, dcm; DNA (cytosine-5)-methyltransferase 1 [EC:2.1.1.37]			coral
	PRJNA576217_B_vRhyme_bin_52_single_line_77	PRJNA576217_B_vRhyme_bin_52_single_line	K00558	DNMT1, dcm; DNA (cytosine-5)-methyltransferase 1 [EC:2.1.1.37]	PF00145.17	C-5 cytosine-specific DNA methylase	coral
	PRJNA576217_B_vRhyme_bin_54_single_line_118	PRJNA576217_B_vRhyme_bin_54_single_line	K00558	DNMT1, dcm; DNA (cytosine-5)-methyltransferase 1 [EC:2.1.1.37]			coral
	PRJNA576217_B_vRhyme_bin_54_single_line_13	PRJNA576217_B_vRhyme_bin_54_single_line	K00558	DNMT1, dcm; DNA (cytosine-5)-methyltransferase 1 [EC:2.1.1.37]			coral
	PRJNA576217_B_vRhyme_bin_54_single_line_139	PRJNA576217_B_vRhyme_bin_54_single_line	K00558	DNMT1, dcm; DNA (cytosine-5)-methyltransferase 1 [EC:2.1.1.37]	PF00145.17	C-5 cytosine-specific DNA methylase	coral
	PRJNA576217_B_vRhyme_bin_54_single_line_153	PRJNA576217_B_vRhyme_bin_54_single_line	K00558	DNMT1, dcm; DNA (cytosine-5)-methyltransferase 1 [EC:2.1.1.37]	PF00145.17	C-5 cytosine-specific DNA methylase	coral
	PRJNA576217_B_vRhyme_bin_54_single_line_175	PRJNA576217_B_vRhyme_bin_54_single_line	K13668	pimB; phosphatidyl-myo-inositol dimannoside synthase [EC:2.4.1.346]			coral
	PRJNA576217_B_vRhyme_bin_54_single_line_190	PRJNA576217_B_vRhyme_bin_54_single_line	K01711	gmd, GMDS; GDPmannose 4,6-dehydratase [EC:4.2.1.47]	PF16363.5	GDP-mannose 4,6 dehydratase	coral
	PRJNA576217_B_vRhyme_bin_54_single_line_38	PRJNA576217_B_vRhyme_bin_54_single_line	K00121	frmA, ADH5, adhC; S-(hydroxymethyl)glutathione dehydrogenase / alcohol dehydrogenase [EC:1.1.1.284 1.1.1.1]	PF05725.12	FNIP Repeat	coral
	PRJNA576217_B_vRhyme_bin_57_single_line_102	PRJNA576217_B_vRhyme_bin_57_single_line	K00558	DNMT1, dcm; DNA (cytosine-5)-methyltransferase 1 [EC:2.1.1.37]			coral
	PRJNA576217_B_vRhyme_bin_57_single_line_19	PRJNA576217_B_vRhyme_bin_57_single_line	K00558	DNMT1, dcm; DNA (cytosine-5)-methyltransferase 1 [EC:2.1.1.37]	PF00145.17	C-5 cytosine-specific DNA methylase	coral
	PRJNA576217_B_vRhyme_bin_57_single_line_2	PRJNA576217_B_vRhyme_bin_57_single_line	K01953	asnB, ASNS; asparagine synthase (glutamine-hydrolysing) [EC:6.3.5.4]			coral
	PRJNA576217_B_vRhyme_bin_57_single_line_40	PRJNA576217_B_vRhyme_bin_57_single_line	K00558	DNMT1, dcm; DNA (cytosine-5)-methyltransferase 1 [EC:2.1.1.37]	PF00145.17	C-5 cytosine-specific DNA methylase	coral
	PRJNA576217_B_vRhyme_bin_6_single_line_44	PRJNA576217_B_vRhyme_bin_6_single_line	K00558	DNMT1, dcm; DNA (cytosine-5)-methyltransferase 1 [EC:2.1.1.37]			coral
	PRJNA576217_B_vRhyme_bin_6_single_line_5	PRJNA576217_B_vRhyme_bin_6_single_line	K00558	DNMT1, dcm; DNA (cytosine-5)-methyltransferase 1 [EC:2.1.1.37]			coral
	PRJNA576217_B_vRhyme_bin_6_single_line_72	PRJNA576217_B_vRhyme_bin_6_single_line	K17398	DNMT3A; DNA (cytosine-5)-methyltransferase 3A [EC:2.1.1.37]			coral
	PRJNA576217_B_vRhyme_bin_61_single_line_2	PRJNA576217_B_vRhyme_bin_61_single_line	K00558	DNMT1, dcm; DNA (cytosine-5)-methyltransferase 1 [EC:2.1.1.37]			coral
	PRJNA576217_B_vRhyme_bin_61_single_line_20	PRJNA576217_B_vRhyme_bin_61_single_line	K00558	DNMT1, dcm; DNA (cytosine-5)-methyltransferase 1 [EC:2.1.1.37]			coral
	PRJNA576217_B_vRhyme_bin_61_single_line_33	PRJNA576217_B_vRhyme_bin_61_single_line	K00558	DNMT1, dcm; DNA (cytosine-5)-methyltransferase 1 [EC:2.1.1.37]			coral
	PRJNA576217_B_vRhyme_bin_67_single_line_113	PRJNA576217_B_vRhyme_bin_67_single_line	K00558	DNMT1, dcm; DNA (cytosine-5)-methyltransferase 1 [EC:2.1.1.37]	PF00145.17	C-5 cytosine-specific DNA methylase	coral
	PRJNA576217_B_vRhyme_bin_67_single_line_13	PRJNA576217_B_vRhyme_bin_67_single_line	K00558	DNMT1, dcm; DNA (cytosine-5)-methyltransferase 1 [EC:2.1.1.37]			coral
	PRJNA576217_B_vRhyme_bin_67_single_line_147	PRJNA576217_B_vRhyme_bin_67_single_line	K17398	DNMT3A; DNA (cytosine-5)-methyltransferase 3A [EC:2.1.1.37]			coral
	PRJNA576217_B_vRhyme_bin_67_single_line_168	PRJNA576217_B_vRhyme_bin_67_single_line	K00558	DNMT1, dcm; DNA (cytosine-5)-methyltransferase 1 [EC:2.1.1.37]	PF00145.17	C-5 cytosine-specific DNA methylase	coral
	PRJNA576217_B_vRhyme_bin_67_single_line_232	PRJNA576217_B_vRhyme_bin_67_single_line	K00558	DNMT1, dcm; DNA (cytosine-5)-methyltransferase 1 [EC:2.1.1.37]	PF00145.17	C-5 cytosine-specific DNA methylase	coral
	PRJNA576217_B_vRhyme_bin_67_single_line_32	PRJNA576217_B_vRhyme_bin_67_single_line	K00558	DNMT1, dcm; DNA (cytosine-5)-methyltransferase 1 [EC:2.1.1.37]			coral
	PRJNA576217_B_vRhyme_bin_67_single_line_43	PRJNA576217_B_vRhyme_bin_67_single_line	K00558	DNMT1, dcm; DNA (cytosine-5)-methyltransferase 1 [EC:2.1.1.37]	PF00145.17	C-5 cytosine-specific DNA methylase	coral
	PRJNA576217_B_vRhyme_bin_67_single_line_48	PRJNA576217_B_vRhyme_bin_67_single_line	K17398	DNMT3A; DNA (cytosine-5)-methyltransferase 3A [EC:2.1.1.37]			coral
	PRJNA576217_B_vRhyme_bin_67_single_line_68	PRJNA576217_B_vRhyme_bin_67_single_line	K00558	DNMT1, dcm; DNA (cytosine-5)-methyltransferase 1 [EC:2.1.1.37]			coral
	PRJNA576217_B_vRhyme_bin_67_single_line_8	PRJNA576217_B_vRhyme_bin_67_single_line	K00558	DNMT1, dcm; DNA (cytosine-5)-methyltransferase 1 [EC:2.1.1.37]			coral
	PRJNA576217_B_vRhyme_bin_70_single_line_118	PRJNA576217_B_vRhyme_bin_70_single_line	K00558	DNMT1, dcm; DNA (cytosine-5)-methyltransferase 1 [EC:2.1.1.37]			coral
	PRJNA576217_B_vRhyme_bin_70_single_line_130	PRJNA576217_B_vRhyme_bin_70_single_line	K00558	DNMT1, dcm; DNA (cytosine-5)-methyltransferase 1 [EC:2.1.1.37]			coral
	PRJNA576217_B_vRhyme_bin_70_single_line_153	PRJNA576217_B_vRhyme_bin_70_single_line	K03462	NAMPT; nicotinamide phosphoribosyltransferase [EC:2.4.2.12]	PF04095.16	Nicotinate phosphoribosyltransferase (NAPRTase) family	coral
	PRJNA576217_B_vRhyme_bin_70_single_line_154	PRJNA576217_B_vRhyme_bin_70_single_line	K03462	NAMPT; nicotinamide phosphoribosyltransferase [EC:2.4.2.12]	PF18127.1	Domain of unknown function (DUF5598)	coral
	PRJNA576217_B_vRhyme_bin_70_single_line_165	PRJNA576217_B_vRhyme_bin_70_single_line	K00558	DNMT1, dcm; DNA (cytosine-5)-methyltransferase 1 [EC:2.1.1.37]	PF00145.17	C-5 cytosine-specific DNA methylase	coral
	PRJNA576217_B_vRhyme_bin_70_single_line_29	PRJNA576217_B_vRhyme_bin_70_single_line	K00558	DNMT1, dcm; DNA (cytosine-5)-methyltransferase 1 [EC:2.1.1.37]	PF00145.17	C-5 cytosine-specific DNA methylase	coral
	PRJNA576217_B_vRhyme_bin_70_single_line_3	PRJNA576217_B_vRhyme_bin_70_single_line	K00558	DNMT1, dcm; DNA (cytosine-5)-methyltransferase 1 [EC:2.1.1.37]			coral
	PRJNA576217_B_vRhyme_bin_70_single_line_34	PRJNA576217_B_vRhyme_bin_70_single_line	K00558	DNMT1, dcm; DNA (cytosine-5)-methyltransferase 1 [EC:2.1.1.37]	PF00145.17	C-5 cytosine-specific DNA methylase	coral
	PRJNA576217_B_vRhyme_bin_70_single_line_76	PRJNA576217_B_vRhyme_bin_70_single_line	K17398	DNMT3A; DNA (cytosine-5)-methyltransferase 3A [EC:2.1.1.37]			coral
	PRJNA576217_B_vRhyme_bin_70_single_line_84	PRJNA576217_B_vRhyme_bin_70_single_line	K00558	DNMT1, dcm; DNA (cytosine-5)-methyltransferase 1 [EC:2.1.1.37]	PF00145.17	C-5 cytosine-specific DNA methylase	coral
	PRJNA576217_B_vRhyme_bin_74_single_line_14	PRJNA576217_B_vRhyme_bin_74_single_line	K00558	DNMT1, dcm; DNA (cytosine-5)-methyltransferase 1 [EC:2.1.1.37]	PF00145.17	C-5 cytosine-specific DNA methylase	coral
	PRJNA576217_B_vRhyme_bin_74_single_line_35	PRJNA576217_B_vRhyme_bin_74_single_line	K00558	DNMT1, dcm; DNA (cytosine-5)-methyltransferase 1 [EC:2.1.1.37]			coral
	PRJNA576217_B_vRhyme_bin_79_single_line_106	PRJNA576217_B_vRhyme_bin_79_single_line	K00558	DNMT1, dcm; DNA (cytosine-5)-methyltransferase 1 [EC:2.1.1.37]	PF00145.17	C-5 cytosine-specific DNA methylase	coral
	PRJNA576217_B_vRhyme_bin_8_single_line_14	PRJNA576217_B_vRhyme_bin_8_single_line	K00558	DNMT1, dcm; DNA (cytosine-5)-methyltransferase 1 [EC:2.1.1.37]	PF00145.17	C-5 cytosine-specific DNA methylase	coral
	PRJNA576217_B_vRhyme_bin_8_single_line_60	PRJNA576217_B_vRhyme_bin_8_single_line	K00121	frmA, ADH5, adhC; S-(hydroxymethyl)glutathione dehydrogenase / alcohol dehydrogenase [EC:1.1.1.284 1.1.1.1]			coral
	PRJNA576217_B_vRhyme_bin_8_single_line_64	PRJNA576217_B_vRhyme_bin_8_single_line	K00558	DNMT1, dcm; DNA (cytosine-5)-methyltransferase 1 [EC:2.1.1.37]	PF00145.17	C-5 cytosine-specific DNA methylase	coral
	PRJNA576217_B_vRhyme_bin_80_single_line_65	PRJNA576217_B_vRhyme_bin_80_single_line	K17398	DNMT3A; DNA (cytosine-5)-methyltransferase 3A [EC:2.1.1.37]			coral
	PRJNA576217_B_vRhyme_bin_80_single_line_84	PRJNA576217_B_vRhyme_bin_80_single_line	K00558	DNMT1, dcm; DNA (cytosine-5)-methyltransferase 1 [EC:2.1.1.37]	PF00145.17	C-5 cytosine-specific DNA methylase	coral
	PRJNA576217_B_vRhyme_bin_85_single_line_101	PRJNA576217_B_vRhyme_bin_85_single_line	K00121	frmA, ADH5, adhC; S-(hydroxymethyl)glutathione dehydrogenase / alcohol dehydrogenase [EC:1.1.1.284 1.1.1.1]	PF05725.12	FNIP Repeat	coral
	PRJNA576217_B_vRhyme_bin_85_single_line_107	PRJNA576217_B_vRhyme_bin_85_single_line	K00558	DNMT1, dcm; DNA (cytosine-5)-methyltransferase 1 [EC:2.1.1.37]			coral
	PRJNA576217_B_vRhyme_bin_85_single_line_122	PRJNA576217_B_vRhyme_bin_85_single_line	K00558	DNMT1, dcm; DNA (cytosine-5)-methyltransferase 1 [EC:2.1.1.37]			coral
	PRJNA576217_B_vRhyme_bin_85_single_line_30	PRJNA576217_B_vRhyme_bin_85_single_line	K00558	DNMT1, dcm; DNA (cytosine-5)-methyltransferase 1 [EC:2.1.1.37]			coral
	PRJNA576217_B_vRhyme_bin_85_single_line_36	PRJNA576217_B_vRhyme_bin_85_single_line	K00558	DNMT1, dcm; DNA (cytosine-5)-methyltransferase 1 [EC:2.1.1.37]			coral
	PRJNA576217_B_vRhyme_bin_86_single_line_6	PRJNA576217_B_vRhyme_bin_86_single_line	K00558	DNMT1, dcm; DNA (cytosine-5)-methyltransferase 1 [EC:2.1.1.37]	PF00145.17	C-5 cytosine-specific DNA methylase	coral
	PRJNA576217_B_vRhyme_bin_92_single_line_14	PRJNA576217_B_vRhyme_bin_92_single_line	K00558	DNMT1, dcm; DNA (cytosine-5)-methyltransferase 1 [EC:2.1.1.37]	PF00145.17	C-5 cytosine-specific DNA methylase	coral
	PRJNA576217_B_vRhyme_bin_93_single_line_17	PRJNA576217_B_vRhyme_bin_93_single_line	K03462	NAMPT; nicotinamide phosphoribosyltransferase [EC:2.4.2.12]	PF18127.1	Domain of unknown function (DUF5598)	coral
	PRJNA576217_B_vRhyme_bin_93_single_line_19	PRJNA576217_B_vRhyme_bin_93_single_line	K03462	NAMPT; nicotinamide phosphoribosyltransferase [EC:2.4.2.12]			coral
	PRJNA576217_B_vRhyme_bin_93_single_line_5	PRJNA576217_B_vRhyme_bin_93_single_line	K00558	DNMT1, dcm; DNA (cytosine-5)-methyltransferase 1 [EC:2.1.1.37]			coral
	PRJNA576217_B_vRhyme_bin_94_single_line_106	PRJNA576217_B_vRhyme_bin_94_single_line	K00558	DNMT1, dcm; DNA (cytosine-5)-methyltransferase 1 [EC:2.1.1.37]	PF00145.17	C-5 cytosine-specific DNA methylase	coral
	PRJNA576217_B_vRhyme_bin_94_single_line_18	PRJNA576217_B_vRhyme_bin_94_single_line	K00558	DNMT1, dcm; DNA (cytosine-5)-methyltransferase 1 [EC:2.1.1.37]	PF00145.17	C-5 cytosine-specific DNA methylase	coral
	PRJNA576217_B_vRhyme_bin_94_single_line_95	PRJNA576217_B_vRhyme_bin_94_single_line	K00558	DNMT1, dcm; DNA (cytosine-5)-methyltransferase 1 [EC:2.1.1.37]	PF00145.17	C-5 cytosine-specific DNA methylase	coral
	PRJNA576217_B_vRhyme_bin_97_single_line_22	PRJNA576217_B_vRhyme_bin_97_single_line	K00558	DNMT1, dcm; DNA (cytosine-5)-methyltransferase 1 [EC:2.1.1.37]	PF00145.17	C-5 cytosine-specific DNA methylase	coral
	PRJNA576217_B_vRhyme_bin_98_single_line_111	PRJNA576217_B_vRhyme_bin_98_single_line	K00558	DNMT1, dcm; DNA (cytosine-5)-methyltransferase 1 [EC:2.1.1.37]	PF00145.17	C-5 cytosine-specific DNA methylase	coral
	PRJNA576217_B_vRhyme_bin_98_single_line_118	PRJNA576217_B_vRhyme_bin_98_single_line	K00558	DNMT1, dcm; DNA (cytosine-5)-methyltransferase 1 [EC:2.1.1.37]	PF00145.17	C-5 cytosine-specific DNA methylase	coral
	PRJNA576217_B_vRhyme_bin_98_single_line_153	PRJNA576217_B_vRhyme_bin_98_single_line	K13668	pimB; phosphatidyl-myo-inositol dimannoside synthase [EC:2.4.1.346]			coral
	PRJNA576217_B_vRhyme_bin_98_single_line_57	PRJNA576217_B_vRhyme_bin_98_single_line	K00558	DNMT1, dcm; DNA (cytosine-5)-methyltransferase 1 [EC:2.1.1.37]			coral
	PRJNA576217_B_vRhyme_bin_98_single_line_86	PRJNA576217_B_vRhyme_bin_98_single_line	K00558	DNMT1, dcm; DNA (cytosine-5)-methyltransferase 1 [EC:2.1.1.37]			coral
	PRJNA576217_B_vRhyme_bin_98_single_line_90	PRJNA576217_B_vRhyme_bin_98_single_line	K00558	DNMT1, dcm; DNA (cytosine-5)-methyltransferase 1 [EC:2.1.1.37]	PF00145.17	C-5 cytosine-specific DNA methylase	coral
	PRJNA576217_C_SRR15960011_NODE_1702_length_16711_cov_5.398715_3	PRJNA576217_C_SRR15960011_NODE_1702_length_16711_cov_5.398715	K00558	DNMT1, dcm; DNA (cytosine-5)-methyltransferase 1 [EC:2.1.1.37]			coral
	PRJNA576217_C_SRR15960011_NODE_2458_length_15018_cov_6.043975_3	PRJNA576217_C_SRR15960011_NODE_2458_length_15018_cov_6.043975	K01495	GCH1, folE; GTP cyclohydrolase IA [EC:3.5.4.16]	PF01227.22	GTP cyclohydrolase I	coral
	PRJNA576217_C_SRR15960012_NODE_27616_length_4998_cov_5.106818_6	PRJNA576217_C_SRR15960012_NODE_27616_length_4998_cov_5.106818	K00558	DNMT1, dcm; DNA (cytosine-5)-methyltransferase 1 [EC:2.1.1.37]	PF00145.17	C-5 cytosine-specific DNA methylase	coral
	PRJNA576217_C_SRR15960013_NODE_2354_length_10158_cov_15.302286_10	PRJNA576217_C_SRR15960013_NODE_2354_length_10158_cov_15.302286	K00558	DNMT1, dcm; DNA (cytosine-5)-methyltransferase 1 [EC:2.1.1.37]	PF00145.17	C-5 cytosine-specific DNA methylase	coral
	PRJNA576217_C_SRR15960015_NODE_12515_length_5988_cov_7.752402_1	PRJNA576217_C_SRR15960015_NODE_12515_length_5988_cov_7.752402	K00558	DNMT1, dcm; DNA (cytosine-5)-methyltransferase 1 [EC:2.1.1.37]	PF00145.17	C-5 cytosine-specific DNA methylase	coral
	PRJNA576217_C_SRR15960022_NODE_21379_length_4644_cov_4.893005_7	PRJNA576217_C_SRR15960022_NODE_21379_length_4644_cov_4.893005	K00558	DNMT1, dcm; DNA (cytosine-5)-methyltransferase 1 [EC:2.1.1.37]	PF00145.17	C-5 cytosine-specific DNA methylase	coral
	PRJNA576217_C_SRR15960022_NODE_39921_length_3418_cov_8.025870_6	PRJNA576217_C_SRR15960022_NODE_39921_length_3418_cov_8.025870	K00558	DNMT1, dcm; DNA (cytosine-5)-methyltransferase 1 [EC:2.1.1.37]			coral
	PRJNA576217_C_SRR15960024_NODE_18525_length_7824_cov_7.243532_5	PRJNA576217_C_SRR15960024_NODE_18525_length_7824_cov_7.243532	K17398	DNMT3A; DNA (cytosine-5)-methyltransferase 3A [EC:2.1.1.37]			coral
	PRJNA576217_C_SRR15960024_NODE_2077_length_19162_cov_7.612027_7	PRJNA576217_C_SRR15960024_NODE_2077_length_19162_cov_7.612027	K00558	DNMT1, dcm; DNA (cytosine-5)-methyltransferase 1 [EC:2.1.1.37]	PF00145.17	C-5 cytosine-specific DNA methylase	coral
	PRJNA576217_C_vRhyme_bin_101_single_line_32	PRJNA576217_C_vRhyme_bin_101_single_line	K00558	DNMT1, dcm; DNA (cytosine-5)-methyltransferase 1 [EC:2.1.1.37]	PF00145.17	C-5 cytosine-specific DNA methylase	coral
	PRJNA576217_C_vRhyme_bin_101_single_line_96	PRJNA576217_C_vRhyme_bin_101_single_line	K00558	DNMT1, dcm; DNA (cytosine-5)-methyltransferase 1 [EC:2.1.1.37]			coral
	PRJNA576217_C_vRhyme_bin_105_single_line_168	PRJNA576217_C_vRhyme_bin_105_single_line	K00558	DNMT1, dcm; DNA (cytosine-5)-methyltransferase 1 [EC:2.1.1.37]	PF00145.17	C-5 cytosine-specific DNA methylase	coral
	PRJNA576217_C_vRhyme_bin_105_single_line_184	PRJNA576217_C_vRhyme_bin_105_single_line	K00558	DNMT1, dcm; DNA (cytosine-5)-methyltransferase 1 [EC:2.1.1.37]	PF00145.17	C-5 cytosine-specific DNA methylase	coral
	PRJNA576217_C_vRhyme_bin_105_single_line_195	PRJNA576217_C_vRhyme_bin_105_single_line	K00558	DNMT1, dcm; DNA (cytosine-5)-methyltransferase 1 [EC:2.1.1.37]			coral
	PRJNA576217_C_vRhyme_bin_105_single_line_213	PRJNA576217_C_vRhyme_bin_105_single_line	K00820	glmS, GFPT; glutamine---fructose-6-phosphate transaminase (isomerizing) [EC:2.6.1.16]	PF01380.22	SIS domain	coral
	PRJNA576217_C_vRhyme_bin_105_single_line_214	PRJNA576217_C_vRhyme_bin_105_single_line	K00820	glmS, GFPT; glutamine---fructose-6-phosphate transaminase (isomerizing) [EC:2.6.1.16]	PF01380.22	SIS domain	coral
	PRJNA576217_C_vRhyme_bin_105_single_line_260	PRJNA576217_C_vRhyme_bin_105_single_line	K00558	DNMT1, dcm; DNA (cytosine-5)-methyltransferase 1 [EC:2.1.1.37]			coral
	PRJNA576217_C_vRhyme_bin_105_single_line_318	PRJNA576217_C_vRhyme_bin_105_single_line	K00558	DNMT1, dcm; DNA (cytosine-5)-methyltransferase 1 [EC:2.1.1.37]			coral
	PRJNA576217_C_vRhyme_bin_105_single_line_324	PRJNA576217_C_vRhyme_bin_105_single_line	K00558	DNMT1, dcm; DNA (cytosine-5)-methyltransferase 1 [EC:2.1.1.37]	PF00145.17	C-5 cytosine-specific DNA methylase	coral
	PRJNA576217_C_vRhyme_bin_105_single_line_355	PRJNA576217_C_vRhyme_bin_105_single_line	K17398	DNMT3A; DNA (cytosine-5)-methyltransferase 3A [EC:2.1.1.37]			coral
	PRJNA576217_C_vRhyme_bin_105_single_line_365	PRJNA576217_C_vRhyme_bin_105_single_line	K00558	DNMT1, dcm; DNA (cytosine-5)-methyltransferase 1 [EC:2.1.1.37]	PF00145.17	C-5 cytosine-specific DNA methylase	coral
	PRJNA576217_C_vRhyme_bin_105_single_line_412	PRJNA576217_C_vRhyme_bin_105_single_line	K00558	DNMT1, dcm; DNA (cytosine-5)-methyltransferase 1 [EC:2.1.1.37]	PF00145.17	C-5 cytosine-specific DNA methylase	coral
	PRJNA576217_C_vRhyme_bin_105_single_line_7	PRJNA576217_C_vRhyme_bin_105_single_line	K00558	DNMT1, dcm; DNA (cytosine-5)-methyltransferase 1 [EC:2.1.1.37]			coral
	PRJNA576217_C_vRhyme_bin_105_single_line_70	PRJNA576217_C_vRhyme_bin_105_single_line	K00558	DNMT1, dcm; DNA (cytosine-5)-methyltransferase 1 [EC:2.1.1.37]	PF00145.17	C-5 cytosine-specific DNA methylase	coral
	PRJNA576217_C_vRhyme_bin_12_single_line_100	PRJNA576217_C_vRhyme_bin_12_single_line	K17398	DNMT3A; DNA (cytosine-5)-methyltransferase 3A [EC:2.1.1.37]			coral
	PRJNA576217_C_vRhyme_bin_12_single_line_157	PRJNA576217_C_vRhyme_bin_12_single_line	K17398	DNMT3A; DNA (cytosine-5)-methyltransferase 3A [EC:2.1.1.37]			coral
	PRJNA576217_C_vRhyme_bin_12_single_line_19	PRJNA576217_C_vRhyme_bin_12_single_line	K00558	DNMT1, dcm; DNA (cytosine-5)-methyltransferase 1 [EC:2.1.1.37]	PF00145.17	C-5 cytosine-specific DNA methylase	coral
	PRJNA576217_C_vRhyme_bin_12_single_line_212	PRJNA576217_C_vRhyme_bin_12_single_line	K00558	DNMT1, dcm; DNA (cytosine-5)-methyltransferase 1 [EC:2.1.1.37]	PF00145.17	C-5 cytosine-specific DNA methylase	coral
	PRJNA576217_C_vRhyme_bin_12_single_line_220	PRJNA576217_C_vRhyme_bin_12_single_line	K00558	DNMT1, dcm; DNA (cytosine-5)-methyltransferase 1 [EC:2.1.1.37]	PF00145.17	C-5 cytosine-specific DNA methylase	coral
	PRJNA576217_C_vRhyme_bin_12_single_line_6	PRJNA576217_C_vRhyme_bin_12_single_line	K17398	DNMT3A; DNA (cytosine-5)-methyltransferase 3A [EC:2.1.1.37]			coral
	PRJNA576217_C_vRhyme_bin_12_single_line_83	PRJNA576217_C_vRhyme_bin_12_single_line	K17398	DNMT3A; DNA (cytosine-5)-methyltransferase 3A [EC:2.1.1.37]			coral
	PRJNA576217_C_vRhyme_bin_12_single_line_90	PRJNA576217_C_vRhyme_bin_12_single_line	K17398	DNMT3A; DNA (cytosine-5)-methyltransferase 3A [EC:2.1.1.37]			coral
	PRJNA576217_C_vRhyme_bin_126_single_line_101	PRJNA576217_C_vRhyme_bin_126_single_line	K00121	frmA, ADH5, adhC; S-(hydroxymethyl)glutathione dehydrogenase / alcohol dehydrogenase [EC:1.1.1.284 1.1.1.1]	PF05725.12	FNIP Repeat	coral
	PRJNA576217_C_vRhyme_bin_126_single_line_126	PRJNA576217_C_vRhyme_bin_126_single_line	K00558	DNMT1, dcm; DNA (cytosine-5)-methyltransferase 1 [EC:2.1.1.37]	PF00145.17	C-5 cytosine-specific DNA methylase	coral
	PRJNA576217_C_vRhyme_bin_126_single_line_167	PRJNA576217_C_vRhyme_bin_126_single_line	K17398	DNMT3A; DNA (cytosine-5)-methyltransferase 3A [EC:2.1.1.37]			coral
	PRJNA576217_C_vRhyme_bin_126_single_line_210	PRJNA576217_C_vRhyme_bin_126_single_line	K00472	P4HA; prolyl 4-hydroxylase [EC:1.14.11.2]	PF13640.6	2OG-Fe(II) oxygenase superfamily	coral
	PRJNA576217_C_vRhyme_bin_126_single_line_237	PRJNA576217_C_vRhyme_bin_126_single_line	K00558	DNMT1, dcm; DNA (cytosine-5)-methyltransferase 1 [EC:2.1.1.37]	PF00145.17	C-5 cytosine-specific DNA methylase	coral
	PRJNA576217_C_vRhyme_bin_126_single_line_246	PRJNA576217_C_vRhyme_bin_126_single_line	K00558	DNMT1, dcm; DNA (cytosine-5)-methyltransferase 1 [EC:2.1.1.37]	PF00145.17	C-5 cytosine-specific DNA methylase	coral
	PRJNA576217_C_vRhyme_bin_126_single_line_259	PRJNA576217_C_vRhyme_bin_126_single_line	K00558	DNMT1, dcm; DNA (cytosine-5)-methyltransferase 1 [EC:2.1.1.37]			coral
	PRJNA576217_C_vRhyme_bin_126_single_line_262	PRJNA576217_C_vRhyme_bin_126_single_line	K00121	frmA, ADH5, adhC; S-(hydroxymethyl)glutathione dehydrogenase / alcohol dehydrogenase [EC:1.1.1.284 1.1.1.1]			coral
	PRJNA576217_C_vRhyme_bin_126_single_line_275	PRJNA576217_C_vRhyme_bin_126_single_line	K00558	DNMT1, dcm; DNA (cytosine-5)-methyltransferase 1 [EC:2.1.1.37]			coral
	PRJNA576217_C_vRhyme_bin_126_single_line_309	PRJNA576217_C_vRhyme_bin_126_single_line	K01784	galE, GALE; UDP-glucose 4-epimerase [EC:5.1.3.2]	PF01370.21	NAD dependent epimerase/dehydratase family	coral
	PRJNA576217_C_vRhyme_bin_126_single_line_323	PRJNA576217_C_vRhyme_bin_126_single_line	K00558	DNMT1, dcm; DNA (cytosine-5)-methyltransferase 1 [EC:2.1.1.37]			coral
	PRJNA576217_C_vRhyme_bin_126_single_line_333	PRJNA576217_C_vRhyme_bin_126_single_line	K00558	DNMT1, dcm; DNA (cytosine-5)-methyltransferase 1 [EC:2.1.1.37]	PF00145.17	C-5 cytosine-specific DNA methylase	coral
	PRJNA576217_C_vRhyme_bin_126_single_line_367	PRJNA576217_C_vRhyme_bin_126_single_line	K00558	DNMT1, dcm; DNA (cytosine-5)-methyltransferase 1 [EC:2.1.1.37]			coral
	PRJNA576217_C_vRhyme_bin_126_single_line_420	PRJNA576217_C_vRhyme_bin_126_single_line	K00558	DNMT1, dcm; DNA (cytosine-5)-methyltransferase 1 [EC:2.1.1.37]			coral
	PRJNA576217_C_vRhyme_bin_126_single_line_45	PRJNA576217_C_vRhyme_bin_126_single_line	K00558	DNMT1, dcm; DNA (cytosine-5)-methyltransferase 1 [EC:2.1.1.37]	PF00145.17	C-5 cytosine-specific DNA methylase	coral
	PRJNA576217_C_vRhyme_bin_126_single_line_5	PRJNA576217_C_vRhyme_bin_126_single_line	K00558	DNMT1, dcm; DNA (cytosine-5)-methyltransferase 1 [EC:2.1.1.37]			coral
	PRJNA576217_C_vRhyme_bin_126_single_line_530	PRJNA576217_C_vRhyme_bin_126_single_line	K00600	glyA, SHMT; glycine hydroxymethyltransferase [EC:2.1.2.1]	PF00464.19	Serine hydroxymethyltransferase	coral
	PRJNA576217_C_vRhyme_bin_126_single_line_80	PRJNA576217_C_vRhyme_bin_126_single_line	K00558	DNMT1, dcm; DNA (cytosine-5)-methyltransferase 1 [EC:2.1.1.37]	PF00145.17	C-5 cytosine-specific DNA methylase	coral
	PRJNA576217_C_vRhyme_bin_134_single_line_233	PRJNA576217_C_vRhyme_bin_134_single_line	K00558	DNMT1, dcm; DNA (cytosine-5)-methyltransferase 1 [EC:2.1.1.37]	PF00145.17	C-5 cytosine-specific DNA methylase	coral
	PRJNA576217_C_vRhyme_bin_134_single_line_243	PRJNA576217_C_vRhyme_bin_134_single_line	K00558	DNMT1, dcm; DNA (cytosine-5)-methyltransferase 1 [EC:2.1.1.37]			coral
	PRJNA576217_C_vRhyme_bin_134_single_line_275	PRJNA576217_C_vRhyme_bin_134_single_line	K00558	DNMT1, dcm; DNA (cytosine-5)-methyltransferase 1 [EC:2.1.1.37]			coral
	PRJNA576217_C_vRhyme_bin_134_single_line_304	PRJNA576217_C_vRhyme_bin_134_single_line	K17398	DNMT3A; DNA (cytosine-5)-methyltransferase 3A [EC:2.1.1.37]			coral
	PRJNA576217_C_vRhyme_bin_134_single_line_336	PRJNA576217_C_vRhyme_bin_134_single_line	K17398	DNMT3A; DNA (cytosine-5)-methyltransferase 3A [EC:2.1.1.37]			coral
	PRJNA576217_C_vRhyme_bin_134_single_line_398	PRJNA576217_C_vRhyme_bin_134_single_line	K13668	pimB; phosphatidyl-myo-inositol dimannoside synthase [EC:2.4.1.346]			coral
	PRJNA576217_C_vRhyme_bin_134_single_line_446	PRJNA576217_C_vRhyme_bin_134_single_line	K00121	frmA, ADH5, adhC; S-(hydroxymethyl)glutathione dehydrogenase / alcohol dehydrogenase [EC:1.1.1.284 1.1.1.1]	PF05725.12	FNIP Repeat	coral
	PRJNA576217_C_vRhyme_bin_134_single_line_487	PRJNA576217_C_vRhyme_bin_134_single_line	K00121	frmA, ADH5, adhC; S-(hydroxymethyl)glutathione dehydrogenase / alcohol dehydrogenase [EC:1.1.1.284 1.1.1.1]	PF05725.12	FNIP Repeat	coral
	PRJNA576217_C_vRhyme_bin_134_single_line_537	PRJNA576217_C_vRhyme_bin_134_single_line	K00558	DNMT1, dcm; DNA (cytosine-5)-methyltransferase 1 [EC:2.1.1.37]	PF00145.17	C-5 cytosine-specific DNA methylase	coral
	PRJNA576217_C_vRhyme_bin_134_single_line_94	PRJNA576217_C_vRhyme_bin_134_single_line	K01006	ppdK; pyruvate, orthophosphate dikinase [EC:2.7.9.1]	PF01326.19	Pyruvate phosphate dikinase, PEP/pyruvate binding domain	coral
	PRJNA576217_C_vRhyme_bin_134_single_line_95	PRJNA576217_C_vRhyme_bin_134_single_line	K01006	ppdK; pyruvate, orthophosphate dikinase [EC:2.7.9.1]			coral
	PRJNA576217_C_vRhyme_bin_134_single_line_96	PRJNA576217_C_vRhyme_bin_134_single_line	K01006	ppdK; pyruvate, orthophosphate dikinase [EC:2.7.9.1]			coral
	PRJNA576217_C_vRhyme_bin_14_single_line_104	PRJNA576217_C_vRhyme_bin_14_single_line	K00558	DNMT1, dcm; DNA (cytosine-5)-methyltransferase 1 [EC:2.1.1.37]	PF00145.17	C-5 cytosine-specific DNA methylase	coral
	PRJNA576217_C_vRhyme_bin_14_single_line_125	PRJNA576217_C_vRhyme_bin_14_single_line	K00558	DNMT1, dcm; DNA (cytosine-5)-methyltransferase 1 [EC:2.1.1.37]	PF00145.17	C-5 cytosine-specific DNA methylase	coral
	PRJNA576217_C_vRhyme_bin_14_single_line_134	PRJNA576217_C_vRhyme_bin_14_single_line	K17398	DNMT3A; DNA (cytosine-5)-methyltransferase 3A [EC:2.1.1.37]			coral
	PRJNA576217_C_vRhyme_bin_14_single_line_171	PRJNA576217_C_vRhyme_bin_14_single_line	K00558	DNMT1, dcm; DNA (cytosine-5)-methyltransferase 1 [EC:2.1.1.37]	PF00145.17	C-5 cytosine-specific DNA methylase	coral
	PRJNA576217_C_vRhyme_bin_14_single_line_18	PRJNA576217_C_vRhyme_bin_14_single_line	K00558	DNMT1, dcm; DNA (cytosine-5)-methyltransferase 1 [EC:2.1.1.37]	PF00145.17	C-5 cytosine-specific DNA methylase	coral
	PRJNA576217_C_vRhyme_bin_14_single_line_189	PRJNA576217_C_vRhyme_bin_14_single_line	K00558	DNMT1, dcm; DNA (cytosine-5)-methyltransferase 1 [EC:2.1.1.37]	PF00145.17	C-5 cytosine-specific DNA methylase	coral
	PRJNA576217_C_vRhyme_bin_14_single_line_48	PRJNA576217_C_vRhyme_bin_14_single_line	K00558	DNMT1, dcm; DNA (cytosine-5)-methyltransferase 1 [EC:2.1.1.37]			coral
	PRJNA576217_C_vRhyme_bin_140_single_line_27	PRJNA576217_C_vRhyme_bin_140_single_line	K00558	DNMT1, dcm; DNA (cytosine-5)-methyltransferase 1 [EC:2.1.1.37]	PF00145.17	C-5 cytosine-specific DNA methylase	coral
	PRJNA576217_C_vRhyme_bin_150_single_line_2	PRJNA576217_C_vRhyme_bin_150_single_line	K00558	DNMT1, dcm; DNA (cytosine-5)-methyltransferase 1 [EC:2.1.1.37]			coral
	PRJNA576217_C_vRhyme_bin_150_single_line_22	PRJNA576217_C_vRhyme_bin_150_single_line	K00558	DNMT1, dcm; DNA (cytosine-5)-methyltransferase 1 [EC:2.1.1.37]	PF00145.17	C-5 cytosine-specific DNA methylase	coral
	PRJNA576217_C_vRhyme_bin_150_single_line_37	PRJNA576217_C_vRhyme_bin_150_single_line	K00558	DNMT1, dcm; DNA (cytosine-5)-methyltransferase 1 [EC:2.1.1.37]	PF00145.17	C-5 cytosine-specific DNA methylase	coral
	PRJNA576217_C_vRhyme_bin_150_single_line_6	PRJNA576217_C_vRhyme_bin_150_single_line	K00558	DNMT1, dcm; DNA (cytosine-5)-methyltransferase 1 [EC:2.1.1.37]	PF00145.17	C-5 cytosine-specific DNA methylase	coral
	PRJNA576217_C_vRhyme_bin_154_single_line_12	PRJNA576217_C_vRhyme_bin_154_single_line	K00558	DNMT1, dcm; DNA (cytosine-5)-methyltransferase 1 [EC:2.1.1.37]	PF00145.17	C-5 cytosine-specific DNA methylase	coral
	PRJNA576217_C_vRhyme_bin_154_single_line_26	PRJNA576217_C_vRhyme_bin_154_single_line	K00558	DNMT1, dcm; DNA (cytosine-5)-methyltransferase 1 [EC:2.1.1.37]	PF00145.17	C-5 cytosine-specific DNA methylase	coral
	PRJNA576217_C_vRhyme_bin_154_single_line_8	PRJNA576217_C_vRhyme_bin_154_single_line	K00558	DNMT1, dcm; DNA (cytosine-5)-methyltransferase 1 [EC:2.1.1.37]	PF00145.17	C-5 cytosine-specific DNA methylase	coral
	PRJNA576217_C_vRhyme_bin_2_single_line_24	PRJNA576217_C_vRhyme_bin_2_single_line	K00558	DNMT1, dcm; DNA (cytosine-5)-methyltransferase 1 [EC:2.1.1.37]			coral
	PRJNA576217_C_vRhyme_bin_27_single_line_14	PRJNA576217_C_vRhyme_bin_27_single_line	K00558	DNMT1, dcm; DNA (cytosine-5)-methyltransferase 1 [EC:2.1.1.37]			coral
	PRJNA576217_C_vRhyme_bin_27_single_line_3	PRJNA576217_C_vRhyme_bin_27_single_line	K17398	DNMT3A; DNA (cytosine-5)-methyltransferase 3A [EC:2.1.1.37]			coral
	PRJNA576217_C_vRhyme_bin_27_single_line_30	PRJNA576217_C_vRhyme_bin_27_single_line	K00558	DNMT1, dcm; DNA (cytosine-5)-methyltransferase 1 [EC:2.1.1.37]			coral
	PRJNA576217_C_vRhyme_bin_30_single_line_101	PRJNA576217_C_vRhyme_bin_30_single_line	K00558	DNMT1, dcm; DNA (cytosine-5)-methyltransferase 1 [EC:2.1.1.37]			coral
	PRJNA576217_C_vRhyme_bin_30_single_line_200	PRJNA576217_C_vRhyme_bin_30_single_line	K00558	DNMT1, dcm; DNA (cytosine-5)-methyltransferase 1 [EC:2.1.1.37]			coral
	PRJNA576217_C_vRhyme_bin_30_single_line_23	PRJNA576217_C_vRhyme_bin_30_single_line	K01854	glf; UDP-galactopyranose mutase [EC:5.4.99.9]	PF03275.13	UDP-galactopyranose mutase	coral
	PRJNA576217_C_vRhyme_bin_30_single_line_230	PRJNA576217_C_vRhyme_bin_30_single_line	K00558	DNMT1, dcm; DNA (cytosine-5)-methyltransferase 1 [EC:2.1.1.37]	PF00145.17	C-5 cytosine-specific DNA methylase	coral
	PRJNA576217_C_vRhyme_bin_30_single_line_287	PRJNA576217_C_vRhyme_bin_30_single_line	K00558	DNMT1, dcm; DNA (cytosine-5)-methyltransferase 1 [EC:2.1.1.37]	PF00145.17	C-5 cytosine-specific DNA methylase	coral
	PRJNA576217_C_vRhyme_bin_30_single_line_305	PRJNA576217_C_vRhyme_bin_30_single_line	K03462	NAMPT; nicotinamide phosphoribosyltransferase [EC:2.4.2.12]	PF04095.16	Nicotinate phosphoribosyltransferase (NAPRTase) family	coral
	PRJNA576217_C_vRhyme_bin_30_single_line_324	PRJNA576217_C_vRhyme_bin_30_single_line	K00558	DNMT1, dcm; DNA (cytosine-5)-methyltransferase 1 [EC:2.1.1.37]	PF00145.17	C-5 cytosine-specific DNA methylase	coral
	PRJNA576217_C_vRhyme_bin_30_single_line_36	PRJNA576217_C_vRhyme_bin_30_single_line	K01711	gmd, GMDS; GDPmannose 4,6-dehydratase [EC:4.2.1.47]	PF16363.5	GDP-mannose 4,6 dehydratase	coral
	PRJNA576217_C_vRhyme_bin_30_single_line_386	PRJNA576217_C_vRhyme_bin_30_single_line	K00558	DNMT1, dcm; DNA (cytosine-5)-methyltransferase 1 [EC:2.1.1.37]	PF00145.17	C-5 cytosine-specific DNA methylase	coral
	PRJNA576217_C_vRhyme_bin_30_single_line_53	PRJNA576217_C_vRhyme_bin_30_single_line	K00558	DNMT1, dcm; DNA (cytosine-5)-methyltransferase 1 [EC:2.1.1.37]			coral
	PRJNA576217_C_vRhyme_bin_30_single_line_87	PRJNA576217_C_vRhyme_bin_30_single_line	K00036	G6PD, zwf; glucose-6-phosphate 1-dehydrogenase [EC:1.1.1.49 1.1.1.363]	PF02781.16	Glucose-6-phosphate dehydrogenase, C-terminal domain	coral
	PRJNA576217_C_vRhyme_bin_33_single_line_1	PRJNA576217_C_vRhyme_bin_33_single_line	K17398	DNMT3A; DNA (cytosine-5)-methyltransferase 3A [EC:2.1.1.37]			coral
	PRJNA576217_C_vRhyme_bin_33_single_line_16	PRJNA576217_C_vRhyme_bin_33_single_line	K00558	DNMT1, dcm; DNA (cytosine-5)-methyltransferase 1 [EC:2.1.1.37]	PF00145.17	C-5 cytosine-specific DNA methylase	coral
	PRJNA576217_C_vRhyme_bin_33_single_line_20	PRJNA576217_C_vRhyme_bin_33_single_line	K00558	DNMT1, dcm; DNA (cytosine-5)-methyltransferase 1 [EC:2.1.1.37]	PF00145.17	C-5 cytosine-specific DNA methylase	coral
	PRJNA576217_C_vRhyme_bin_33_single_line_37	PRJNA576217_C_vRhyme_bin_33_single_line	K00558	DNMT1, dcm; DNA (cytosine-5)-methyltransferase 1 [EC:2.1.1.37]	PF00145.17	C-5 cytosine-specific DNA methylase	coral
	PRJNA576217_C_vRhyme_bin_34_single_line_1	PRJNA576217_C_vRhyme_bin_34_single_line	K00558	DNMT1, dcm; DNA (cytosine-5)-methyltransferase 1 [EC:2.1.1.37]	PF00145.17	C-5 cytosine-specific DNA methylase	coral
	PRJNA576217_C_vRhyme_bin_34_single_line_58	PRJNA576217_C_vRhyme_bin_34_single_line	K00558	DNMT1, dcm; DNA (cytosine-5)-methyltransferase 1 [EC:2.1.1.37]	PF00145.17	C-5 cytosine-specific DNA methylase	coral
	PRJNA576217_C_vRhyme_bin_34_single_line_77	PRJNA576217_C_vRhyme_bin_34_single_line	K01495	GCH1, folE; GTP cyclohydrolase IA [EC:3.5.4.16]	PF01227.22	GTP cyclohydrolase I	coral
	PRJNA576217_C_vRhyme_bin_37_single_line_90	PRJNA576217_C_vRhyme_bin_37_single_line	K21480	HO, pbsA1, hmuO; heme oxygenase (biliverdin-producing, ferredoxin) [EC:1.14.15.20]	PF01126.20	Heme oxygenase	coral
	PRJNA576217_C_vRhyme_bin_43_single_line_3	PRJNA576217_C_vRhyme_bin_43_single_line	K00558	DNMT1, dcm; DNA (cytosine-5)-methyltransferase 1 [EC:2.1.1.37]	PF00145.17	C-5 cytosine-specific DNA methylase	coral
	PRJNA576217_C_vRhyme_bin_48_single_line_14	PRJNA576217_C_vRhyme_bin_48_single_line	K00558	DNMT1, dcm; DNA (cytosine-5)-methyltransferase 1 [EC:2.1.1.37]	PF00145.17	C-5 cytosine-specific DNA methylase	coral
	PRJNA576217_C_vRhyme_bin_48_single_line_27	PRJNA576217_C_vRhyme_bin_48_single_line	K00558	DNMT1, dcm; DNA (cytosine-5)-methyltransferase 1 [EC:2.1.1.37]	PF00145.17	C-5 cytosine-specific DNA methylase	coral
	PRJNA576217_C_vRhyme_bin_49_single_line_32	PRJNA576217_C_vRhyme_bin_49_single_line	K00558	DNMT1, dcm; DNA (cytosine-5)-methyltransferase 1 [EC:2.1.1.37]			coral
	PRJNA576217_C_vRhyme_bin_51_single_line_18	PRJNA576217_C_vRhyme_bin_51_single_line	K00558	DNMT1, dcm; DNA (cytosine-5)-methyltransferase 1 [EC:2.1.1.37]	PF00145.17	C-5 cytosine-specific DNA methylase	coral
	PRJNA576217_C_vRhyme_bin_51_single_line_58	PRJNA576217_C_vRhyme_bin_51_single_line	K00558	DNMT1, dcm; DNA (cytosine-5)-methyltransferase 1 [EC:2.1.1.37]	PF00145.17	C-5 cytosine-specific DNA methylase	coral
	PRJNA576217_C_vRhyme_bin_51_single_line_65	PRJNA576217_C_vRhyme_bin_51_single_line	K17398	DNMT3A; DNA (cytosine-5)-methyltransferase 3A [EC:2.1.1.37]			coral
	PRJNA576217_C_vRhyme_bin_53_single_line_11	PRJNA576217_C_vRhyme_bin_53_single_line	K17398	DNMT3A; DNA (cytosine-5)-methyltransferase 3A [EC:2.1.1.37]			coral
	PRJNA576217_C_vRhyme_bin_53_single_line_28	PRJNA576217_C_vRhyme_bin_53_single_line	K17398	DNMT3A; DNA (cytosine-5)-methyltransferase 3A [EC:2.1.1.37]			coral
	PRJNA576217_C_vRhyme_bin_53_single_line_33	PRJNA576217_C_vRhyme_bin_53_single_line	K00558	DNMT1, dcm; DNA (cytosine-5)-methyltransferase 1 [EC:2.1.1.37]			coral
	PRJNA576217_C_vRhyme_bin_53_single_line_53	PRJNA576217_C_vRhyme_bin_53_single_line	K00558	DNMT1, dcm; DNA (cytosine-5)-methyltransferase 1 [EC:2.1.1.37]			coral
	PRJNA576217_C_vRhyme_bin_53_single_line_7	PRJNA576217_C_vRhyme_bin_53_single_line	K17398	DNMT3A; DNA (cytosine-5)-methyltransferase 3A [EC:2.1.1.37]			coral
	PRJNA576217_C_vRhyme_bin_55_single_line_105	PRJNA576217_C_vRhyme_bin_55_single_line	K00558	DNMT1, dcm; DNA (cytosine-5)-methyltransferase 1 [EC:2.1.1.37]	PF00145.17	C-5 cytosine-specific DNA methylase	coral
	PRJNA576217_C_vRhyme_bin_55_single_line_31	PRJNA576217_C_vRhyme_bin_55_single_line	K21480	HO, pbsA1, hmuO; heme oxygenase (biliverdin-producing, ferredoxin) [EC:1.14.15.20]	PF01126.20	Heme oxygenase	coral
	PRJNA576217_C_vRhyme_bin_55_single_line_76	PRJNA576217_C_vRhyme_bin_55_single_line	K00558	DNMT1, dcm; DNA (cytosine-5)-methyltransferase 1 [EC:2.1.1.37]			coral
	PRJNA576217_C_vRhyme_bin_57_single_line_27	PRJNA576217_C_vRhyme_bin_57_single_line	K00558	DNMT1, dcm; DNA (cytosine-5)-methyltransferase 1 [EC:2.1.1.37]			coral
	PRJNA576217_C_vRhyme_bin_57_single_line_67	PRJNA576217_C_vRhyme_bin_57_single_line	K21480	HO, pbsA1, hmuO; heme oxygenase (biliverdin-producing, ferredoxin) [EC:1.14.15.20]	PF01126.20	Heme oxygenase	coral
	PRJNA576217_C_vRhyme_bin_59_single_line_11	PRJNA576217_C_vRhyme_bin_59_single_line	K00558	DNMT1, dcm; DNA (cytosine-5)-methyltransferase 1 [EC:2.1.1.37]			coral
	PRJNA576217_C_vRhyme_bin_59_single_line_82	PRJNA576217_C_vRhyme_bin_59_single_line	K00558	DNMT1, dcm; DNA (cytosine-5)-methyltransferase 1 [EC:2.1.1.37]	PF00145.17	C-5 cytosine-specific DNA methylase	coral
	PRJNA576217_C_vRhyme_bin_61_single_line_71	PRJNA576217_C_vRhyme_bin_61_single_line	K00558	DNMT1, dcm; DNA (cytosine-5)-methyltransferase 1 [EC:2.1.1.37]	PF00145.17	C-5 cytosine-specific DNA methylase	coral
	PRJNA576217_C_vRhyme_bin_65_single_line_10	PRJNA576217_C_vRhyme_bin_65_single_line	K00558	DNMT1, dcm; DNA (cytosine-5)-methyltransferase 1 [EC:2.1.1.37]	PF00145.17	C-5 cytosine-specific DNA methylase	coral
	PRJNA576217_C_vRhyme_bin_65_single_line_4	PRJNA576217_C_vRhyme_bin_65_single_line	K17398	DNMT3A; DNA (cytosine-5)-methyltransferase 3A [EC:2.1.1.37]			coral
	PRJNA576217_C_vRhyme_bin_7_single_line_137	PRJNA576217_C_vRhyme_bin_7_single_line	K00558	DNMT1, dcm; DNA (cytosine-5)-methyltransferase 1 [EC:2.1.1.37]			coral
	PRJNA576217_C_vRhyme_bin_7_single_line_146	PRJNA576217_C_vRhyme_bin_7_single_line	K00558	DNMT1, dcm; DNA (cytosine-5)-methyltransferase 1 [EC:2.1.1.37]	PF00145.17	C-5 cytosine-specific DNA methylase	coral
	PRJNA576217_C_vRhyme_bin_7_single_line_20	PRJNA576217_C_vRhyme_bin_7_single_line	K00059	fabG, OAR1; 3-oxoacyl-[acyl-carrier protein] reductase [EC:1.1.1.100]	PF13561.6	Enoyl-(Acyl carrier protein) reductase	coral
	PRJNA576217_C_vRhyme_bin_7_single_line_43	PRJNA576217_C_vRhyme_bin_7_single_line	K17398	DNMT3A; DNA (cytosine-5)-methyltransferase 3A [EC:2.1.1.37]			coral
	PRJNA576217_C_vRhyme_bin_7_single_line_77	PRJNA576217_C_vRhyme_bin_7_single_line	K17398	DNMT3A; DNA (cytosine-5)-methyltransferase 3A [EC:2.1.1.37]			coral
	PRJNA576217_C_vRhyme_bin_7_single_line_84	PRJNA576217_C_vRhyme_bin_7_single_line	K00558	DNMT1, dcm; DNA (cytosine-5)-methyltransferase 1 [EC:2.1.1.37]	PF00145.17	C-5 cytosine-specific DNA methylase	coral
	PRJNA576217_C_vRhyme_bin_7_single_line_88	PRJNA576217_C_vRhyme_bin_7_single_line	K00558	DNMT1, dcm; DNA (cytosine-5)-methyltransferase 1 [EC:2.1.1.37]	PF00145.17	C-5 cytosine-specific DNA methylase	coral
	PRJNA576217_C_vRhyme_bin_76_single_line_42	PRJNA576217_C_vRhyme_bin_76_single_line	K00558	DNMT1, dcm; DNA (cytosine-5)-methyltransferase 1 [EC:2.1.1.37]	PF00145.17	C-5 cytosine-specific DNA methylase	coral
	PRJNA576217_C_vRhyme_bin_76_single_line_52	PRJNA576217_C_vRhyme_bin_76_single_line	K00558	DNMT1, dcm; DNA (cytosine-5)-methyltransferase 1 [EC:2.1.1.37]	PF00145.17	C-5 cytosine-specific DNA methylase	coral
	PRJNA576217_C_vRhyme_bin_77_single_line_10	PRJNA576217_C_vRhyme_bin_77_single_line	K00558	DNMT1, dcm; DNA (cytosine-5)-methyltransferase 1 [EC:2.1.1.37]	PF00145.17	C-5 cytosine-specific DNA methylase	coral
	PRJNA576217_C_vRhyme_bin_8_single_line_104	PRJNA576217_C_vRhyme_bin_8_single_line	K00558	DNMT1, dcm; DNA (cytosine-5)-methyltransferase 1 [EC:2.1.1.37]	PF00145.17	C-5 cytosine-specific DNA methylase	coral
	PRJNA576217_C_vRhyme_bin_8_single_line_110	PRJNA576217_C_vRhyme_bin_8_single_line	K01854	glf; UDP-galactopyranose mutase [EC:5.4.99.9]	PF03275.13	UDP-galactopyranose mutase	coral
	PRJNA576217_C_vRhyme_bin_8_single_line_122	PRJNA576217_C_vRhyme_bin_8_single_line	K00558	DNMT1, dcm; DNA (cytosine-5)-methyltransferase 1 [EC:2.1.1.37]	PF00145.17	C-5 cytosine-specific DNA methylase	coral
	PRJNA576217_C_vRhyme_bin_8_single_line_153	PRJNA576217_C_vRhyme_bin_8_single_line	K00558	DNMT1, dcm; DNA (cytosine-5)-methyltransferase 1 [EC:2.1.1.37]			coral
	PRJNA576217_C_vRhyme_bin_8_single_line_4	PRJNA576217_C_vRhyme_bin_8_single_line	K00558	DNMT1, dcm; DNA (cytosine-5)-methyltransferase 1 [EC:2.1.1.37]	PF00145.17	C-5 cytosine-specific DNA methylase	coral
	PRJNA576217_C_vRhyme_bin_8_single_line_65	PRJNA576217_C_vRhyme_bin_8_single_line	K00558	DNMT1, dcm; DNA (cytosine-5)-methyltransferase 1 [EC:2.1.1.37]	PF00145.17	C-5 cytosine-specific DNA methylase	coral
	PRJNA576217_C_vRhyme_bin_8_single_line_70	PRJNA576217_C_vRhyme_bin_8_single_line	K00558	DNMT1, dcm; DNA (cytosine-5)-methyltransferase 1 [EC:2.1.1.37]	PF00145.17	C-5 cytosine-specific DNA methylase	coral
	PRJNA576217_C_vRhyme_bin_8_single_line_88	PRJNA576217_C_vRhyme_bin_8_single_line	K00558	DNMT1, dcm; DNA (cytosine-5)-methyltransferase 1 [EC:2.1.1.37]	PF00145.17	C-5 cytosine-specific DNA methylase	coral
	PRJNA576217_C_vRhyme_bin_9_single_line_104	PRJNA576217_C_vRhyme_bin_9_single_line	K17398	DNMT3A; DNA (cytosine-5)-methyltransferase 3A [EC:2.1.1.37]			coral
	PRJNA576217_C_vRhyme_bin_9_single_line_129	PRJNA576217_C_vRhyme_bin_9_single_line	K00558	DNMT1, dcm; DNA (cytosine-5)-methyltransferase 1 [EC:2.1.1.37]	PF00145.17	C-5 cytosine-specific DNA methylase	coral
	PRJNA576217_C_vRhyme_bin_9_single_line_133	PRJNA576217_C_vRhyme_bin_9_single_line	K17398	DNMT3A; DNA (cytosine-5)-methyltransferase 3A [EC:2.1.1.37]			coral
	PRJNA576217_C_vRhyme_bin_9_single_line_62	PRJNA576217_C_vRhyme_bin_9_single_line	K00558	DNMT1, dcm; DNA (cytosine-5)-methyltransferase 1 [EC:2.1.1.37]	PF00145.17	C-5 cytosine-specific DNA methylase	coral
	PRJNA576217_C_vRhyme_bin_9_single_line_67	PRJNA576217_C_vRhyme_bin_9_single_line	K00558	DNMT1, dcm; DNA (cytosine-5)-methyltransferase 1 [EC:2.1.1.37]			coral
	PRJNA576217_C_vRhyme_bin_99_single_line_16	PRJNA576217_C_vRhyme_bin_99_single_line	K00558	DNMT1, dcm; DNA (cytosine-5)-methyltransferase 1 [EC:2.1.1.37]	PF00145.17	C-5 cytosine-specific DNA methylase	coral
	PRJNA576217_C_vRhyme_bin_99_single_line_33	PRJNA576217_C_vRhyme_bin_99_single_line	K00558	DNMT1, dcm; DNA (cytosine-5)-methyltransferase 1 [EC:2.1.1.37]			coral
	PRJNA576217_D_SRR15960030_NODE_81_length_9358_cov_9.314952_10	PRJNA576217_D_SRR15960030_NODE_81_length_9358_cov_9.314952	K00558	DNMT1, dcm; DNA (cytosine-5)-methyltransferase 1 [EC:2.1.1.37]	PF00145.17	C-5 cytosine-specific DNA methylase	coral
	PRJNA576217_D_SRR15960032_NODE_16954_length_1888_cov_1.763775_4	PRJNA576217_D_SRR15960032_NODE_16954_length_1888_cov_1.763775	K00558	DNMT1, dcm; DNA (cytosine-5)-methyltransferase 1 [EC:2.1.1.37]	PF00145.17	C-5 cytosine-specific DNA methylase	coral
	PRJNA576217_D_SRR15960032_NODE_2557_length_3495_cov_4.025000_3	PRJNA576217_D_SRR15960032_NODE_2557_length_3495_cov_4.025000	K00558	DNMT1, dcm; DNA (cytosine-5)-methyltransferase 1 [EC:2.1.1.37]	PF00145.17	C-5 cytosine-specific DNA methylase	coral
	PRJNA576217_D_SRR15960039_NODE_46_length_58359_cov_16.562689_74	PRJNA576217_D_SRR15960039_NODE_46_length_58359_cov_16.562689	K17398	DNMT3A; DNA (cytosine-5)-methyltransferase 3A [EC:2.1.1.37]	PF00145.17	C-5 cytosine-specific DNA methylase	coral
	PRJNA576217_D_SRR15960039_NODE_590_length_11853_cov_13.855060_13	PRJNA576217_D_SRR15960039_NODE_590_length_11853_cov_13.855060	K00558	DNMT1, dcm; DNA (cytosine-5)-methyltransferase 1 [EC:2.1.1.37]	PF00145.17	C-5 cytosine-specific DNA methylase	coral
	PRJNA576217_D_SRR15960039_NODE_9037_length_2010_cov_3.089003_1	PRJNA576217_D_SRR15960039_NODE_9037_length_2010_cov_3.089003	K00558	DNMT1, dcm; DNA (cytosine-5)-methyltransferase 1 [EC:2.1.1.37]	PF00145.17	C-5 cytosine-specific DNA methylase	coral
	PRJNA576217_D_SRR15960040_NODE_4138_length_3623_cov_4.368834_1	PRJNA576217_D_SRR15960040_NODE_4138_length_3623_cov_4.368834	K17398	DNMT3A; DNA (cytosine-5)-methyltransferase 3A [EC:2.1.1.37]			coral
	PRJNA576217_D_SRR15960040_NODE_930_length_6154_cov_7.495655_2	PRJNA576217_D_SRR15960040_NODE_930_length_6154_cov_7.495655	K00558	DNMT1, dcm; DNA (cytosine-5)-methyltransferase 1 [EC:2.1.1.37]	PF00145.17	C-5 cytosine-specific DNA methylase	coral
	PRJNA576217_D_SRR15960043_NODE_1773_length_5654_cov_10.423647_1	PRJNA576217_D_SRR15960043_NODE_1773_length_5654_cov_10.423647	K00558	DNMT1, dcm; DNA (cytosine-5)-methyltransferase 1 [EC:2.1.1.37]	PF00145.17	C-5 cytosine-specific DNA methylase	coral
	PRJNA576217_D_SRR15960043_NODE_208_length_10966_cov_7.106956_10	PRJNA576217_D_SRR15960043_NODE_208_length_10966_cov_7.106956	K00558	DNMT1, dcm; DNA (cytosine-5)-methyltransferase 1 [EC:2.1.1.37]	PF00145.17	C-5 cytosine-specific DNA methylase	coral
	PRJNA576217_D_SRR15960043_NODE_398_length_9151_cov_24.129727_6	PRJNA576217_D_SRR15960043_NODE_398_length_9151_cov_24.129727	K00558	DNMT1, dcm; DNA (cytosine-5)-methyltransferase 1 [EC:2.1.1.37]	PF00145.17	C-5 cytosine-specific DNA methylase	coral
	PRJNA576217_D_SRR15960045_NODE_123_length_44607_cov_11.741583_24	PRJNA576217_D_SRR15960045_NODE_123_length_44607_cov_11.741583	K00558	DNMT1, dcm; DNA (cytosine-5)-methyltransferase 1 [EC:2.1.1.37]	PF00145.17	C-5 cytosine-specific DNA methylase	coral
	PRJNA576217_D_SRR15960045_NODE_2882_length_6269_cov_8.892501_5	PRJNA576217_D_SRR15960045_NODE_2882_length_6269_cov_8.892501	K00390	cysH; phosphoadenosine phosphosulfate reductase [EC:1.8.4.8 1.8.4.10]			coral
	PRJNA576217_D_vRhyme_bin_1_single_line_40	PRJNA576217_D_vRhyme_bin_1_single_line	K00558	DNMT1, dcm; DNA (cytosine-5)-methyltransferase 1 [EC:2.1.1.37]	PF00145.17	C-5 cytosine-specific DNA methylase	coral
	PRJNA576217_D_vRhyme_bin_1_single_line_57	PRJNA576217_D_vRhyme_bin_1_single_line	K00558	DNMT1, dcm; DNA (cytosine-5)-methyltransferase 1 [EC:2.1.1.37]	PF00145.17	C-5 cytosine-specific DNA methylase	coral
	PRJNA576217_D_vRhyme_bin_102_single_line_2	PRJNA576217_D_vRhyme_bin_102_single_line	K00558	DNMT1, dcm; DNA (cytosine-5)-methyltransferase 1 [EC:2.1.1.37]	PF00145.17	C-5 cytosine-specific DNA methylase	coral
	PRJNA576217_D_vRhyme_bin_109_single_line_14	PRJNA576217_D_vRhyme_bin_109_single_line	K00390	cysH; phosphoadenosine phosphosulfate reductase [EC:1.8.4.8 1.8.4.10]	PF01507.19	Phosphoadenosine phosphosulfate reductase family	coral
	PRJNA576217_D_vRhyme_bin_109_single_line_16	PRJNA576217_D_vRhyme_bin_109_single_line	K00558	DNMT1, dcm; DNA (cytosine-5)-methyltransferase 1 [EC:2.1.1.37]	PF00145.17	C-5 cytosine-specific DNA methylase	coral
	PRJNA576217_D_vRhyme_bin_12_single_line_179	PRJNA576217_D_vRhyme_bin_12_single_line	K00012	UGDH, ugd; UDPglucose 6-dehydrogenase [EC:1.1.1.22]	PF03721.14	UDP-glucose/GDP-mannose dehydrogenase family, NAD binding domain	coral
	PRJNA576217_D_vRhyme_bin_12_single_line_184	PRJNA576217_D_vRhyme_bin_12_single_line	K01495	GCH1, folE; GTP cyclohydrolase IA [EC:3.5.4.16]	PF01227.22	GTP cyclohydrolase I	coral
	PRJNA576217_D_vRhyme_bin_12_single_line_194	PRJNA576217_D_vRhyme_bin_12_single_line	K03462	NAMPT; nicotinamide phosphoribosyltransferase [EC:2.4.2.12]	PF04095.16	Nicotinate phosphoribosyltransferase (NAPRTase) family	coral
	PRJNA576217_D_vRhyme_bin_12_single_line_196	PRJNA576217_D_vRhyme_bin_12_single_line	K13522	K13522, nadM; bifunctional NMN adenylyltransferase/nudix hydrolase [EC:2.7.7.1 3.6.1.-]	PF01467.26	Cytidylyltransferase-like	coral
	PRJNA576217_D_vRhyme_bin_12_single_line_207	PRJNA576217_D_vRhyme_bin_12_single_line	K00789	metK; S-adenosylmethionine synthetase [EC:2.5.1.6]	PF02773.16	S-adenosylmethionine synthetase, C-terminal domain	coral
	PRJNA576217_D_vRhyme_bin_12_single_line_291	PRJNA576217_D_vRhyme_bin_12_single_line	K00287	DHFR, folA; dihydrofolate reductase [EC:1.5.1.3]	PF00186.19	Dihydrofolate reductase	coral
	PRJNA576217_D_vRhyme_bin_2_single_line_100	PRJNA576217_D_vRhyme_bin_2_single_line	K00558	DNMT1, dcm; DNA (cytosine-5)-methyltransferase 1 [EC:2.1.1.37]	PF00145.17	C-5 cytosine-specific DNA methylase	coral
	PRJNA576217_D_vRhyme_bin_2_single_line_117	PRJNA576217_D_vRhyme_bin_2_single_line	K00558	DNMT1, dcm; DNA (cytosine-5)-methyltransferase 1 [EC:2.1.1.37]	PF00145.17	C-5 cytosine-specific DNA methylase	coral
	PRJNA576217_D_vRhyme_bin_2_single_line_30	PRJNA576217_D_vRhyme_bin_2_single_line	K00558	DNMT1, dcm; DNA (cytosine-5)-methyltransferase 1 [EC:2.1.1.37]	PF00145.17	C-5 cytosine-specific DNA methylase	coral
	PRJNA576217_D_vRhyme_bin_2_single_line_79	PRJNA576217_D_vRhyme_bin_2_single_line	K00558	DNMT1, dcm; DNA (cytosine-5)-methyltransferase 1 [EC:2.1.1.37]	PF00145.17	C-5 cytosine-specific DNA methylase	coral
	PRJNA576217_D_vRhyme_bin_24_single_line_4	PRJNA576217_D_vRhyme_bin_24_single_line	K00558	DNMT1, dcm; DNA (cytosine-5)-methyltransferase 1 [EC:2.1.1.37]	PF00145.17	C-5 cytosine-specific DNA methylase	coral
	PRJNA576217_D_vRhyme_bin_25_single_line_46	PRJNA576217_D_vRhyme_bin_25_single_line	K01784	galE, GALE; UDP-glucose 4-epimerase [EC:5.1.3.2]	PF01370.21	NAD dependent epimerase/dehydratase family	coral
	PRJNA576217_D_vRhyme_bin_25_single_line_89	PRJNA576217_D_vRhyme_bin_25_single_line	K00558	DNMT1, dcm; DNA (cytosine-5)-methyltransferase 1 [EC:2.1.1.37]	PF00145.17	C-5 cytosine-specific DNA methylase	coral
	PRJNA576217_D_vRhyme_bin_3_single_line_19	PRJNA576217_D_vRhyme_bin_3_single_line	K00558	DNMT1, dcm; DNA (cytosine-5)-methyltransferase 1 [EC:2.1.1.37]	PF00145.17	C-5 cytosine-specific DNA methylase	coral
	PRJNA576217_D_vRhyme_bin_3_single_line_9	PRJNA576217_D_vRhyme_bin_3_single_line	K00558	DNMT1, dcm; DNA (cytosine-5)-methyltransferase 1 [EC:2.1.1.37]	PF00145.17	C-5 cytosine-specific DNA methylase	coral
	PRJNA576217_D_vRhyme_bin_39_single_line_62	PRJNA576217_D_vRhyme_bin_39_single_line	K00820	glmS, GFPT; glutamine---fructose-6-phosphate transaminase (isomerizing) [EC:2.6.1.16]	PF13522.6	Glutamine amidotransferase domain	coral
	PRJNA576217_D_vRhyme_bin_39_single_line_83	PRJNA576217_D_vRhyme_bin_39_single_line	K03462	NAMPT; nicotinamide phosphoribosyltransferase [EC:2.4.2.12]	PF04095.16	Nicotinate phosphoribosyltransferase (NAPRTase) family	coral
	PRJNA576217_D_vRhyme_bin_40_single_line_19	PRJNA576217_D_vRhyme_bin_40_single_line	K00558	DNMT1, dcm; DNA (cytosine-5)-methyltransferase 1 [EC:2.1.1.37]	PF00145.17	C-5 cytosine-specific DNA methylase	coral
	PRJNA576217_D_vRhyme_bin_49_single_line_15	PRJNA576217_D_vRhyme_bin_49_single_line	K06920	queC; 7-cyano-7-deazaguanine synthase [EC:6.3.4.20]	PF06508.13	Queuosine biosynthesis protein QueC	coral
	PRJNA576217_D_vRhyme_bin_5_single_line_43	PRJNA576217_D_vRhyme_bin_5_single_line	K00558	DNMT1, dcm; DNA (cytosine-5)-methyltransferase 1 [EC:2.1.1.37]	PF00145.17	C-5 cytosine-specific DNA methylase	coral
	PRJNA576217_D_vRhyme_bin_51_single_line_39	PRJNA576217_D_vRhyme_bin_51_single_line	K03185	ubiH; 2-octaprenyl-6-methoxyphenol hydroxylase [EC:1.14.13.-]	PF01494.19	FAD binding domain	coral
	PRJNA576217_D_vRhyme_bin_56_single_line_19	PRJNA576217_D_vRhyme_bin_56_single_line	K01784	galE, GALE; UDP-glucose 4-epimerase [EC:5.1.3.2]			coral
	PRJNA576217_D_vRhyme_bin_56_single_line_79	PRJNA576217_D_vRhyme_bin_56_single_line	K00558	DNMT1, dcm; DNA (cytosine-5)-methyltransferase 1 [EC:2.1.1.37]	PF00145.17	C-5 cytosine-specific DNA methylase	coral
	PRJNA576217_D_vRhyme_bin_6_single_line_21	PRJNA576217_D_vRhyme_bin_6_single_line	K00558	DNMT1, dcm; DNA (cytosine-5)-methyltransferase 1 [EC:2.1.1.37]			coral
	PRJNA576217_D_vRhyme_bin_66_single_line_22	PRJNA576217_D_vRhyme_bin_66_single_line	K01951	guaA, GMPS; GMP synthase (glutamine-hydrolysing) [EC:6.3.5.2]	PF00958.22	GMP synthase C terminal domain	coral
	PRJNA576217_D_vRhyme_bin_71_single_line_10	PRJNA576217_D_vRhyme_bin_71_single_line	K00558	DNMT1, dcm; DNA (cytosine-5)-methyltransferase 1 [EC:2.1.1.37]	PF00145.17	C-5 cytosine-specific DNA methylase	coral
	PRJNA576217_D_vRhyme_bin_71_single_line_145	PRJNA576217_D_vRhyme_bin_71_single_line	K01951	guaA, GMPS; GMP synthase (glutamine-hydrolysing) [EC:6.3.5.2]	PF00958.22	GMP synthase C terminal domain	coral
	PRJNA576217_D_vRhyme_bin_71_single_line_20	PRJNA576217_D_vRhyme_bin_71_single_line	K00558	DNMT1, dcm; DNA (cytosine-5)-methyltransferase 1 [EC:2.1.1.37]	PF00145.17	C-5 cytosine-specific DNA methylase	coral
	PRJNA576217_D_vRhyme_bin_71_single_line_36	PRJNA576217_D_vRhyme_bin_71_single_line	K01658	trpG; anthranilate synthase component II [EC:4.1.3.27]	PF00117.28	Glutamine amidotransferase class-I	coral
	PRJNA576217_D_vRhyme_bin_71_single_line_46	PRJNA576217_D_vRhyme_bin_71_single_line	K00602	purH; phosphoribosylaminoimidazolecarboxamide formyltransferase / IMP cyclohydrolase [EC:2.1.2.3 3.5.4.10]	PF01808.18	AICARFT/IMPCHase bienzyme	coral
	PRJNA576217_D_vRhyme_bin_71_single_line_62	PRJNA576217_D_vRhyme_bin_71_single_line	K00558	DNMT1, dcm; DNA (cytosine-5)-methyltransferase 1 [EC:2.1.1.37]	PF00145.17	C-5 cytosine-specific DNA methylase	coral
	PRJNA576217_D_vRhyme_bin_74_single_line_1	PRJNA576217_D_vRhyme_bin_74_single_line	K01854	glf; UDP-galactopyranose mutase [EC:5.4.99.9]	PF03275.13	UDP-galactopyranose mutase	coral
	PRJNA576217_D_vRhyme_bin_77_single_line_53	PRJNA576217_D_vRhyme_bin_77_single_line	K00558	DNMT1, dcm; DNA (cytosine-5)-methyltransferase 1 [EC:2.1.1.37]	PF00145.17	C-5 cytosine-specific DNA methylase	coral
	PRJNA576217_D_vRhyme_bin_78_single_line_194	PRJNA576217_D_vRhyme_bin_78_single_line	K00558	DNMT1, dcm; DNA (cytosine-5)-methyltransferase 1 [EC:2.1.1.37]	PF00145.17	C-5 cytosine-specific DNA methylase	coral
	PRJNA576217_D_vRhyme_bin_78_single_line_213	PRJNA576217_D_vRhyme_bin_78_single_line	K00558	DNMT1, dcm; DNA (cytosine-5)-methyltransferase 1 [EC:2.1.1.37]	PF00145.17	C-5 cytosine-specific DNA methylase	coral
	PRJNA576217_D_vRhyme_bin_78_single_line_42	PRJNA576217_D_vRhyme_bin_78_single_line	K00558	DNMT1, dcm; DNA (cytosine-5)-methyltransferase 1 [EC:2.1.1.37]	PF00145.17	C-5 cytosine-specific DNA methylase	coral
	PRJNA576217_D_vRhyme_bin_78_single_line_6	PRJNA576217_D_vRhyme_bin_78_single_line	K20249	raiI; acyl homoserine lactone synthase [EC:2.3.1.184]	PF00765.17	Autoinducer synthase	coral
	PRJNA576217_D_vRhyme_bin_80_single_line_30	PRJNA576217_D_vRhyme_bin_80_single_line	K00558	DNMT1, dcm; DNA (cytosine-5)-methyltransferase 1 [EC:2.1.1.37]	PF00145.17	C-5 cytosine-specific DNA methylase	coral
	PRJNA576217_D_vRhyme_bin_83_single_line_101	PRJNA576217_D_vRhyme_bin_83_single_line	K00059	fabG, OAR1; 3-oxoacyl-[acyl-carrier protein] reductase [EC:1.1.1.100]	PF00106.25	short chain dehydrogenase	coral
	PRJNA576217_D_vRhyme_bin_84_single_line_7	PRJNA576217_D_vRhyme_bin_84_single_line	K00558	DNMT1, dcm; DNA (cytosine-5)-methyltransferase 1 [EC:2.1.1.37]	PF00145.17	C-5 cytosine-specific DNA methylase	coral
	PRJNA576217_D_vRhyme_bin_84_single_line_8	PRJNA576217_D_vRhyme_bin_84_single_line	K00558	DNMT1, dcm; DNA (cytosine-5)-methyltransferase 1 [EC:2.1.1.37]	PF00145.17	C-5 cytosine-specific DNA methylase	coral
	PRJNA576217_D_vRhyme_bin_86_single_line_17	PRJNA576217_D_vRhyme_bin_86_single_line	K00640	cysE; serine O-acetyltransferase [EC:2.3.1.30]	PF06426.14	Serine acetyltransferase, N-terminal	coral
	PRJNA576217_D_vRhyme_bin_87_single_line_25	PRJNA576217_D_vRhyme_bin_87_single_line	K00558	DNMT1, dcm; DNA (cytosine-5)-methyltransferase 1 [EC:2.1.1.37]	PF00145.17	C-5 cytosine-specific DNA methylase	coral
	PRJNA576217_D_vRhyme_bin_89_single_line_78	PRJNA576217_D_vRhyme_bin_89_single_line	K00287	DHFR, folA; dihydrofolate reductase [EC:1.5.1.3]	PF00186.19	Dihydrofolate reductase	coral
	PRJNA595374_SRR10686933_NODE_27_length_3801_cov_2.802990_6	PRJNA595374_SRR10686933_NODE_27_length_3801_cov_2.802990	K00012	UGDH, ugd; UDPglucose 6-dehydrogenase [EC:1.1.1.22]	PF00984.19	UDP-glucose/GDP-mannose dehydrogenase family, central domain	coral
	PRJNA595374_SRR10686933_NODE_5_length_7296_cov_4.464024_1	PRJNA595374_SRR10686933_NODE_5_length_7296_cov_4.464024	K11717	sufS; cysteine desulfurase / selenocysteine lyase [EC:2.8.1.7 4.4.1.16]	PF00266.19	Aminotransferase class-V	coral
	PRJNA595374_SRR10686946_NODE_30_length_6540_cov_4.709483_2	PRJNA595374_SRR10686946_NODE_30_length_6540_cov_4.709483	K09882	cobS; cobaltochelatase CobS [EC:6.6.1.2]	PF07728.14	AAA domain (dynein-related subfamily)	coral
	PRJNA595374_SRR21856056_NODE_134_length_3952_cov_3.832692_3	PRJNA595374_SRR21856056_NODE_134_length_3952_cov_3.832692	K01858	INO1, ISYNA1; myo-inositol-1-phosphate synthase [EC:5.5.1.4]			coral
	PRJNA595374_SRR21856056_NODE_32_length_6174_cov_10.825952_6	PRJNA595374_SRR21856056_NODE_32_length_6174_cov_10.825952	K01255	CARP, pepA; leucyl aminopeptidase [EC:3.4.11.1]	PF00883.21	Cytosol aminopeptidase family, catalytic domain	coral
	PRJNA595374_SRR21856056_NODE_32_length_6174_cov_10.825952_7	PRJNA595374_SRR21856056_NODE_32_length_6174_cov_10.825952	K00012	UGDH, ugd; UDPglucose 6-dehydrogenase [EC:1.1.1.22]	PF03721.14	UDP-glucose/GDP-mannose dehydrogenase family, NAD binding domain	coral
	PRJNA595374_SRR21856056_NODE_5_length_16607_cov_10.878323_6	PRJNA595374_SRR21856056_NODE_5_length_16607_cov_10.878323	K14266	prnA, rebH, ktzQ; tryptophan 7-halogenase [EC:1.14.19.9]	PF04820.14	Tryptophan halogenase	coral
	PRJNA595374_SRR21856056_NODE_8_length_14052_cov_9.834107_13	PRJNA595374_SRR21856056_NODE_8_length_14052_cov_9.834107	K00528	fpr; ferredoxin/flavodoxin---NADP+ reductase [EC:1.18.1.2 1.19.1.1]			coral
	PRJNA595374_SRR21856057_NODE_2075_length_2079_cov_4.148221_3	PRJNA595374_SRR21856057_NODE_2075_length_2079_cov_4.148221	K00472	P4HA; prolyl 4-hydroxylase [EC:1.14.11.2]	PF13640.6	2OG-Fe(II) oxygenase superfamily	coral
	PRJNA595374_SRR21856057_NODE_239_length_4825_cov_16.389518_4	PRJNA595374_SRR21856057_NODE_239_length_4825_cov_16.389518	K01784	galE, GALE; UDP-glucose 4-epimerase [EC:5.1.3.2]	PF01370.21	NAD dependent epimerase/dehydratase family	coral
	PRJNA595374_SRR21856057_NODE_239_length_4825_cov_16.389518_5	PRJNA595374_SRR21856057_NODE_239_length_4825_cov_16.389518	K01495	GCH1, folE; GTP cyclohydrolase IA [EC:3.5.4.16]	PF01227.22	GTP cyclohydrolase I	coral
	PRJNA595374_SRR21856057_NODE_3_length_34774_cov_9.912209_33	PRJNA595374_SRR21856057_NODE_3_length_34774_cov_9.912209	K00558	DNMT1, dcm; DNA (cytosine-5)-methyltransferase 1 [EC:2.1.1.37]	PF00145.17	C-5 cytosine-specific DNA methylase	coral
	PRJNA595374_SRR21856058_NODE_10_length_15372_cov_10.678070_4	PRJNA595374_SRR21856058_NODE_10_length_15372_cov_10.678070	K22227	ahbD; heme synthase			coral
	PRJNA595374_SRR21856058_NODE_1574_length_1953_cov_3.138040_6	PRJNA595374_SRR21856058_NODE_1574_length_1953_cov_3.138040	K00472	P4HA; prolyl 4-hydroxylase [EC:1.14.11.2]	PF13640.6	2OG-Fe(II) oxygenase superfamily	coral
	PRJNA595374_SRR21856063_NODE_20_length_8465_cov_4.357551_9	PRJNA595374_SRR21856063_NODE_20_length_8465_cov_4.357551	K00558	DNMT1, dcm; DNA (cytosine-5)-methyltransferase 1 [EC:2.1.1.37]	PF00145.17	C-5 cytosine-specific DNA methylase	coral
	PRJNA595374_SRR21856063_NODE_76_length_4684_cov_4.438756_3	PRJNA595374_SRR21856063_NODE_76_length_4684_cov_4.438756	K09882	cobS; cobaltochelatase CobS [EC:6.6.1.2]	PF07728.14	AAA domain (dynein-related subfamily)	coral
	PRJNA595374_SRR21856063_NODE_76_length_4684_cov_4.438756_5	PRJNA595374_SRR21856063_NODE_76_length_4684_cov_4.438756	K09883	cobT; cobaltochelatase CobT [EC:6.6.1.2]			coral
	PRJNA595374_vRhyme_bin_1_single_line_1	PRJNA595374_vRhyme_bin_1_single_line	K09882	cobS; cobaltochelatase CobS [EC:6.6.1.2]	PF07728.14	AAA domain (dynein-related subfamily)	coral
	PRJNA595374_vRhyme_bin_1_single_line_132	PRJNA595374_vRhyme_bin_1_single_line	K01858	INO1, ISYNA1; myo-inositol-1-phosphate synthase [EC:5.5.1.4]			coral
	PRJNA595374_vRhyme_bin_1_single_line_136	PRJNA595374_vRhyme_bin_1_single_line	K00558	DNMT1, dcm; DNA (cytosine-5)-methyltransferase 1 [EC:2.1.1.37]	PF00145.17	C-5 cytosine-specific DNA methylase	coral
	PRJNA595374_vRhyme_bin_1_single_line_3	PRJNA595374_vRhyme_bin_1_single_line	K09883	cobT; cobaltochelatase CobT [EC:6.6.1.2]			coral
	PRJNA595374_vRhyme_bin_1_single_line_39	PRJNA595374_vRhyme_bin_1_single_line	K21224	kedN5; radical SAM C-methyltransferase			coral
	PRJNA595374_vRhyme_bin_1_single_line_62	PRJNA595374_vRhyme_bin_1_single_line	K03269	lpxH; UDP-2,3-diacylglucosamine hydrolase [EC:3.6.1.54]	PF00149.28	Calcineurin-like phosphoesterase	coral
	PRJNA595374_vRhyme_bin_11_single_line_6	PRJNA595374_vRhyme_bin_11_single_line	K00012	UGDH, ugd; UDPglucose 6-dehydrogenase [EC:1.1.1.22]	PF00984.19	UDP-glucose/GDP-mannose dehydrogenase family, central domain	coral
	PRJNA595374_vRhyme_bin_11_single_line_7	PRJNA595374_vRhyme_bin_11_single_line	K08679	E5.1.3.6; UDP-glucuronate 4-epimerase [EC:5.1.3.6]	PF01370.21	NAD dependent epimerase/dehydratase family	coral
	PRJNA595374_vRhyme_bin_16_single_line_45	PRJNA595374_vRhyme_bin_16_single_line	K00558	DNMT1, dcm; DNA (cytosine-5)-methyltransferase 1 [EC:2.1.1.37]	PF00145.17	C-5 cytosine-specific DNA methylase	coral
	PRJNA595374_vRhyme_bin_23_single_line_26	PRJNA595374_vRhyme_bin_23_single_line	K00558	DNMT1, dcm; DNA (cytosine-5)-methyltransferase 1 [EC:2.1.1.37]	PF00145.17	C-5 cytosine-specific DNA methylase	coral
	PRJNA595374_vRhyme_bin_3_single_line_113	PRJNA595374_vRhyme_bin_3_single_line	K22227	ahbD; heme synthase			coral
	PRJNA595374_vRhyme_bin_3_single_line_115	PRJNA595374_vRhyme_bin_3_single_line	K01243	mtnN, mtn, pfs; adenosylhomocysteine nucleosidase [EC:3.2.2.9]	PF01048.20	Phosphorylase superfamily	coral
	PRJNA595374_vRhyme_bin_3_single_line_164	PRJNA595374_vRhyme_bin_3_single_line	K02078	acpP; acyl carrier protein			coral
	PRJNA595374_vRhyme_bin_3_single_line_168	PRJNA595374_vRhyme_bin_3_single_line	K22227	ahbD; heme synthase	PF04055.21	Radical SAM superfamily	coral
	PRJNA595374_vRhyme_bin_3_single_line_17	PRJNA595374_vRhyme_bin_3_single_line	K22227	ahbD; heme synthase	PF04055.21	Radical SAM superfamily	coral
	PRJNA595374_vRhyme_bin_3_single_line_179	PRJNA595374_vRhyme_bin_3_single_line	K00507	SCD, desC; stearoyl-CoA desaturase (Delta-9 desaturase) [EC:1.14.19.1]			coral
	PRJNA595374_vRhyme_bin_3_single_line_225	PRJNA595374_vRhyme_bin_3_single_line	K11717	sufS; cysteine desulfurase / selenocysteine lyase [EC:2.8.1.7 4.4.1.16]	PF00266.19	Aminotransferase class-V	coral
	PRJNA595374_vRhyme_bin_3_single_line_231	PRJNA595374_vRhyme_bin_3_single_line	K01737	queD, ptpS, PTS; 6-pyruvoyltetrahydropterin/6-carboxytetrahydropterin synthase [EC:4.2.3.12 4.1.2.50]	PF01242.19	6-pyruvoyl tetrahydropterin synthase	coral
	PRJNA595374_vRhyme_bin_3_single_line_26	PRJNA595374_vRhyme_bin_3_single_line	K01255	CARP, pepA; leucyl aminopeptidase [EC:3.4.11.1]	PF00883.21	Cytosol aminopeptidase family, catalytic domain	coral
	PRJNA595374_vRhyme_bin_3_single_line_27	PRJNA595374_vRhyme_bin_3_single_line	K00012	UGDH, ugd; UDPglucose 6-dehydrogenase [EC:1.1.1.22]	PF03721.14	UDP-glucose/GDP-mannose dehydrogenase family, NAD binding domain	coral
	PRJNA595374_vRhyme_bin_3_single_line_282	PRJNA595374_vRhyme_bin_3_single_line	K01495	GCH1, folE; GTP cyclohydrolase IA [EC:3.5.4.16]	PF01227.22	GTP cyclohydrolase I	coral
	PRJNA595374_vRhyme_bin_3_single_line_283	PRJNA595374_vRhyme_bin_3_single_line	K01784	galE, GALE; UDP-glucose 4-epimerase [EC:5.1.3.2]	PF01370.21	NAD dependent epimerase/dehydratase family	coral
	PRJNA595374_vRhyme_bin_3_single_line_29	PRJNA595374_vRhyme_bin_3_single_line	K10026	queE; 7-carboxy-7-deazaguanine synthase [EC:4.3.99.3]			coral
	PRJNA595374_vRhyme_bin_3_single_line_299	PRJNA595374_vRhyme_bin_3_single_line	K14266	prnA, rebH, ktzQ; tryptophan 7-halogenase [EC:1.14.19.9]	PF04820.14	Tryptophan halogenase	coral
	PRJNA595374_vRhyme_bin_3_single_line_58	PRJNA595374_vRhyme_bin_3_single_line	K00528	fpr; ferredoxin/flavodoxin---NADP+ reductase [EC:1.18.1.2 1.19.1.1]			coral
	PRJNA595374_vRhyme_bin_4_single_line_26	PRJNA595374_vRhyme_bin_4_single_line	K22227	ahbD; heme synthase			coral
	PRJNA595374_vRhyme_bin_5_single_line_48	PRJNA595374_vRhyme_bin_5_single_line	K00472	P4HA; prolyl 4-hydroxylase [EC:1.14.11.2]	PF13640.6	2OG-Fe(II) oxygenase superfamily	coral
	PRJNA595374_vRhyme_bin_6_single_line_93	PRJNA595374_vRhyme_bin_6_single_line	K22227	ahbD; heme synthase			coral
	PRJNA595374_vRhyme_bin_8_single_line_18	PRJNA595374_vRhyme_bin_8_single_line	K00012	UGDH, ugd; UDPglucose 6-dehydrogenase [EC:1.1.1.22]	PF00984.19	UDP-glucose/GDP-mannose dehydrogenase family, central domain	coral
	PRJNA595374_vRhyme_bin_9_single_line_2	PRJNA595374_vRhyme_bin_9_single_line	K22227	ahbD; heme synthase			coral
	PRJNA647466_SRR12286145_NODE_26716_length_4961_cov_10.886466_6	PRJNA647466_SRR12286145_NODE_26716_length_4961_cov_10.886466	K00558	DNMT1, dcm; DNA (cytosine-5)-methyltransferase 1 [EC:2.1.1.37]			coral
	PRJNA647466_vRhyme_bin_10_single_line_11	PRJNA647466_vRhyme_bin_10_single_line	K00558	DNMT1, dcm; DNA (cytosine-5)-methyltransferase 1 [EC:2.1.1.37]	PF00145.17	C-5 cytosine-specific DNA methylase	coral
	PRJNA647466_vRhyme_bin_10_single_line_12	PRJNA647466_vRhyme_bin_10_single_line	K00558	DNMT1, dcm; DNA (cytosine-5)-methyltransferase 1 [EC:2.1.1.37]	PF00145.17	C-5 cytosine-specific DNA methylase	coral
	PRJNA647466_vRhyme_bin_10_single_line_16	PRJNA647466_vRhyme_bin_10_single_line	K17398	DNMT3A; DNA (cytosine-5)-methyltransferase 3A [EC:2.1.1.37]			coral
	PRJNA647466_vRhyme_bin_10_single_line_30	PRJNA647466_vRhyme_bin_10_single_line	K00558	DNMT1, dcm; DNA (cytosine-5)-methyltransferase 1 [EC:2.1.1.37]			coral
	PRJNA647466_vRhyme_bin_10_single_line_43	PRJNA647466_vRhyme_bin_10_single_line	K11175	purN; phosphoribosylglycinamide formyltransferase 1 [EC:2.1.2.2]	PF00551.19	Formyl transferase	coral
	PRJNA647466_vRhyme_bin_10_single_line_50	PRJNA647466_vRhyme_bin_10_single_line	K00558	DNMT1, dcm; DNA (cytosine-5)-methyltransferase 1 [EC:2.1.1.37]			coral
	PRJNA647466_vRhyme_bin_10_single_line_59	PRJNA647466_vRhyme_bin_10_single_line	K17398	DNMT3A; DNA (cytosine-5)-methyltransferase 3A [EC:2.1.1.37]			coral
	PRJNA647466_vRhyme_bin_10_single_line_7	PRJNA647466_vRhyme_bin_10_single_line	K00558	DNMT1, dcm; DNA (cytosine-5)-methyltransferase 1 [EC:2.1.1.37]	PF00145.17	C-5 cytosine-specific DNA methylase	coral
	PRJNA647466_vRhyme_bin_11_single_line_104	PRJNA647466_vRhyme_bin_11_single_line	K17398	DNMT3A; DNA (cytosine-5)-methyltransferase 3A [EC:2.1.1.37]			coral
	PRJNA647466_vRhyme_bin_11_single_line_14	PRJNA647466_vRhyme_bin_11_single_line	K17398	DNMT3A; DNA (cytosine-5)-methyltransferase 3A [EC:2.1.1.37]			coral
	PRJNA647466_vRhyme_bin_11_single_line_23	PRJNA647466_vRhyme_bin_11_single_line	K17398	DNMT3A; DNA (cytosine-5)-methyltransferase 3A [EC:2.1.1.37]	PF00145.17	C-5 cytosine-specific DNA methylase	coral
	PRJNA647466_vRhyme_bin_11_single_line_34	PRJNA647466_vRhyme_bin_11_single_line	K17398	DNMT3A; DNA (cytosine-5)-methyltransferase 3A [EC:2.1.1.37]			coral
	PRJNA647466_vRhyme_bin_11_single_line_43	PRJNA647466_vRhyme_bin_11_single_line	K03462	NAMPT; nicotinamide phosphoribosyltransferase [EC:2.4.2.12]	PF18127.1	Domain of unknown function (DUF5598)	coral
	PRJNA647466_vRhyme_bin_11_single_line_44	PRJNA647466_vRhyme_bin_11_single_line	K03462	NAMPT; nicotinamide phosphoribosyltransferase [EC:2.4.2.12]	PF04095.16	Nicotinate phosphoribosyltransferase (NAPRTase) family	coral
	PRJNA647466_vRhyme_bin_11_single_line_76	PRJNA647466_vRhyme_bin_11_single_line	K00558	DNMT1, dcm; DNA (cytosine-5)-methyltransferase 1 [EC:2.1.1.37]			coral
	PRJNA647466_vRhyme_bin_11_single_line_82	PRJNA647466_vRhyme_bin_11_single_line	K17398	DNMT3A; DNA (cytosine-5)-methyltransferase 3A [EC:2.1.1.37]			coral
	PRJNA647466_vRhyme_bin_11_single_line_90	PRJNA647466_vRhyme_bin_11_single_line	K17398	DNMT3A; DNA (cytosine-5)-methyltransferase 3A [EC:2.1.1.37]			coral
	PRJNA647466_vRhyme_bin_11_single_line_99	PRJNA647466_vRhyme_bin_11_single_line	K00558	DNMT1, dcm; DNA (cytosine-5)-methyltransferase 1 [EC:2.1.1.37]	PF00145.17	C-5 cytosine-specific DNA methylase	coral
	PRJNA647466_vRhyme_bin_13_single_line_24	PRJNA647466_vRhyme_bin_13_single_line	K17398	DNMT3A; DNA (cytosine-5)-methyltransferase 3A [EC:2.1.1.37]	PF00145.17	C-5 cytosine-specific DNA methylase	coral
	PRJNA647466_vRhyme_bin_13_single_line_3	PRJNA647466_vRhyme_bin_13_single_line	K00558	DNMT1, dcm; DNA (cytosine-5)-methyltransferase 1 [EC:2.1.1.37]	PF00145.17	C-5 cytosine-specific DNA methylase	coral
	PRJNA647466_vRhyme_bin_13_single_line_68	PRJNA647466_vRhyme_bin_13_single_line	K00558	DNMT1, dcm; DNA (cytosine-5)-methyltransferase 1 [EC:2.1.1.37]			coral
	PRJNA647466_vRhyme_bin_14_single_line_123	PRJNA647466_vRhyme_bin_14_single_line	K00558	DNMT1, dcm; DNA (cytosine-5)-methyltransferase 1 [EC:2.1.1.37]	PF00145.17	C-5 cytosine-specific DNA methylase	coral
	PRJNA647466_vRhyme_bin_14_single_line_128	PRJNA647466_vRhyme_bin_14_single_line	K00558	DNMT1, dcm; DNA (cytosine-5)-methyltransferase 1 [EC:2.1.1.37]			coral
	PRJNA647466_vRhyme_bin_14_single_line_149	PRJNA647466_vRhyme_bin_14_single_line	K00558	DNMT1, dcm; DNA (cytosine-5)-methyltransferase 1 [EC:2.1.1.37]	PF00145.17	C-5 cytosine-specific DNA methylase	coral
	PRJNA647466_vRhyme_bin_14_single_line_154	PRJNA647466_vRhyme_bin_14_single_line	K00558	DNMT1, dcm; DNA (cytosine-5)-methyltransferase 1 [EC:2.1.1.37]	PF00145.17	C-5 cytosine-specific DNA methylase	coral
	PRJNA647466_vRhyme_bin_14_single_line_159	PRJNA647466_vRhyme_bin_14_single_line	K00558	DNMT1, dcm; DNA (cytosine-5)-methyltransferase 1 [EC:2.1.1.37]	PF00145.17	C-5 cytosine-specific DNA methylase	coral
	PRJNA647466_vRhyme_bin_14_single_line_16	PRJNA647466_vRhyme_bin_14_single_line	K00558	DNMT1, dcm; DNA (cytosine-5)-methyltransferase 1 [EC:2.1.1.37]			coral
	PRJNA647466_vRhyme_bin_14_single_line_163	PRJNA647466_vRhyme_bin_14_single_line	K00558	DNMT1, dcm; DNA (cytosine-5)-methyltransferase 1 [EC:2.1.1.37]	PF00145.17	C-5 cytosine-specific DNA methylase	coral
	PRJNA647466_vRhyme_bin_14_single_line_18	PRJNA647466_vRhyme_bin_14_single_line	K00558	DNMT1, dcm; DNA (cytosine-5)-methyltransferase 1 [EC:2.1.1.37]	PF00145.17	C-5 cytosine-specific DNA methylase	coral
	PRJNA647466_vRhyme_bin_14_single_line_27	PRJNA647466_vRhyme_bin_14_single_line	K00558	DNMT1, dcm; DNA (cytosine-5)-methyltransferase 1 [EC:2.1.1.37]			coral
	PRJNA647466_vRhyme_bin_14_single_line_29	PRJNA647466_vRhyme_bin_14_single_line	K00558	DNMT1, dcm; DNA (cytosine-5)-methyltransferase 1 [EC:2.1.1.37]	PF00145.17	C-5 cytosine-specific DNA methylase	coral
	PRJNA647466_vRhyme_bin_14_single_line_38	PRJNA647466_vRhyme_bin_14_single_line	K00558	DNMT1, dcm; DNA (cytosine-5)-methyltransferase 1 [EC:2.1.1.37]	PF00145.17	C-5 cytosine-specific DNA methylase	coral
	PRJNA647466_vRhyme_bin_14_single_line_51	PRJNA647466_vRhyme_bin_14_single_line	K17398	DNMT3A; DNA (cytosine-5)-methyltransferase 3A [EC:2.1.1.37]			coral
	PRJNA647466_vRhyme_bin_14_single_line_56	PRJNA647466_vRhyme_bin_14_single_line	K00558	DNMT1, dcm; DNA (cytosine-5)-methyltransferase 1 [EC:2.1.1.37]	PF00145.17	C-5 cytosine-specific DNA methylase	coral
	PRJNA647466_vRhyme_bin_14_single_line_71	PRJNA647466_vRhyme_bin_14_single_line	K00558	DNMT1, dcm; DNA (cytosine-5)-methyltransferase 1 [EC:2.1.1.37]			coral
	PRJNA647466_vRhyme_bin_14_single_line_8	PRJNA647466_vRhyme_bin_14_single_line	K00558	DNMT1, dcm; DNA (cytosine-5)-methyltransferase 1 [EC:2.1.1.37]			coral
	PRJNA647466_vRhyme_bin_14_single_line_86	PRJNA647466_vRhyme_bin_14_single_line	K00558	DNMT1, dcm; DNA (cytosine-5)-methyltransferase 1 [EC:2.1.1.37]	PF00145.17	C-5 cytosine-specific DNA methylase	coral
	PRJNA647466_vRhyme_bin_14_single_line_92	PRJNA647466_vRhyme_bin_14_single_line	K00558	DNMT1, dcm; DNA (cytosine-5)-methyltransferase 1 [EC:2.1.1.37]			coral
	PRJNA647466_vRhyme_bin_15_single_line_13	PRJNA647466_vRhyme_bin_15_single_line	K17398	DNMT3A; DNA (cytosine-5)-methyltransferase 3A [EC:2.1.1.37]			coral
	PRJNA647466_vRhyme_bin_15_single_line_32	PRJNA647466_vRhyme_bin_15_single_line	K17398	DNMT3A; DNA (cytosine-5)-methyltransferase 3A [EC:2.1.1.37]			coral
	PRJNA647466_vRhyme_bin_15_single_line_40	PRJNA647466_vRhyme_bin_15_single_line	K00558	DNMT1, dcm; DNA (cytosine-5)-methyltransferase 1 [EC:2.1.1.37]			coral
	PRJNA647466_vRhyme_bin_15_single_line_44	PRJNA647466_vRhyme_bin_15_single_line	K17398	DNMT3A; DNA (cytosine-5)-methyltransferase 3A [EC:2.1.1.37]			coral
	PRJNA647466_vRhyme_bin_15_single_line_54	PRJNA647466_vRhyme_bin_15_single_line	K00558	DNMT1, dcm; DNA (cytosine-5)-methyltransferase 1 [EC:2.1.1.37]	PF00145.17	C-5 cytosine-specific DNA methylase	coral
	PRJNA647466_vRhyme_bin_15_single_line_66	PRJNA647466_vRhyme_bin_15_single_line	K00558	DNMT1, dcm; DNA (cytosine-5)-methyltransferase 1 [EC:2.1.1.37]			coral
	PRJNA647466_vRhyme_bin_15_single_line_73	PRJNA647466_vRhyme_bin_15_single_line	K17398	DNMT3A; DNA (cytosine-5)-methyltransferase 3A [EC:2.1.1.37]			coral
	PRJNA647466_vRhyme_bin_15_single_line_8	PRJNA647466_vRhyme_bin_15_single_line	K17398	DNMT3A; DNA (cytosine-5)-methyltransferase 3A [EC:2.1.1.37]			coral
	PRJNA647466_vRhyme_bin_16_single_line_108	PRJNA647466_vRhyme_bin_16_single_line	K00558	DNMT1, dcm; DNA (cytosine-5)-methyltransferase 1 [EC:2.1.1.37]	PF00145.17	C-5 cytosine-specific DNA methylase	coral
	PRJNA647466_vRhyme_bin_16_single_line_12	PRJNA647466_vRhyme_bin_16_single_line	K00558	DNMT1, dcm; DNA (cytosine-5)-methyltransferase 1 [EC:2.1.1.37]	PF00145.17	C-5 cytosine-specific DNA methylase	coral
	PRJNA647466_vRhyme_bin_16_single_line_129	PRJNA647466_vRhyme_bin_16_single_line	K00558	DNMT1, dcm; DNA (cytosine-5)-methyltransferase 1 [EC:2.1.1.37]	PF00145.17	C-5 cytosine-specific DNA methylase	coral
	PRJNA647466_vRhyme_bin_16_single_line_47	PRJNA647466_vRhyme_bin_16_single_line	K17398	DNMT3A; DNA (cytosine-5)-methyltransferase 3A [EC:2.1.1.37]			coral
	PRJNA647466_vRhyme_bin_16_single_line_74	PRJNA647466_vRhyme_bin_16_single_line	K00558	DNMT1, dcm; DNA (cytosine-5)-methyltransferase 1 [EC:2.1.1.37]	PF00145.17	C-5 cytosine-specific DNA methylase	coral
	PRJNA647466_vRhyme_bin_16_single_line_79	PRJNA647466_vRhyme_bin_16_single_line	K00558	DNMT1, dcm; DNA (cytosine-5)-methyltransferase 1 [EC:2.1.1.37]			coral
	PRJNA647466_vRhyme_bin_16_single_line_93	PRJNA647466_vRhyme_bin_16_single_line	K17398	DNMT3A; DNA (cytosine-5)-methyltransferase 3A [EC:2.1.1.37]			coral
	PRJNA647466_vRhyme_bin_17_single_line_1	PRJNA647466_vRhyme_bin_17_single_line	K00558	DNMT1, dcm; DNA (cytosine-5)-methyltransferase 1 [EC:2.1.1.37]	PF00145.17	C-5 cytosine-specific DNA methylase	coral
	PRJNA647466_vRhyme_bin_17_single_line_108	PRJNA647466_vRhyme_bin_17_single_line	K17398	DNMT3A; DNA (cytosine-5)-methyltransferase 3A [EC:2.1.1.37]			coral
	PRJNA647466_vRhyme_bin_17_single_line_122	PRJNA647466_vRhyme_bin_17_single_line	K00558	DNMT1, dcm; DNA (cytosine-5)-methyltransferase 1 [EC:2.1.1.37]			coral
	PRJNA647466_vRhyme_bin_17_single_line_133	PRJNA647466_vRhyme_bin_17_single_line	K00558	DNMT1, dcm; DNA (cytosine-5)-methyltransferase 1 [EC:2.1.1.37]			coral
	PRJNA647466_vRhyme_bin_17_single_line_136	PRJNA647466_vRhyme_bin_17_single_line	K17398	DNMT3A; DNA (cytosine-5)-methyltransferase 3A [EC:2.1.1.37]			coral
	PRJNA647466_vRhyme_bin_17_single_line_147	PRJNA647466_vRhyme_bin_17_single_line	K00558	DNMT1, dcm; DNA (cytosine-5)-methyltransferase 1 [EC:2.1.1.37]			coral
	PRJNA647466_vRhyme_bin_17_single_line_156	PRJNA647466_vRhyme_bin_17_single_line	K00558	DNMT1, dcm; DNA (cytosine-5)-methyltransferase 1 [EC:2.1.1.37]			coral
	PRJNA647466_vRhyme_bin_17_single_line_169	PRJNA647466_vRhyme_bin_17_single_line	K17398	DNMT3A; DNA (cytosine-5)-methyltransferase 3A [EC:2.1.1.37]			coral
	PRJNA647466_vRhyme_bin_17_single_line_173	PRJNA647466_vRhyme_bin_17_single_line	K00558	DNMT1, dcm; DNA (cytosine-5)-methyltransferase 1 [EC:2.1.1.37]	PF00145.17	C-5 cytosine-specific DNA methylase	coral
	PRJNA647466_vRhyme_bin_17_single_line_18	PRJNA647466_vRhyme_bin_17_single_line	K17398	DNMT3A; DNA (cytosine-5)-methyltransferase 3A [EC:2.1.1.37]			coral
	PRJNA647466_vRhyme_bin_17_single_line_182	PRJNA647466_vRhyme_bin_17_single_line	K00558	DNMT1, dcm; DNA (cytosine-5)-methyltransferase 1 [EC:2.1.1.37]			coral
	PRJNA647466_vRhyme_bin_17_single_line_188	PRJNA647466_vRhyme_bin_17_single_line	K00558	DNMT1, dcm; DNA (cytosine-5)-methyltransferase 1 [EC:2.1.1.37]			coral
	PRJNA647466_vRhyme_bin_17_single_line_192	PRJNA647466_vRhyme_bin_17_single_line	K00558	DNMT1, dcm; DNA (cytosine-5)-methyltransferase 1 [EC:2.1.1.37]	PF00145.17	C-5 cytosine-specific DNA methylase	coral
	PRJNA647466_vRhyme_bin_17_single_line_199	PRJNA647466_vRhyme_bin_17_single_line	K00558	DNMT1, dcm; DNA (cytosine-5)-methyltransferase 1 [EC:2.1.1.37]			coral
	PRJNA647466_vRhyme_bin_17_single_line_2	PRJNA647466_vRhyme_bin_17_single_line	K00558	DNMT1, dcm; DNA (cytosine-5)-methyltransferase 1 [EC:2.1.1.37]	PF00145.17	C-5 cytosine-specific DNA methylase	coral
	PRJNA647466_vRhyme_bin_17_single_line_210	PRJNA647466_vRhyme_bin_17_single_line	K00558	DNMT1, dcm; DNA (cytosine-5)-methyltransferase 1 [EC:2.1.1.37]	PF00145.17	C-5 cytosine-specific DNA methylase	coral
	PRJNA647466_vRhyme_bin_17_single_line_27	PRJNA647466_vRhyme_bin_17_single_line	K17398	DNMT3A; DNA (cytosine-5)-methyltransferase 3A [EC:2.1.1.37]			coral
	PRJNA647466_vRhyme_bin_17_single_line_33	PRJNA647466_vRhyme_bin_17_single_line	K00558	DNMT1, dcm; DNA (cytosine-5)-methyltransferase 1 [EC:2.1.1.37]			coral
	PRJNA647466_vRhyme_bin_17_single_line_49	PRJNA647466_vRhyme_bin_17_single_line	K17398	DNMT3A; DNA (cytosine-5)-methyltransferase 3A [EC:2.1.1.37]			coral
	PRJNA647466_vRhyme_bin_17_single_line_58	PRJNA647466_vRhyme_bin_17_single_line	K17398	DNMT3A; DNA (cytosine-5)-methyltransferase 3A [EC:2.1.1.37]			coral
	PRJNA647466_vRhyme_bin_17_single_line_61	PRJNA647466_vRhyme_bin_17_single_line	K00558	DNMT1, dcm; DNA (cytosine-5)-methyltransferase 1 [EC:2.1.1.37]	PF00145.17	C-5 cytosine-specific DNA methylase	coral
	PRJNA647466_vRhyme_bin_17_single_line_74	PRJNA647466_vRhyme_bin_17_single_line	K17398	DNMT3A; DNA (cytosine-5)-methyltransferase 3A [EC:2.1.1.37]			coral
	PRJNA647466_vRhyme_bin_17_single_line_87	PRJNA647466_vRhyme_bin_17_single_line	K17398	DNMT3A; DNA (cytosine-5)-methyltransferase 3A [EC:2.1.1.37]			coral
	PRJNA647466_vRhyme_bin_17_single_line_99	PRJNA647466_vRhyme_bin_17_single_line	K00558	DNMT1, dcm; DNA (cytosine-5)-methyltransferase 1 [EC:2.1.1.37]			coral
	PRJNA647466_vRhyme_bin_18_single_line_17	PRJNA647466_vRhyme_bin_18_single_line	K00558	DNMT1, dcm; DNA (cytosine-5)-methyltransferase 1 [EC:2.1.1.37]			coral
	PRJNA647466_vRhyme_bin_18_single_line_36	PRJNA647466_vRhyme_bin_18_single_line	K00558	DNMT1, dcm; DNA (cytosine-5)-methyltransferase 1 [EC:2.1.1.37]	PF00145.17	C-5 cytosine-specific DNA methylase	coral
	PRJNA647466_vRhyme_bin_18_single_line_68	PRJNA647466_vRhyme_bin_18_single_line	K00558	DNMT1, dcm; DNA (cytosine-5)-methyltransferase 1 [EC:2.1.1.37]	PF00145.17	C-5 cytosine-specific DNA methylase	coral
	PRJNA647466_vRhyme_bin_2_single_line_132	PRJNA647466_vRhyme_bin_2_single_line	K00558	DNMT1, dcm; DNA (cytosine-5)-methyltransferase 1 [EC:2.1.1.37]	PF00145.17	C-5 cytosine-specific DNA methylase	coral
	PRJNA647466_vRhyme_bin_2_single_line_138	PRJNA647466_vRhyme_bin_2_single_line	K17398	DNMT3A; DNA (cytosine-5)-methyltransferase 3A [EC:2.1.1.37]			coral
	PRJNA647466_vRhyme_bin_2_single_line_146	PRJNA647466_vRhyme_bin_2_single_line	K17398	DNMT3A; DNA (cytosine-5)-methyltransferase 3A [EC:2.1.1.37]			coral
	PRJNA647466_vRhyme_bin_2_single_line_169	PRJNA647466_vRhyme_bin_2_single_line	K00558	DNMT1, dcm; DNA (cytosine-5)-methyltransferase 1 [EC:2.1.1.37]	PF00145.17	C-5 cytosine-specific DNA methylase	coral
	PRJNA647466_vRhyme_bin_2_single_line_185	PRJNA647466_vRhyme_bin_2_single_line	K17398	DNMT3A; DNA (cytosine-5)-methyltransferase 3A [EC:2.1.1.37]			coral
	PRJNA647466_vRhyme_bin_2_single_line_194	PRJNA647466_vRhyme_bin_2_single_line	K00558	DNMT1, dcm; DNA (cytosine-5)-methyltransferase 1 [EC:2.1.1.37]	PF00145.17	C-5 cytosine-specific DNA methylase	coral
	PRJNA647466_vRhyme_bin_2_single_line_198	PRJNA647466_vRhyme_bin_2_single_line	K00558	DNMT1, dcm; DNA (cytosine-5)-methyltransferase 1 [EC:2.1.1.37]	PF00145.17	C-5 cytosine-specific DNA methylase	coral
	PRJNA647466_vRhyme_bin_2_single_line_204	PRJNA647466_vRhyme_bin_2_single_line	K00558	DNMT1, dcm; DNA (cytosine-5)-methyltransferase 1 [EC:2.1.1.37]	PF00145.17	C-5 cytosine-specific DNA methylase	coral
	PRJNA647466_vRhyme_bin_2_single_line_21	PRJNA647466_vRhyme_bin_2_single_line	K00558	DNMT1, dcm; DNA (cytosine-5)-methyltransferase 1 [EC:2.1.1.37]	PF00145.17	C-5 cytosine-specific DNA methylase	coral
	PRJNA647466_vRhyme_bin_2_single_line_237	PRJNA647466_vRhyme_bin_2_single_line	K00558	DNMT1, dcm; DNA (cytosine-5)-methyltransferase 1 [EC:2.1.1.37]	PF00145.17	C-5 cytosine-specific DNA methylase	coral
	PRJNA647466_vRhyme_bin_2_single_line_257	PRJNA647466_vRhyme_bin_2_single_line	K17398	DNMT3A; DNA (cytosine-5)-methyltransferase 3A [EC:2.1.1.37]			coral
	PRJNA647466_vRhyme_bin_2_single_line_30	PRJNA647466_vRhyme_bin_2_single_line	K17398	DNMT3A; DNA (cytosine-5)-methyltransferase 3A [EC:2.1.1.37]			coral
	PRJNA647466_vRhyme_bin_2_single_line_51	PRJNA647466_vRhyme_bin_2_single_line	K00558	DNMT1, dcm; DNA (cytosine-5)-methyltransferase 1 [EC:2.1.1.37]	PF00145.17	C-5 cytosine-specific DNA methylase	coral
	PRJNA647466_vRhyme_bin_2_single_line_56	PRJNA647466_vRhyme_bin_2_single_line	K00558	DNMT1, dcm; DNA (cytosine-5)-methyltransferase 1 [EC:2.1.1.37]	PF00145.17	C-5 cytosine-specific DNA methylase	coral
	PRJNA647466_vRhyme_bin_2_single_line_57	PRJNA647466_vRhyme_bin_2_single_line	K00558	DNMT1, dcm; DNA (cytosine-5)-methyltransferase 1 [EC:2.1.1.37]	PF00145.17	C-5 cytosine-specific DNA methylase	coral
	PRJNA647466_vRhyme_bin_2_single_line_78	PRJNA647466_vRhyme_bin_2_single_line	K00558	DNMT1, dcm; DNA (cytosine-5)-methyltransferase 1 [EC:2.1.1.37]	PF00145.17	C-5 cytosine-specific DNA methylase	coral
	PRJNA647466_vRhyme_bin_29_single_line_1	PRJNA647466_vRhyme_bin_29_single_line	K00558	DNMT1, dcm; DNA (cytosine-5)-methyltransferase 1 [EC:2.1.1.37]	PF00145.17	C-5 cytosine-specific DNA methylase	coral
	PRJNA647466_vRhyme_bin_29_single_line_31	PRJNA647466_vRhyme_bin_29_single_line	K00558	DNMT1, dcm; DNA (cytosine-5)-methyltransferase 1 [EC:2.1.1.37]	PF00145.17	C-5 cytosine-specific DNA methylase	coral
	PRJNA647466_vRhyme_bin_29_single_line_34	PRJNA647466_vRhyme_bin_29_single_line	K00558	DNMT1, dcm; DNA (cytosine-5)-methyltransferase 1 [EC:2.1.1.37]	PF00145.17	C-5 cytosine-specific DNA methylase	coral
	PRJNA647466_vRhyme_bin_29_single_line_48	PRJNA647466_vRhyme_bin_29_single_line	K00558	DNMT1, dcm; DNA (cytosine-5)-methyltransferase 1 [EC:2.1.1.37]	PF00145.17	C-5 cytosine-specific DNA methylase	coral
	PRJNA647466_vRhyme_bin_29_single_line_62	PRJNA647466_vRhyme_bin_29_single_line	K00558	DNMT1, dcm; DNA (cytosine-5)-methyltransferase 1 [EC:2.1.1.37]	PF00145.17	C-5 cytosine-specific DNA methylase	coral
	PRJNA647466_vRhyme_bin_3_single_line_123	PRJNA647466_vRhyme_bin_3_single_line	K00558	DNMT1, dcm; DNA (cytosine-5)-methyltransferase 1 [EC:2.1.1.37]	PF00145.17	C-5 cytosine-specific DNA methylase	coral
	PRJNA647466_vRhyme_bin_3_single_line_129	PRJNA647466_vRhyme_bin_3_single_line	K00558	DNMT1, dcm; DNA (cytosine-5)-methyltransferase 1 [EC:2.1.1.37]			coral
	PRJNA647466_vRhyme_bin_3_single_line_145	PRJNA647466_vRhyme_bin_3_single_line	K00558	DNMT1, dcm; DNA (cytosine-5)-methyltransferase 1 [EC:2.1.1.37]			coral
	PRJNA647466_vRhyme_bin_3_single_line_162	PRJNA647466_vRhyme_bin_3_single_line	K00558	DNMT1, dcm; DNA (cytosine-5)-methyltransferase 1 [EC:2.1.1.37]	PF00145.17	C-5 cytosine-specific DNA methylase	coral
	PRJNA647466_vRhyme_bin_3_single_line_187	PRJNA647466_vRhyme_bin_3_single_line	K00558	DNMT1, dcm; DNA (cytosine-5)-methyltransferase 1 [EC:2.1.1.37]	PF00145.17	C-5 cytosine-specific DNA methylase	coral
	PRJNA647466_vRhyme_bin_3_single_line_199	PRJNA647466_vRhyme_bin_3_single_line	K00558	DNMT1, dcm; DNA (cytosine-5)-methyltransferase 1 [EC:2.1.1.37]	PF00145.17	C-5 cytosine-specific DNA methylase	coral
	PRJNA647466_vRhyme_bin_3_single_line_206	PRJNA647466_vRhyme_bin_3_single_line	K00558	DNMT1, dcm; DNA (cytosine-5)-methyltransferase 1 [EC:2.1.1.37]	PF00145.17	C-5 cytosine-specific DNA methylase	coral
	PRJNA647466_vRhyme_bin_3_single_line_219	PRJNA647466_vRhyme_bin_3_single_line	K00558	DNMT1, dcm; DNA (cytosine-5)-methyltransferase 1 [EC:2.1.1.37]	PF00145.17	C-5 cytosine-specific DNA methylase	coral
	PRJNA647466_vRhyme_bin_3_single_line_248	PRJNA647466_vRhyme_bin_3_single_line	K00558	DNMT1, dcm; DNA (cytosine-5)-methyltransferase 1 [EC:2.1.1.37]	PF00145.17	C-5 cytosine-specific DNA methylase	coral
	PRJNA647466_vRhyme_bin_3_single_line_269	PRJNA647466_vRhyme_bin_3_single_line	K17398	DNMT3A; DNA (cytosine-5)-methyltransferase 3A [EC:2.1.1.37]			coral
	PRJNA647466_vRhyme_bin_3_single_line_274	PRJNA647466_vRhyme_bin_3_single_line	K00558	DNMT1, dcm; DNA (cytosine-5)-methyltransferase 1 [EC:2.1.1.37]	PF00145.17	C-5 cytosine-specific DNA methylase	coral
	PRJNA647466_vRhyme_bin_3_single_line_289	PRJNA647466_vRhyme_bin_3_single_line	K00558	DNMT1, dcm; DNA (cytosine-5)-methyltransferase 1 [EC:2.1.1.37]	PF00145.17	C-5 cytosine-specific DNA methylase	coral
	PRJNA647466_vRhyme_bin_3_single_line_310	PRJNA647466_vRhyme_bin_3_single_line	K17398	DNMT3A; DNA (cytosine-5)-methyltransferase 3A [EC:2.1.1.37]			coral
	PRJNA647466_vRhyme_bin_3_single_line_329	PRJNA647466_vRhyme_bin_3_single_line	K00558	DNMT1, dcm; DNA (cytosine-5)-methyltransferase 1 [EC:2.1.1.37]			coral
	PRJNA647466_vRhyme_bin_3_single_line_33	PRJNA647466_vRhyme_bin_3_single_line	K00558	DNMT1, dcm; DNA (cytosine-5)-methyltransferase 1 [EC:2.1.1.37]	PF00145.17	C-5 cytosine-specific DNA methylase	coral
	PRJNA647466_vRhyme_bin_3_single_line_371	PRJNA647466_vRhyme_bin_3_single_line	K00558	DNMT1, dcm; DNA (cytosine-5)-methyltransferase 1 [EC:2.1.1.37]	PF00145.17	C-5 cytosine-specific DNA methylase	coral
	PRJNA647466_vRhyme_bin_3_single_line_387	PRJNA647466_vRhyme_bin_3_single_line	K00558	DNMT1, dcm; DNA (cytosine-5)-methyltransferase 1 [EC:2.1.1.37]	PF00145.17	C-5 cytosine-specific DNA methylase	coral
	PRJNA647466_vRhyme_bin_3_single_line_393	PRJNA647466_vRhyme_bin_3_single_line	K00558	DNMT1, dcm; DNA (cytosine-5)-methyltransferase 1 [EC:2.1.1.37]	PF00145.17	C-5 cytosine-specific DNA methylase	coral
	PRJNA647466_vRhyme_bin_3_single_line_412	PRJNA647466_vRhyme_bin_3_single_line	K00558	DNMT1, dcm; DNA (cytosine-5)-methyltransferase 1 [EC:2.1.1.37]	PF00145.17	C-5 cytosine-specific DNA methylase	coral
	PRJNA647466_vRhyme_bin_3_single_line_420	PRJNA647466_vRhyme_bin_3_single_line	K17398	DNMT3A; DNA (cytosine-5)-methyltransferase 3A [EC:2.1.1.37]			coral
	PRJNA647466_vRhyme_bin_3_single_line_426	PRJNA647466_vRhyme_bin_3_single_line	K00558	DNMT1, dcm; DNA (cytosine-5)-methyltransferase 1 [EC:2.1.1.37]	PF00145.17	C-5 cytosine-specific DNA methylase	coral
	PRJNA647466_vRhyme_bin_3_single_line_446	PRJNA647466_vRhyme_bin_3_single_line	K00558	DNMT1, dcm; DNA (cytosine-5)-methyltransferase 1 [EC:2.1.1.37]	PF00145.17	C-5 cytosine-specific DNA methylase	coral
	PRJNA647466_vRhyme_bin_3_single_line_453	PRJNA647466_vRhyme_bin_3_single_line	K00558	DNMT1, dcm; DNA (cytosine-5)-methyltransferase 1 [EC:2.1.1.37]	PF00145.17	C-5 cytosine-specific DNA methylase	coral
	PRJNA647466_vRhyme_bin_3_single_line_472	PRJNA647466_vRhyme_bin_3_single_line	K00558	DNMT1, dcm; DNA (cytosine-5)-methyltransferase 1 [EC:2.1.1.37]			coral
	PRJNA647466_vRhyme_bin_3_single_line_480	PRJNA647466_vRhyme_bin_3_single_line	K00558	DNMT1, dcm; DNA (cytosine-5)-methyltransferase 1 [EC:2.1.1.37]			coral
	PRJNA647466_vRhyme_bin_3_single_line_49	PRJNA647466_vRhyme_bin_3_single_line	K00558	DNMT1, dcm; DNA (cytosine-5)-methyltransferase 1 [EC:2.1.1.37]	PF00145.17	C-5 cytosine-specific DNA methylase	coral
	PRJNA647466_vRhyme_bin_3_single_line_506	PRJNA647466_vRhyme_bin_3_single_line	K17398	DNMT3A; DNA (cytosine-5)-methyltransferase 3A [EC:2.1.1.37]			coral
	PRJNA647466_vRhyme_bin_3_single_line_544	PRJNA647466_vRhyme_bin_3_single_line	K00558	DNMT1, dcm; DNA (cytosine-5)-methyltransferase 1 [EC:2.1.1.37]	PF00145.17	C-5 cytosine-specific DNA methylase	coral
	PRJNA647466_vRhyme_bin_3_single_line_561	PRJNA647466_vRhyme_bin_3_single_line	K00558	DNMT1, dcm; DNA (cytosine-5)-methyltransferase 1 [EC:2.1.1.37]	PF00145.17	C-5 cytosine-specific DNA methylase	coral
	PRJNA647466_vRhyme_bin_3_single_line_570	PRJNA647466_vRhyme_bin_3_single_line	K00558	DNMT1, dcm; DNA (cytosine-5)-methyltransferase 1 [EC:2.1.1.37]			coral
	PRJNA647466_vRhyme_bin_3_single_line_583	PRJNA647466_vRhyme_bin_3_single_line	K00558	DNMT1, dcm; DNA (cytosine-5)-methyltransferase 1 [EC:2.1.1.37]	PF00145.17	C-5 cytosine-specific DNA methylase	coral
	PRJNA647466_vRhyme_bin_3_single_line_591	PRJNA647466_vRhyme_bin_3_single_line	K00558	DNMT1, dcm; DNA (cytosine-5)-methyltransferase 1 [EC:2.1.1.37]	PF00145.17	C-5 cytosine-specific DNA methylase	coral
	PRJNA647466_vRhyme_bin_3_single_line_646	PRJNA647466_vRhyme_bin_3_single_line	K17398	DNMT3A; DNA (cytosine-5)-methyltransferase 3A [EC:2.1.1.37]			coral
	PRJNA647466_vRhyme_bin_3_single_line_658	PRJNA647466_vRhyme_bin_3_single_line	K17398	DNMT3A; DNA (cytosine-5)-methyltransferase 3A [EC:2.1.1.37]			coral
	PRJNA647466_vRhyme_bin_3_single_line_662	PRJNA647466_vRhyme_bin_3_single_line	K17398	DNMT3A; DNA (cytosine-5)-methyltransferase 3A [EC:2.1.1.37]			coral
	PRJNA647466_vRhyme_bin_3_single_line_691	PRJNA647466_vRhyme_bin_3_single_line	K17398	DNMT3A; DNA (cytosine-5)-methyltransferase 3A [EC:2.1.1.37]			coral
	PRJNA647466_vRhyme_bin_3_single_line_711	PRJNA647466_vRhyme_bin_3_single_line	K00558	DNMT1, dcm; DNA (cytosine-5)-methyltransferase 1 [EC:2.1.1.37]	PF00145.17	C-5 cytosine-specific DNA methylase	coral
	PRJNA647466_vRhyme_bin_3_single_line_721	PRJNA647466_vRhyme_bin_3_single_line	K00558	DNMT1, dcm; DNA (cytosine-5)-methyltransferase 1 [EC:2.1.1.37]			coral
	PRJNA647466_vRhyme_bin_3_single_line_770	PRJNA647466_vRhyme_bin_3_single_line	K00558	DNMT1, dcm; DNA (cytosine-5)-methyltransferase 1 [EC:2.1.1.37]	PF00145.17	C-5 cytosine-specific DNA methylase	coral
	PRJNA647466_vRhyme_bin_3_single_line_780	PRJNA647466_vRhyme_bin_3_single_line	K00558	DNMT1, dcm; DNA (cytosine-5)-methyltransferase 1 [EC:2.1.1.37]	PF00145.17	C-5 cytosine-specific DNA methylase	coral
	PRJNA647466_vRhyme_bin_3_single_line_82	PRJNA647466_vRhyme_bin_3_single_line	K01784	galE, GALE; UDP-glucose 4-epimerase [EC:5.1.3.2]	PF01370.21	NAD dependent epimerase/dehydratase family	coral
	PRJNA647466_vRhyme_bin_3_single_line_833	PRJNA647466_vRhyme_bin_3_single_line	K00558	DNMT1, dcm; DNA (cytosine-5)-methyltransferase 1 [EC:2.1.1.37]	PF00145.17	C-5 cytosine-specific DNA methylase	coral
	PRJNA647466_vRhyme_bin_3_single_line_834	PRJNA647466_vRhyme_bin_3_single_line	K00558	DNMT1, dcm; DNA (cytosine-5)-methyltransferase 1 [EC:2.1.1.37]	PF00145.17	C-5 cytosine-specific DNA methylase	coral
	PRJNA647466_vRhyme_bin_3_single_line_93	PRJNA647466_vRhyme_bin_3_single_line	K00558	DNMT1, dcm; DNA (cytosine-5)-methyltransferase 1 [EC:2.1.1.37]			coral
	PRJNA647466_vRhyme_bin_31_single_line_150	PRJNA647466_vRhyme_bin_31_single_line	K03183	ubiE; demethylmenaquinone methyltransferase / 2-methoxy-6-polyprenyl-1,4-benzoquinol methylase [EC:2.1.1.163 2.1.1.201]	PF13847.6	Methyltransferase domain	coral
	PRJNA647466_vRhyme_bin_33_single_line_358	PRJNA647466_vRhyme_bin_33_single_line	K01737	queD, ptpS, PTS; 6-pyruvoyltetrahydropterin/6-carboxytetrahydropterin synthase [EC:4.2.3.12 4.1.2.50]	PF01242.19	6-pyruvoyl tetrahydropterin synthase	coral
	PRJNA647466_vRhyme_bin_5_single_line_103	PRJNA647466_vRhyme_bin_5_single_line	K00558	DNMT1, dcm; DNA (cytosine-5)-methyltransferase 1 [EC:2.1.1.37]			coral
	PRJNA647466_vRhyme_bin_5_single_line_12	PRJNA647466_vRhyme_bin_5_single_line	K17398	DNMT3A; DNA (cytosine-5)-methyltransferase 3A [EC:2.1.1.37]			coral
	PRJNA647466_vRhyme_bin_5_single_line_131	PRJNA647466_vRhyme_bin_5_single_line	K00558	DNMT1, dcm; DNA (cytosine-5)-methyltransferase 1 [EC:2.1.1.37]			coral
	PRJNA647466_vRhyme_bin_5_single_line_165	PRJNA647466_vRhyme_bin_5_single_line	K17398	DNMT3A; DNA (cytosine-5)-methyltransferase 3A [EC:2.1.1.37]			coral
	PRJNA647466_vRhyme_bin_5_single_line_172	PRJNA647466_vRhyme_bin_5_single_line	K17398	DNMT3A; DNA (cytosine-5)-methyltransferase 3A [EC:2.1.1.37]			coral
	PRJNA647466_vRhyme_bin_5_single_line_206	PRJNA647466_vRhyme_bin_5_single_line	K00558	DNMT1, dcm; DNA (cytosine-5)-methyltransferase 1 [EC:2.1.1.37]	PF00145.17	C-5 cytosine-specific DNA methylase	coral
	PRJNA647466_vRhyme_bin_5_single_line_23	PRJNA647466_vRhyme_bin_5_single_line	K17398	DNMT3A; DNA (cytosine-5)-methyltransferase 3A [EC:2.1.1.37]			coral
	PRJNA647466_vRhyme_bin_5_single_line_235	PRJNA647466_vRhyme_bin_5_single_line	K00558	DNMT1, dcm; DNA (cytosine-5)-methyltransferase 1 [EC:2.1.1.37]			coral
	PRJNA647466_vRhyme_bin_5_single_line_249	PRJNA647466_vRhyme_bin_5_single_line	K17398	DNMT3A; DNA (cytosine-5)-methyltransferase 3A [EC:2.1.1.37]			coral
	PRJNA647466_vRhyme_bin_5_single_line_270	PRJNA647466_vRhyme_bin_5_single_line	K17398	DNMT3A; DNA (cytosine-5)-methyltransferase 3A [EC:2.1.1.37]			coral
	PRJNA647466_vRhyme_bin_5_single_line_291	PRJNA647466_vRhyme_bin_5_single_line	K17398	DNMT3A; DNA (cytosine-5)-methyltransferase 3A [EC:2.1.1.37]			coral
	PRJNA647466_vRhyme_bin_5_single_line_296	PRJNA647466_vRhyme_bin_5_single_line	K17398	DNMT3A; DNA (cytosine-5)-methyltransferase 3A [EC:2.1.1.37]			coral
	PRJNA647466_vRhyme_bin_5_single_line_308	PRJNA647466_vRhyme_bin_5_single_line	K00558	DNMT1, dcm; DNA (cytosine-5)-methyltransferase 1 [EC:2.1.1.37]			coral
	PRJNA647466_vRhyme_bin_5_single_line_316	PRJNA647466_vRhyme_bin_5_single_line	K00558	DNMT1, dcm; DNA (cytosine-5)-methyltransferase 1 [EC:2.1.1.37]			coral
	PRJNA647466_vRhyme_bin_5_single_line_41	PRJNA647466_vRhyme_bin_5_single_line	K17398	DNMT3A; DNA (cytosine-5)-methyltransferase 3A [EC:2.1.1.37]			coral
	PRJNA647466_vRhyme_bin_5_single_line_5	PRJNA647466_vRhyme_bin_5_single_line	K00558	DNMT1, dcm; DNA (cytosine-5)-methyltransferase 1 [EC:2.1.1.37]	PF00145.17	C-5 cytosine-specific DNA methylase	coral
	PRJNA647466_vRhyme_bin_5_single_line_50	PRJNA647466_vRhyme_bin_5_single_line	K17398	DNMT3A; DNA (cytosine-5)-methyltransferase 3A [EC:2.1.1.37]			coral
	PRJNA647466_vRhyme_bin_5_single_line_60	PRJNA647466_vRhyme_bin_5_single_line	K17398	DNMT3A; DNA (cytosine-5)-methyltransferase 3A [EC:2.1.1.37]			coral
	PRJNA647466_vRhyme_bin_5_single_line_73	PRJNA647466_vRhyme_bin_5_single_line	K17398	DNMT3A; DNA (cytosine-5)-methyltransferase 3A [EC:2.1.1.37]			coral
	PRJNA647466_vRhyme_bin_5_single_line_78	PRJNA647466_vRhyme_bin_5_single_line	K17398	DNMT3A; DNA (cytosine-5)-methyltransferase 3A [EC:2.1.1.37]			coral
	PRJNA647466_vRhyme_bin_5_single_line_89	PRJNA647466_vRhyme_bin_5_single_line	K00558	DNMT1, dcm; DNA (cytosine-5)-methyltransferase 1 [EC:2.1.1.37]	PF00145.17	C-5 cytosine-specific DNA methylase	coral
	PRJNA647466_vRhyme_bin_6_single_line_168	PRJNA647466_vRhyme_bin_6_single_line	K00558	DNMT1, dcm; DNA (cytosine-5)-methyltransferase 1 [EC:2.1.1.37]	PF00145.17	C-5 cytosine-specific DNA methylase	coral
	PRJNA647466_vRhyme_bin_6_single_line_174	PRJNA647466_vRhyme_bin_6_single_line	K00558	DNMT1, dcm; DNA (cytosine-5)-methyltransferase 1 [EC:2.1.1.37]	PF00145.17	C-5 cytosine-specific DNA methylase	coral
	PRJNA647466_vRhyme_bin_6_single_line_187	PRJNA647466_vRhyme_bin_6_single_line	K17398	DNMT3A; DNA (cytosine-5)-methyltransferase 3A [EC:2.1.1.37]			coral
	PRJNA647466_vRhyme_bin_6_single_line_221	PRJNA647466_vRhyme_bin_6_single_line	K17398	DNMT3A; DNA (cytosine-5)-methyltransferase 3A [EC:2.1.1.37]			coral
	PRJNA647466_vRhyme_bin_6_single_line_229	PRJNA647466_vRhyme_bin_6_single_line	K00558	DNMT1, dcm; DNA (cytosine-5)-methyltransferase 1 [EC:2.1.1.37]	PF00145.17	C-5 cytosine-specific DNA methylase	coral
	PRJNA647466_vRhyme_bin_6_single_line_24	PRJNA647466_vRhyme_bin_6_single_line	K00558	DNMT1, dcm; DNA (cytosine-5)-methyltransferase 1 [EC:2.1.1.37]	PF00145.17	C-5 cytosine-specific DNA methylase	coral
	PRJNA647466_vRhyme_bin_6_single_line_249	PRJNA647466_vRhyme_bin_6_single_line	K00558	DNMT1, dcm; DNA (cytosine-5)-methyltransferase 1 [EC:2.1.1.37]	PF00145.17	C-5 cytosine-specific DNA methylase	coral
	PRJNA647466_vRhyme_bin_6_single_line_281	PRJNA647466_vRhyme_bin_6_single_line	K00558	DNMT1, dcm; DNA (cytosine-5)-methyltransferase 1 [EC:2.1.1.37]	PF00145.17	C-5 cytosine-specific DNA methylase	coral
	PRJNA647466_vRhyme_bin_6_single_line_31	PRJNA647466_vRhyme_bin_6_single_line	K17398	DNMT3A; DNA (cytosine-5)-methyltransferase 3A [EC:2.1.1.37]			coral
	PRJNA647466_vRhyme_bin_6_single_line_328	PRJNA647466_vRhyme_bin_6_single_line	K00558	DNMT1, dcm; DNA (cytosine-5)-methyltransferase 1 [EC:2.1.1.37]			coral
	PRJNA647466_vRhyme_bin_6_single_line_341	PRJNA647466_vRhyme_bin_6_single_line	K00558	DNMT1, dcm; DNA (cytosine-5)-methyltransferase 1 [EC:2.1.1.37]	PF00145.17	C-5 cytosine-specific DNA methylase	coral
	PRJNA647466_vRhyme_bin_6_single_line_358	PRJNA647466_vRhyme_bin_6_single_line	K00558	DNMT1, dcm; DNA (cytosine-5)-methyltransferase 1 [EC:2.1.1.37]	PF00145.17	C-5 cytosine-specific DNA methylase	coral
	PRJNA647466_vRhyme_bin_6_single_line_359	PRJNA647466_vRhyme_bin_6_single_line	K00558	DNMT1, dcm; DNA (cytosine-5)-methyltransferase 1 [EC:2.1.1.37]	PF00145.17	C-5 cytosine-specific DNA methylase	coral
	PRJNA647466_vRhyme_bin_6_single_line_375	PRJNA647466_vRhyme_bin_6_single_line	K00558	DNMT1, dcm; DNA (cytosine-5)-methyltransferase 1 [EC:2.1.1.37]	PF00145.17	C-5 cytosine-specific DNA methylase	coral
	PRJNA647466_vRhyme_bin_6_single_line_390	PRJNA647466_vRhyme_bin_6_single_line	K00472	P4HA; prolyl 4-hydroxylase [EC:1.14.11.2]			coral
	PRJNA647466_vRhyme_bin_6_single_line_41	PRJNA647466_vRhyme_bin_6_single_line	K17398	DNMT3A; DNA (cytosine-5)-methyltransferase 3A [EC:2.1.1.37]			coral
	PRJNA647466_vRhyme_bin_6_single_line_445	PRJNA647466_vRhyme_bin_6_single_line	K17398	DNMT3A; DNA (cytosine-5)-methyltransferase 3A [EC:2.1.1.37]			coral
	PRJNA647466_vRhyme_bin_6_single_line_462	PRJNA647466_vRhyme_bin_6_single_line	K00558	DNMT1, dcm; DNA (cytosine-5)-methyltransferase 1 [EC:2.1.1.37]	PF00145.17	C-5 cytosine-specific DNA methylase	coral
	PRJNA647466_vRhyme_bin_6_single_line_513	PRJNA647466_vRhyme_bin_6_single_line	K00558	DNMT1, dcm; DNA (cytosine-5)-methyltransferase 1 [EC:2.1.1.37]	PF00145.17	C-5 cytosine-specific DNA methylase	coral
	PRJNA647466_vRhyme_bin_6_single_line_525	PRJNA647466_vRhyme_bin_6_single_line	K00558	DNMT1, dcm; DNA (cytosine-5)-methyltransferase 1 [EC:2.1.1.37]	PF00145.17	C-5 cytosine-specific DNA methylase	coral
	PRJNA647466_vRhyme_bin_6_single_line_526	PRJNA647466_vRhyme_bin_6_single_line	K00558	DNMT1, dcm; DNA (cytosine-5)-methyltransferase 1 [EC:2.1.1.37]	PF00145.17	C-5 cytosine-specific DNA methylase	coral
	PRJNA647466_vRhyme_bin_6_single_line_571	PRJNA647466_vRhyme_bin_6_single_line	K00558	DNMT1, dcm; DNA (cytosine-5)-methyltransferase 1 [EC:2.1.1.37]	PF00145.17	C-5 cytosine-specific DNA methylase	coral
	PRJNA647466_vRhyme_bin_6_single_line_586	PRJNA647466_vRhyme_bin_6_single_line	K00558	DNMT1, dcm; DNA (cytosine-5)-methyltransferase 1 [EC:2.1.1.37]	PF00145.17	C-5 cytosine-specific DNA methylase	coral
	PRJNA647466_vRhyme_bin_6_single_line_595	PRJNA647466_vRhyme_bin_6_single_line	K17398	DNMT3A; DNA (cytosine-5)-methyltransferase 3A [EC:2.1.1.37]			coral
	PRJNA647466_vRhyme_bin_6_single_line_65	PRJNA647466_vRhyme_bin_6_single_line	K17398	DNMT3A; DNA (cytosine-5)-methyltransferase 3A [EC:2.1.1.37]			coral
	PRJNA647466_vRhyme_bin_6_single_line_86	PRJNA647466_vRhyme_bin_6_single_line	K00558	DNMT1, dcm; DNA (cytosine-5)-methyltransferase 1 [EC:2.1.1.37]	PF00145.17	C-5 cytosine-specific DNA methylase	coral
	PRJNA647466_vRhyme_bin_7_single_line_3	PRJNA647466_vRhyme_bin_7_single_line	K17398	DNMT3A; DNA (cytosine-5)-methyltransferase 3A [EC:2.1.1.37]			coral
	PRJNA647466_vRhyme_bin_7_single_line_50	PRJNA647466_vRhyme_bin_7_single_line	K00558	DNMT1, dcm; DNA (cytosine-5)-methyltransferase 1 [EC:2.1.1.37]	PF00145.17	C-5 cytosine-specific DNA methylase	coral
	PRJNA647466_vRhyme_bin_7_single_line_7	PRJNA647466_vRhyme_bin_7_single_line	K00558	DNMT1, dcm; DNA (cytosine-5)-methyltransferase 1 [EC:2.1.1.37]			coral
	PRJNA647466_vRhyme_bin_7_single_line_82	PRJNA647466_vRhyme_bin_7_single_line	K00558	DNMT1, dcm; DNA (cytosine-5)-methyltransferase 1 [EC:2.1.1.37]			coral
	PRJNA647466_vRhyme_bin_8_single_line_163	PRJNA647466_vRhyme_bin_8_single_line	K00558	DNMT1, dcm; DNA (cytosine-5)-methyltransferase 1 [EC:2.1.1.37]	PF00145.17	C-5 cytosine-specific DNA methylase	coral
	PRJNA647466_vRhyme_bin_8_single_line_17	PRJNA647466_vRhyme_bin_8_single_line	K00558	DNMT1, dcm; DNA (cytosine-5)-methyltransferase 1 [EC:2.1.1.37]			coral
	PRJNA647466_vRhyme_bin_8_single_line_20	PRJNA647466_vRhyme_bin_8_single_line	K00558	DNMT1, dcm; DNA (cytosine-5)-methyltransferase 1 [EC:2.1.1.37]			coral
	PRJNA647466_vRhyme_bin_8_single_line_257	PRJNA647466_vRhyme_bin_8_single_line	K00558	DNMT1, dcm; DNA (cytosine-5)-methyltransferase 1 [EC:2.1.1.37]	PF00145.17	C-5 cytosine-specific DNA methylase	coral
	PRJNA647466_vRhyme_bin_8_single_line_26	PRJNA647466_vRhyme_bin_8_single_line	K00558	DNMT1, dcm; DNA (cytosine-5)-methyltransferase 1 [EC:2.1.1.37]	PF00145.17	C-5 cytosine-specific DNA methylase	coral
	PRJNA647466_vRhyme_bin_8_single_line_283	PRJNA647466_vRhyme_bin_8_single_line	K17398	DNMT3A; DNA (cytosine-5)-methyltransferase 3A [EC:2.1.1.37]			coral
	PRJNA647466_vRhyme_bin_8_single_line_299	PRJNA647466_vRhyme_bin_8_single_line	K00558	DNMT1, dcm; DNA (cytosine-5)-methyltransferase 1 [EC:2.1.1.37]			coral
	PRJNA647466_vRhyme_bin_8_single_line_35	PRJNA647466_vRhyme_bin_8_single_line	K00558	DNMT1, dcm; DNA (cytosine-5)-methyltransferase 1 [EC:2.1.1.37]	PF00145.17	C-5 cytosine-specific DNA methylase	coral
	PRJNA647466_vRhyme_bin_8_single_line_7	PRJNA647466_vRhyme_bin_8_single_line	K00558	DNMT1, dcm; DNA (cytosine-5)-methyltransferase 1 [EC:2.1.1.37]			coral
	PRJNA757245_A_SRR18532171_NODE_18_length_50474_cov_14.844622_37	PRJNA757245_A_SRR18532171_NODE_18_length_50474_cov_14.844622	K00558	DNMT1, dcm; DNA (cytosine-5)-methyltransferase 1 [EC:2.1.1.37]	PF00145.17	C-5 cytosine-specific DNA methylase	coral
	PRJNA757245_A_SRR18532171_NODE_4_length_74618_cov_31.523825_106	PRJNA757245_A_SRR18532171_NODE_4_length_74618_cov_31.523825	K00558	DNMT1, dcm; DNA (cytosine-5)-methyltransferase 1 [EC:2.1.1.37]	PF00145.17	C-5 cytosine-specific DNA methylase	coral
	PRJNA757245_A_SRR18532172_NODE_85_length_43280_cov_9.028757_53	PRJNA757245_A_SRR18532172_NODE_85_length_43280_cov_9.028757	K00558	DNMT1, dcm; DNA (cytosine-5)-methyltransferase 1 [EC:2.1.1.37]	PF00145.17	C-5 cytosine-specific DNA methylase	coral
	PRJNA757245_A_SRR18532174_NODE_142_length_8615_cov_4.345327_8	PRJNA757245_A_SRR18532174_NODE_142_length_8615_cov_4.345327	K00558	DNMT1, dcm; DNA (cytosine-5)-methyltransferase 1 [EC:2.1.1.37]	PF00145.17	C-5 cytosine-specific DNA methylase	coral
	PRJNA757245_A_SRR18532174_NODE_1491_length_3405_cov_3.267164_4	PRJNA757245_A_SRR18532174_NODE_1491_length_3405_cov_3.267164	K00558	DNMT1, dcm; DNA (cytosine-5)-methyltransferase 1 [EC:2.1.1.37]	PF00145.17	C-5 cytosine-specific DNA methylase	coral
	PRJNA757245_A_SRR18532174_NODE_189_length_7673_cov_3.617747_4	PRJNA757245_A_SRR18532174_NODE_189_length_7673_cov_3.617747	K00558	DNMT1, dcm; DNA (cytosine-5)-methyltransferase 1 [EC:2.1.1.37]	PF00145.17	C-5 cytosine-specific DNA methylase	coral
	PRJNA757245_A_SRR18532174_NODE_24_length_60060_cov_9.230081_99	PRJNA757245_A_SRR18532174_NODE_24_length_60060_cov_9.230081	K00558	DNMT1, dcm; DNA (cytosine-5)-methyltransferase 1 [EC:2.1.1.37]	PF00145.17	C-5 cytosine-specific DNA methylase	coral
	PRJNA757245_A_SRR18532175_NODE_1_length_88907_cov_13.950018_124	PRJNA757245_A_SRR18532175_NODE_1_length_88907_cov_13.950018	K01759	GLO1, gloA; lactoylglutathione lyase [EC:4.4.1.5]	PF00903.25	Glyoxalase/Bleomycin resistance protein/Dioxygenase superfamily	coral
	PRJNA757245_A_SRR18532175_NODE_1_length_88907_cov_13.950018_125	PRJNA757245_A_SRR18532175_NODE_1_length_88907_cov_13.950018	K00059	fabG, OAR1; 3-oxoacyl-[acyl-carrier protein] reductase [EC:1.1.1.100]	PF00106.25	short chain dehydrogenase	coral
	PRJNA757245_A_SRR18532175_NODE_12_length_31878_cov_7.018100_23	PRJNA757245_A_SRR18532175_NODE_12_length_31878_cov_7.018100	K00558	DNMT1, dcm; DNA (cytosine-5)-methyltransferase 1 [EC:2.1.1.37]	PF00145.17	C-5 cytosine-specific DNA methylase	coral
	PRJNA757245_A_SRR18532175_NODE_272_length_5498_cov_4.285137_3	PRJNA757245_A_SRR18532175_NODE_272_length_5498_cov_4.285137	K00558	DNMT1, dcm; DNA (cytosine-5)-methyltransferase 1 [EC:2.1.1.37]	PF00145.17	C-5 cytosine-specific DNA methylase	coral
	PRJNA757245_A_SRR18532175_NODE_5_length_62066_cov_8.380433_33	PRJNA757245_A_SRR18532175_NODE_5_length_62066_cov_8.380433	K22227	ahbD; heme synthase			coral
	PRJNA757245_A_SRR18532175_NODE_604_length_4237_cov_5.029173_5	PRJNA757245_A_SRR18532175_NODE_604_length_4237_cov_5.029173	K03183	ubiE; demethylmenaquinone methyltransferase / 2-methoxy-6-polyprenyl-1,4-benzoquinol methylase [EC:2.1.1.163 2.1.1.201]	PF08241.12	Methyltransferase domain	coral
	PRJNA757245_A_SRR18532176_NODE_1_length_356530_cov_12.451768_149	PRJNA757245_A_SRR18532176_NODE_1_length_356530_cov_12.451768	K01495	GCH1, folE; GTP cyclohydrolase IA [EC:3.5.4.16]	PF01227.22	GTP cyclohydrolase I	coral
	PRJNA757245_A_SRR18532176_NODE_1_length_356530_cov_12.451768_152	PRJNA757245_A_SRR18532176_NODE_1_length_356530_cov_12.451768	K10026	queE; 7-carboxy-7-deazaguanine synthase [EC:4.3.99.3]			coral
	PRJNA757245_A_SRR18532176_NODE_1_length_356530_cov_12.451768_217	PRJNA757245_A_SRR18532176_NODE_1_length_356530_cov_12.451768	K22227	ahbD; heme synthase	PF04055.21	Radical SAM superfamily	coral
	PRJNA757245_A_SRR18532176_NODE_1_length_356530_cov_12.451768_219	PRJNA757245_A_SRR18532176_NODE_1_length_356530_cov_12.451768	K22227	ahbD; heme synthase			coral
	PRJNA757245_A_SRR18532176_NODE_1_length_356530_cov_12.451768_222	PRJNA757245_A_SRR18532176_NODE_1_length_356530_cov_12.451768	K22227	ahbD; heme synthase			coral
	PRJNA757245_A_SRR18532176_NODE_1_length_356530_cov_12.451768_413	PRJNA757245_A_SRR18532176_NODE_1_length_356530_cov_12.451768	K13522	K13522, nadM; bifunctional NMN adenylyltransferase/nudix hydrolase [EC:2.7.7.1 3.6.1.-]	PF00293.28	NUDIX domain	coral
	PRJNA757245_A_SRR18532176_NODE_1_length_356530_cov_12.451768_419	PRJNA757245_A_SRR18532176_NODE_1_length_356530_cov_12.451768	K03462	NAMPT; nicotinamide phosphoribosyltransferase [EC:2.4.2.12]	PF04095.16	Nicotinate phosphoribosyltransferase (NAPRTase) family	coral
	PRJNA757245_A_SRR18532176_NODE_1_length_356530_cov_12.451768_442	PRJNA757245_A_SRR18532176_NODE_1_length_356530_cov_12.451768	K01737	queD, ptpS, PTS; 6-pyruvoyltetrahydropterin/6-carboxytetrahydropterin synthase [EC:4.2.3.12 4.1.2.50]	PF01242.19	6-pyruvoyl tetrahydropterin synthase	coral
	PRJNA757245_A_SRR18532176_NODE_1_length_356530_cov_12.451768_471	PRJNA757245_A_SRR18532176_NODE_1_length_356530_cov_12.451768	K00263	E1.4.1.9; leucine dehydrogenase [EC:1.4.1.9]	PF02812.18	Glu/Leu/Phe/Val dehydrogenase, dimerisation domain	coral
	PRJNA757245_A_SRR18532176_NODE_1_length_356530_cov_12.451768_509	PRJNA757245_A_SRR18532176_NODE_1_length_356530_cov_12.451768	K03269	lpxH; UDP-2,3-diacylglucosamine hydrolase [EC:3.6.1.54]	PF12850.7	Calcineurin-like phosphoesterase superfamily domain	coral
	PRJNA757245_A_SRR18532176_NODE_1_length_356530_cov_12.451768_85	PRJNA757245_A_SRR18532176_NODE_1_length_356530_cov_12.451768	K17865	croR; 3-hydroxybutyryl-CoA dehydratase [EC:4.2.1.55]	PF01575.19	MaoC like domain	coral
	PRJNA757245_A_SRR18532176_NODE_15_length_70115_cov_17.300414_42	PRJNA757245_A_SRR18532176_NODE_15_length_70115_cov_17.300414	K03183	ubiE; demethylmenaquinone methyltransferase / 2-methoxy-6-polyprenyl-1,4-benzoquinol methylase [EC:2.1.1.163 2.1.1.201]	PF13649.6	Methyltransferase domain	coral
	PRJNA757245_A_SRR18532176_NODE_15_length_70115_cov_17.300414_48	PRJNA757245_A_SRR18532176_NODE_15_length_70115_cov_17.300414	K19872	FKTN; fukutin [EC:2.7.8.-]			coral
	PRJNA757245_A_SRR18532176_NODE_2372_length_3772_cov_72.779392_5	PRJNA757245_A_SRR18532176_NODE_2372_length_3772_cov_72.779392	K03274	gmhD, rfaD; ADP-L-glycero-D-manno-heptose 6-epimerase [EC:5.1.3.20]	PF01370.21	NAD dependent epimerase/dehydratase family	coral
	PRJNA757245_A_SRR18532176_NODE_295_length_17294_cov_7.435872_3	PRJNA757245_A_SRR18532176_NODE_295_length_17294_cov_7.435872	K22227	ahbD; heme synthase	PF04055.21	Radical SAM superfamily	coral
	PRJNA757245_A_SRR18532176_NODE_43_length_42997_cov_7.669135_6	PRJNA757245_A_SRR18532176_NODE_43_length_42997_cov_7.669135	K01784	galE, GALE; UDP-glucose 4-epimerase [EC:5.1.3.2]	PF01370.21	NAD dependent epimerase/dehydratase family	coral
	PRJNA757245_A_SRR18532176_NODE_43_length_42997_cov_7.669135_8	PRJNA757245_A_SRR18532176_NODE_43_length_42997_cov_7.669135	K04516	AROA1, aroA; chorismate mutase [EC:5.4.99.5]	PF00793.20	DAHP synthetase I family	coral
	PRJNA757245_A_SRR18532176_NODE_446_length_13452_cov_5.626185_20	PRJNA757245_A_SRR18532176_NODE_446_length_13452_cov_5.626185	K00059	fabG, OAR1; 3-oxoacyl-[acyl-carrier protein] reductase [EC:1.1.1.100]	PF00106.25	short chain dehydrogenase	coral
	PRJNA757245_A_SRR18532176_NODE_564_length_11593_cov_53.909083_7	PRJNA757245_A_SRR18532176_NODE_564_length_11593_cov_53.909083	K00558	DNMT1, dcm; DNA (cytosine-5)-methyltransferase 1 [EC:2.1.1.37]	PF00145.17	C-5 cytosine-specific DNA methylase	coral
	PRJNA757245_A_SRR18532176_NODE_5675_length_2050_cov_3.217043_4	PRJNA757245_A_SRR18532176_NODE_5675_length_2050_cov_3.217043	K00558	DNMT1, dcm; DNA (cytosine-5)-methyltransferase 1 [EC:2.1.1.37]			coral
	PRJNA757245_A_SRR18532176_NODE_791_length_8892_cov_5.327034_11	PRJNA757245_A_SRR18532176_NODE_791_length_8892_cov_5.327034	K00558	DNMT1, dcm; DNA (cytosine-5)-methyltransferase 1 [EC:2.1.1.37]			coral
	PRJNA757245_A_SRR18532176_NODE_791_length_8892_cov_5.327034_12	PRJNA757245_A_SRR18532176_NODE_791_length_8892_cov_5.327034	K00558	DNMT1, dcm; DNA (cytosine-5)-methyltransferase 1 [EC:2.1.1.37]	PF00145.17	C-5 cytosine-specific DNA methylase	coral
	PRJNA757245_A_SRR18532177_NODE_311_length_7345_cov_4.298903_6	PRJNA757245_A_SRR18532177_NODE_311_length_7345_cov_4.298903	K00558	DNMT1, dcm; DNA (cytosine-5)-methyltransferase 1 [EC:2.1.1.37]	PF00145.17	C-5 cytosine-specific DNA methylase	coral
	PRJNA757245_A_SRR18532177_NODE_338_length_7054_cov_3.567224_2	PRJNA757245_A_SRR18532177_NODE_338_length_7054_cov_3.567224	K00558	DNMT1, dcm; DNA (cytosine-5)-methyltransferase 1 [EC:2.1.1.37]	PF00145.17	C-5 cytosine-specific DNA methylase	coral
	PRJNA757245_A_SRR18532178_NODE_21_length_48987_cov_7.643832_32	PRJNA757245_A_SRR18532178_NODE_21_length_48987_cov_7.643832	K00059	fabG, OAR1; 3-oxoacyl-[acyl-carrier protein] reductase [EC:1.1.1.100]			coral
	PRJNA757245_A_SRR18532178_NODE_21_length_48987_cov_7.643832_78	PRJNA757245_A_SRR18532178_NODE_21_length_48987_cov_7.643832	K00558	DNMT1, dcm; DNA (cytosine-5)-methyltransferase 1 [EC:2.1.1.37]			coral
	PRJNA757245_A_SRR18532178_NODE_3052_length_3098_cov_2.358528_3	PRJNA757245_A_SRR18532178_NODE_3052_length_3098_cov_2.358528	K00287	DHFR, folA; dihydrofolate reductase [EC:1.5.1.3]	PF00186.19	Dihydrofolate reductase	coral
	PRJNA757245_A_SRR18532178_NODE_480_length_7969_cov_4.603108_3	PRJNA757245_A_SRR18532178_NODE_480_length_7969_cov_4.603108	K05275	E1.1.1.65; pyridoxine 4-dehydrogenase [EC:1.1.1.65]	PF00248.21	Aldo/keto reductase family	coral
	PRJNA757245_A_SRR18532179_NODE_5527_length_3551_cov_3.255435_2	PRJNA757245_A_SRR18532179_NODE_5527_length_3551_cov_3.255435	K00858	ppnK, NADK; NAD+ kinase [EC:2.7.1.23]	PF01513.21	ATP-NAD kinase	coral
	PRJNA757245_A_SRR18532179_NODE_7943_length_2915_cov_6.886364_6	PRJNA757245_A_SRR18532179_NODE_7943_length_2915_cov_6.886364	K00558	DNMT1, dcm; DNA (cytosine-5)-methyltransferase 1 [EC:2.1.1.37]	PF00145.17	C-5 cytosine-specific DNA methylase	coral
	PRJNA757245_A_SRR18532180_NODE_112_length_48603_cov_14.980246_21	PRJNA757245_A_SRR18532180_NODE_112_length_48603_cov_14.980246	K00558	DNMT1, dcm; DNA (cytosine-5)-methyltransferase 1 [EC:2.1.1.37]	PF00145.17	C-5 cytosine-specific DNA methylase	coral
	PRJNA757245_A_SRR18532180_NODE_13800_length_2307_cov_6.340586_5	PRJNA757245_A_SRR18532180_NODE_13800_length_2307_cov_6.340586	K00558	DNMT1, dcm; DNA (cytosine-5)-methyltransferase 1 [EC:2.1.1.37]			coral
	PRJNA757245_A_SRR18532180_NODE_13941_length_2297_cov_2.392507_2	PRJNA757245_A_SRR18532180_NODE_13941_length_2297_cov_2.392507	K00390	cysH; phosphoadenosine phosphosulfate reductase [EC:1.8.4.8 1.8.4.10]	PF01507.19	Phosphoadenosine phosphosulfate reductase family	coral
	PRJNA757245_A_SRR18532180_NODE_2092_length_6156_cov_4.475496_2	PRJNA757245_A_SRR18532180_NODE_2092_length_6156_cov_4.475496	K00558	DNMT1, dcm; DNA (cytosine-5)-methyltransferase 1 [EC:2.1.1.37]	PF00145.17	C-5 cytosine-specific DNA methylase	coral
	PRJNA757245_A_SRR18532180_NODE_268_length_22761_cov_5.178191_21	PRJNA757245_A_SRR18532180_NODE_268_length_22761_cov_5.178191	K00059	fabG, OAR1; 3-oxoacyl-[acyl-carrier protein] reductase [EC:1.1.1.100]	PF13561.6	Enoyl-(Acyl carrier protein) reductase	coral
	PRJNA757245_A_SRR18532180_NODE_32235_length_1521_cov_2.551842_1	PRJNA757245_A_SRR18532180_NODE_32235_length_1521_cov_2.551842	K02706	psbD; photosystem II P680 reaction center D2 protein [EC:1.10.3.9]			coral
	PRJNA757245_A_SRR18532180_NODE_3778_length_4551_cov_8.691726_2	PRJNA757245_A_SRR18532180_NODE_3778_length_4551_cov_8.691726	K00390	cysH; phosphoadenosine phosphosulfate reductase [EC:1.8.4.8 1.8.4.10]			coral
	PRJNA757245_A_SRR18532180_NODE_50255_length_1237_cov_1.859560_1	PRJNA757245_A_SRR18532180_NODE_50255_length_1237_cov_1.859560	K00036	G6PD, zwf; glucose-6-phosphate 1-dehydrogenase [EC:1.1.1.49 1.1.1.363]	PF02781.16	Glucose-6-phosphate dehydrogenase, C-terminal domain	coral
	PRJNA757245_A_SRR18532180_NODE_55_length_79789_cov_23.412359_82	PRJNA757245_A_SRR18532180_NODE_55_length_79789_cov_23.412359	K01006	ppdK; pyruvate, orthophosphate dikinase [EC:2.7.9.1]	PF01326.19	Pyruvate phosphate dikinase, PEP/pyruvate binding domain	coral
	PRJNA757245_A_SRR18532180_NODE_66_length_69162_cov_7.289479_92	PRJNA757245_A_SRR18532180_NODE_66_length_69162_cov_7.289479	K00012	UGDH, ugd; UDPglucose 6-dehydrogenase [EC:1.1.1.22]	PF00984.19	UDP-glucose/GDP-mannose dehydrogenase family, central domain	coral
	PRJNA757245_A_SRR18532180_NODE_66_length_69162_cov_7.289479_94	PRJNA757245_A_SRR18532180_NODE_66_length_69162_cov_7.289479	K00568	ubiG; 2-polyprenyl-6-hydroxyphenyl methylase / 3-demethylubiquinone-9 3-methyltransferase [EC:2.1.1.222 2.1.1.64]			coral
	PRJNA757245_A_SRR18532180_NODE_66_length_69162_cov_7.289479_95	PRJNA757245_A_SRR18532180_NODE_66_length_69162_cov_7.289479	K22227	ahbD; heme synthase	PF04055.21	Radical SAM superfamily	coral
	PRJNA757245_A_SRR18532180_NODE_8262_length_3003_cov_3.506106_2	PRJNA757245_A_SRR18532180_NODE_8262_length_3003_cov_3.506106	K00558	DNMT1, dcm; DNA (cytosine-5)-methyltransferase 1 [EC:2.1.1.37]	PF00145.17	C-5 cytosine-specific DNA methylase	coral
	PRJNA757245_A_SRR18532180_NODE_849_length_10417_cov_5.373384_1	PRJNA757245_A_SRR18532180_NODE_849_length_10417_cov_5.373384	K00790	murA; UDP-N-acetylglucosamine 1-carboxyvinyltransferase [EC:2.5.1.7]	PF00275.20	EPSP synthase (3-phosphoshikimate 1-carboxyvinyltransferase)	coral
	PRJNA757245_A_SRR18532180_NODE_9438_length_2795_cov_3.228467_1	PRJNA757245_A_SRR18532180_NODE_9438_length_2795_cov_3.228467	K00558	DNMT1, dcm; DNA (cytosine-5)-methyltransferase 1 [EC:2.1.1.37]	PF00145.17	C-5 cytosine-specific DNA methylase	coral
	PRJNA757245_A_SRR18532180_NODE_99_length_51821_cov_7.280763_87	PRJNA757245_A_SRR18532180_NODE_99_length_51821_cov_7.280763	K06167	phnP; phosphoribosyl 1,2-cyclic phosphate phosphodiesterase [EC:3.1.4.55]			coral
	PRJNA757245_A_SRR18532182_NODE_4_length_57251_cov_10.740978_48	PRJNA757245_A_SRR18532182_NODE_4_length_57251_cov_10.740978	K00558	DNMT1, dcm; DNA (cytosine-5)-methyltransferase 1 [EC:2.1.1.37]	PF00145.17	C-5 cytosine-specific DNA methylase	coral
	PRJNA757245_A_SRR18532182_NODE_4_length_57251_cov_10.740978_53	PRJNA757245_A_SRR18532182_NODE_4_length_57251_cov_10.740978	K03273	gmhB; D-glycero-D-manno-heptose 1,7-bisphosphate phosphatase [EC:3.1.3.82 3.1.3.83]	PF13419.6	Haloacid dehalogenase-like hydrolase	coral
	PRJNA757245_A_SRR18532188_NODE_184_length_18308_cov_5.404591_26	PRJNA757245_A_SRR18532188_NODE_184_length_18308_cov_5.404591	K01495	GCH1, folE; GTP cyclohydrolase IA [EC:3.5.4.16]	PF01227.22	GTP cyclohydrolase I	coral
	PRJNA757245_A_SRR18532188_NODE_184_length_18308_cov_5.404591_33	PRJNA757245_A_SRR18532188_NODE_184_length_18308_cov_5.404591	K06920	queC; 7-cyano-7-deazaguanine synthase [EC:6.3.4.20]	PF06508.13	Queuosine biosynthesis protein QueC	coral
	PRJNA757245_A_SRR18532188_NODE_6_length_127911_cov_17.293752_206	PRJNA757245_A_SRR18532188_NODE_6_length_127911_cov_17.293752	K01137	GNS; N-acetylglucosamine-6-sulfatase [EC:3.1.6.14]	PF00884.23	Sulfatase	coral
	PRJNA757245_A_SRR18532188_NODE_64_length_38442_cov_8.676792_52	PRJNA757245_A_SRR18532188_NODE_64_length_38442_cov_8.676792	K00390	cysH; phosphoadenosine phosphosulfate reductase [EC:1.8.4.8 1.8.4.10]	PF01507.19	Phosphoadenosine phosphosulfate reductase family	coral
	PRJNA757245_A_SRR18532188_NODE_79_length_33886_cov_5.038219_54	PRJNA757245_A_SRR18532188_NODE_79_length_33886_cov_5.038219	K01737	queD, ptpS, PTS; 6-pyruvoyltetrahydropterin/6-carboxytetrahydropterin synthase [EC:4.2.3.12 4.1.2.50]	PF01242.19	6-pyruvoyl tetrahydropterin synthase	coral
	PRJNA757245_A_SRR18532188_NODE_79_length_33886_cov_5.038219_55	PRJNA757245_A_SRR18532188_NODE_79_length_33886_cov_5.038219	K10026	queE; 7-carboxy-7-deazaguanine synthase [EC:4.3.99.3]	PF13394.6	4Fe-4S single cluster domain	coral
	PRJNA757245_A_SRR18532188_NODE_816_length_7555_cov_5.073867_2	PRJNA757245_A_SRR18532188_NODE_816_length_7555_cov_5.073867	K00558	DNMT1, dcm; DNA (cytosine-5)-methyltransferase 1 [EC:2.1.1.37]	PF00145.17	C-5 cytosine-specific DNA methylase	coral
	PRJNA757245_A_SRR18532205_NODE_4_length_39353_cov_11.817294_34	PRJNA757245_A_SRR18532205_NODE_4_length_39353_cov_11.817294	K01795	algG; mannuronan 5-epimerase [EC:5.1.3.37]	PF13229.6	Right handed beta helix region	coral
	PRJNA757245_A_SRR18532208_NODE_10819_length_2126_cov_4.533076_4	PRJNA757245_A_SRR18532208_NODE_10819_length_2126_cov_4.533076	K00558	DNMT1, dcm; DNA (cytosine-5)-methyltransferase 1 [EC:2.1.1.37]			coral
	PRJNA757245_A_SRR18532208_NODE_12000_length_2064_cov_4.506222_4	PRJNA757245_A_SRR18532208_NODE_12000_length_2064_cov_4.506222	K00558	DNMT1, dcm; DNA (cytosine-5)-methyltransferase 1 [EC:2.1.1.37]	PF00145.17	C-5 cytosine-specific DNA methylase	coral
	PRJNA757245_A_SRR18532208_NODE_1787_length_3364_cov_4.035660_3	PRJNA757245_A_SRR18532208_NODE_1787_length_3364_cov_4.035660	K00973	E2.7.7.24, rfbA, rffH; glucose-1-phosphate thymidylyltransferase [EC:2.7.7.24]			coral
	PRJNA757245_A_SRR18532208_NODE_3495_length_2872_cov_3.332623_2	PRJNA757245_A_SRR18532208_NODE_3495_length_2872_cov_3.332623	K03272	gmhC, hldE, waaE, rfaE; D-beta-D-heptose 7-phosphate kinase / D-beta-D-heptose 1-phosphate adenosyltransferase [EC:2.7.1.167 2.7.7.70]			coral
	PRJNA757245_A_SRR18532208_NODE_455_length_4570_cov_3.108306_8	PRJNA757245_A_SRR18532208_NODE_455_length_4570_cov_3.108306	K00287	DHFR, folA; dihydrofolate reductase [EC:1.5.1.3]	PF00186.19	Dihydrofolate reductase	coral
	PRJNA757245_A_SRR18532211_NODE_2_length_46723_cov_10.395132_32	PRJNA757245_A_SRR18532211_NODE_2_length_46723_cov_10.395132	K21140	mec; [CysO sulfur-carrier protein]-S-L-cysteine hydrolase [EC:3.13.1.6]			coral
	PRJNA757245_A_vRhyme_bin_2_single_line_35	PRJNA757245_A_vRhyme_bin_2_single_line	K01737	queD, ptpS, PTS; 6-pyruvoyltetrahydropterin/6-carboxytetrahydropterin synthase [EC:4.2.3.12 4.1.2.50]	PF01242.19	6-pyruvoyl tetrahydropterin synthase	coral
	PRJNA757245_A_vRhyme_bin_32_single_line_55	PRJNA757245_A_vRhyme_bin_32_single_line	K03272	gmhC, hldE, waaE, rfaE; D-beta-D-heptose 7-phosphate kinase / D-beta-D-heptose 1-phosphate adenosyltransferase [EC:2.7.1.167 2.7.7.70]	PF01467.26	Cytidylyltransferase-like	coral
	PRJNA757245_A_vRhyme_bin_32_single_line_56	PRJNA757245_A_vRhyme_bin_32_single_line	K03272	gmhC, hldE, waaE, rfaE; D-beta-D-heptose 7-phosphate kinase / D-beta-D-heptose 1-phosphate adenosyltransferase [EC:2.7.1.167 2.7.7.70]	PF00294.24	pfkB family carbohydrate kinase	coral
	PRJNA757245_A_vRhyme_bin_32_single_line_57	PRJNA757245_A_vRhyme_bin_32_single_line	K03271	gmhA, lpcA; D-sedoheptulose 7-phosphate isomerase [EC:5.3.1.28]	PF13580.6	SIS domain	coral
	PRJNA757245_A_vRhyme_bin_32_single_line_62	PRJNA757245_A_vRhyme_bin_32_single_line	K00390	cysH; phosphoadenosine phosphosulfate reductase [EC:1.8.4.8 1.8.4.10]	PF01507.19	Phosphoadenosine phosphosulfate reductase family	coral
	PRJNA757245_A_vRhyme_bin_34_single_line_167	PRJNA757245_A_vRhyme_bin_34_single_line	K03462	NAMPT; nicotinamide phosphoribosyltransferase [EC:2.4.2.12]	PF04095.16	Nicotinate phosphoribosyltransferase (NAPRTase) family	coral
	PRJNA757245_A_vRhyme_bin_34_single_line_186	PRJNA757245_A_vRhyme_bin_34_single_line	K01710	E4.2.1.46, rfbB, rffG; dTDP-glucose 4,6-dehydratase [EC:4.2.1.46]	PF16363.5	GDP-mannose 4,6 dehydratase	coral
	PRJNA757245_A_vRhyme_bin_34_single_line_193	PRJNA757245_A_vRhyme_bin_34_single_line	K00973	E2.7.7.24, rfbA, rffH; glucose-1-phosphate thymidylyltransferase [EC:2.7.7.24]	PF00483.23	Nucleotidyl transferase	coral
	PRJNA757245_A_vRhyme_bin_4_single_line_42	PRJNA757245_A_vRhyme_bin_4_single_line	K00558	DNMT1, dcm; DNA (cytosine-5)-methyltransferase 1 [EC:2.1.1.37]	PF00145.17	C-5 cytosine-specific DNA methylase	coral
	PRJNA757245_A_vRhyme_bin_49_single_line_7	PRJNA757245_A_vRhyme_bin_49_single_line	K02706	psbD; photosystem II P680 reaction center D2 protein [EC:1.10.3.9]			coral
	PRJNA757245_A_vRhyme_bin_60_single_line_35	PRJNA757245_A_vRhyme_bin_60_single_line	K00558	DNMT1, dcm; DNA (cytosine-5)-methyltransferase 1 [EC:2.1.1.37]	PF00145.17	C-5 cytosine-specific DNA methylase	coral
	PRJNA757245_A_vRhyme_bin_63_single_line_44	PRJNA757245_A_vRhyme_bin_63_single_line	K00558	DNMT1, dcm; DNA (cytosine-5)-methyltransferase 1 [EC:2.1.1.37]	PF00145.17	C-5 cytosine-specific DNA methylase	coral
	PRJNA757245_A_vRhyme_bin_67_single_line_4	PRJNA757245_A_vRhyme_bin_67_single_line	K01495	GCH1, folE; GTP cyclohydrolase IA [EC:3.5.4.16]	PF01227.22	GTP cyclohydrolase I	coral
	PRJNA757245_A_vRhyme_bin_67_single_line_5	PRJNA757245_A_vRhyme_bin_67_single_line	K10026	queE; 7-carboxy-7-deazaguanine synthase [EC:4.3.99.3]			coral
	PRJNA757245_A_vRhyme_bin_67_single_line_7	PRJNA757245_A_vRhyme_bin_67_single_line	K01737	queD, ptpS, PTS; 6-pyruvoyltetrahydropterin/6-carboxytetrahydropterin synthase [EC:4.2.3.12 4.1.2.50]	PF01242.19	6-pyruvoyl tetrahydropterin synthase	coral
	PRJNA757245_A_vRhyme_bin_74_single_line_21	PRJNA757245_A_vRhyme_bin_74_single_line	K00558	DNMT1, dcm; DNA (cytosine-5)-methyltransferase 1 [EC:2.1.1.37]	PF00145.17	C-5 cytosine-specific DNA methylase	coral
	PRJNA757245_A_vRhyme_bin_74_single_line_6	PRJNA757245_A_vRhyme_bin_74_single_line	K00390	cysH; phosphoadenosine phosphosulfate reductase [EC:1.8.4.8 1.8.4.10]	PF01507.19	Phosphoadenosine phosphosulfate reductase family	coral
	PRJNA757245_A_vRhyme_bin_78_single_line_2	PRJNA757245_A_vRhyme_bin_78_single_line	K00558	DNMT1, dcm; DNA (cytosine-5)-methyltransferase 1 [EC:2.1.1.37]			coral
	PRJNA757245_A_vRhyme_bin_84_single_line_5	PRJNA757245_A_vRhyme_bin_84_single_line	K00287	DHFR, folA; dihydrofolate reductase [EC:1.5.1.3]	PF00186.19	Dihydrofolate reductase	coral
	PRJNA757245_A_vRhyme_bin_89_single_line_35	PRJNA757245_A_vRhyme_bin_89_single_line	K00677	lpxA; UDP-N-acetylglucosamine acyltransferase [EC:2.3.1.129]	PF00132.24	Bacterial transferase hexapeptide (six repeats)	coral
	PRJNA757245_B_SRR18532215_NODE_38_length_53023_cov_8.837222_4	PRJNA757245_B_SRR18532215_NODE_38_length_53023_cov_8.837222	K01958	PC, pyc; pyruvate carboxylase [EC:6.4.1.1]	PF02436.18	Conserved carboxylase domain	coral
	PRJNA757245_B_SRR18532218_NODE_1062_length_2105_cov_2.991707_1	PRJNA757245_B_SRR18532218_NODE_1062_length_2105_cov_2.991707	K02703	psbA; photosystem II P680 reaction center D1 protein [EC:1.10.3.9]	PF00124.19	Photosynthetic reaction centre protein	coral
	PRJNA757245_B_SRR18532218_NODE_1062_length_2105_cov_2.991707_4	PRJNA757245_B_SRR18532218_NODE_1062_length_2105_cov_2.991707	K02703	psbA; photosystem II P680 reaction center D1 protein [EC:1.10.3.9]			coral
	PRJNA757245_B_SRR18532219_NODE_3_length_46925_cov_5.727203_61	PRJNA757245_B_SRR18532219_NODE_3_length_46925_cov_5.727203	K01186	NEU1; sialidase-1 [EC:3.2.1.18]	PF13088.6	BNR repeat-like domain	coral
	PRJNA757245_B_SRR18532220_NODE_357_length_16113_cov_7.689127_1	PRJNA757245_B_SRR18532220_NODE_357_length_16113_cov_7.689127	K01710	E4.2.1.46, rfbB, rffG; dTDP-glucose 4,6-dehydratase [EC:4.2.1.46]	PF16363.5	GDP-mannose 4,6 dehydratase	coral
	PRJNA757245_B_SRR18532221_NODE_4247_length_3226_cov_111.982340_8	PRJNA757245_B_SRR18532221_NODE_4247_length_3226_cov_111.982340	K02706	psbD; photosystem II P680 reaction center D2 protein [EC:1.10.3.9]			coral
	PRJNA757245_B_SRR18532224_NODE_10_length_65937_cov_46.088461_2	PRJNA757245_B_SRR18532224_NODE_10_length_65937_cov_46.088461	K06920	queC; 7-cyano-7-deazaguanine synthase [EC:6.3.4.20]	PF06508.13	Queuosine biosynthesis protein QueC	coral
	PRJNA757245_B_SRR18532224_NODE_10_length_65937_cov_46.088461_3	PRJNA757245_B_SRR18532224_NODE_10_length_65937_cov_46.088461	K01495	GCH1, folE; GTP cyclohydrolase IA [EC:3.5.4.16]	PF01227.22	GTP cyclohydrolase I	coral
	PRJNA757245_B_SRR18532224_NODE_10_length_65937_cov_46.088461_68	PRJNA757245_B_SRR18532224_NODE_10_length_65937_cov_46.088461	K02536	lpxD; UDP-3-O-[3-hydroxymyristoyl] glucosamine N-acyltransferase [EC:2.3.1.191]	PF00132.24	Bacterial transferase hexapeptide (six repeats)	coral
	PRJNA757245_B_SRR18532224_NODE_10_length_65937_cov_46.088461_84	PRJNA757245_B_SRR18532224_NODE_10_length_65937_cov_46.088461	K01737	queD, ptpS, PTS; 6-pyruvoyltetrahydropterin/6-carboxytetrahydropterin synthase [EC:4.2.3.12 4.1.2.50]	PF01242.19	6-pyruvoyl tetrahydropterin synthase	coral
	PRJNA757245_B_SRR18532224_NODE_10_length_65937_cov_46.088461_85	PRJNA757245_B_SRR18532224_NODE_10_length_65937_cov_46.088461	K10026	queE; 7-carboxy-7-deazaguanine synthase [EC:4.3.99.3]	PF13394.6	4Fe-4S single cluster domain	coral
	PRJNA757245_B_SRR18532224_NODE_163_length_18589_cov_6.757041_11	PRJNA757245_B_SRR18532224_NODE_163_length_18589_cov_6.757041	K22227	ahbD; heme synthase	PF04055.21	Radical SAM superfamily	coral
	PRJNA757245_B_SRR18532224_NODE_163_length_18589_cov_6.757041_7	PRJNA757245_B_SRR18532224_NODE_163_length_18589_cov_6.757041	K02536	lpxD; UDP-3-O-[3-hydroxymyristoyl] glucosamine N-acyltransferase [EC:2.3.1.191]	PF00132.24	Bacterial transferase hexapeptide (six repeats)	coral
	PRJNA757245_B_SRR18532224_NODE_41_length_39841_cov_10.387272_22	PRJNA757245_B_SRR18532224_NODE_41_length_39841_cov_10.387272	K00390	cysH; phosphoadenosine phosphosulfate reductase [EC:1.8.4.8 1.8.4.10]	PF01507.19	Phosphoadenosine phosphosulfate reductase family	coral
	PRJNA757245_B_SRR18532224_NODE_6411_length_2809_cov_3.257444_5	PRJNA757245_B_SRR18532224_NODE_6411_length_2809_cov_3.257444	K01953	asnB, ASNS; asparagine synthase (glutamine-hydrolysing) [EC:6.3.5.4]	PF00733.21	Asparagine synthase	coral
	PRJNA757245_B_SRR18532226_NODE_1606_length_3309_cov_4.810695_3	PRJNA757245_B_SRR18532226_NODE_1606_length_3309_cov_4.810695	K10026	queE; 7-carboxy-7-deazaguanine synthase [EC:4.3.99.3]			coral
	PRJNA757245_B_SRR18532226_NODE_1606_length_3309_cov_4.810695_4	PRJNA757245_B_SRR18532226_NODE_1606_length_3309_cov_4.810695	K06920	queC; 7-cyano-7-deazaguanine synthase [EC:6.3.4.20]	PF06508.13	Queuosine biosynthesis protein QueC	coral
	PRJNA757245_B_SRR18532243_NODE_426_length_5969_cov_4.222354_7	PRJNA757245_B_SRR18532243_NODE_426_length_5969_cov_4.222354	K00973	E2.7.7.24, rfbA, rffH; glucose-1-phosphate thymidylyltransferase [EC:2.7.7.24]	PF00483.23	Nucleotidyl transferase	coral
	PRJNA757245_B_SRR18532243_NODE_6923_length_2474_cov_2.702356_4	PRJNA757245_B_SRR18532243_NODE_6923_length_2474_cov_2.702356	K00558	DNMT1, dcm; DNA (cytosine-5)-methyltransferase 1 [EC:2.1.1.37]	PF00145.17	C-5 cytosine-specific DNA methylase	coral
	PRJNA757245_B_SRR18532245_NODE_2_length_64209_cov_9.176840_30	PRJNA757245_B_SRR18532245_NODE_2_length_64209_cov_9.176840	K01495	GCH1, folE; GTP cyclohydrolase IA [EC:3.5.4.16]	PF01227.22	GTP cyclohydrolase I	coral
	PRJNA757245_B_SRR18532245_NODE_2_length_64209_cov_9.176840_31	PRJNA757245_B_SRR18532245_NODE_2_length_64209_cov_9.176840	K01737	queD, ptpS, PTS; 6-pyruvoyltetrahydropterin/6-carboxytetrahydropterin synthase [EC:4.2.3.12 4.1.2.50]	PF01242.19	6-pyruvoyl tetrahydropterin synthase	coral
	PRJNA757245_B_SRR18532245_NODE_2_length_64209_cov_9.176840_32	PRJNA757245_B_SRR18532245_NODE_2_length_64209_cov_9.176840	K06920	queC; 7-cyano-7-deazaguanine synthase [EC:6.3.4.20]	PF06508.13	Queuosine biosynthesis protein QueC	coral
	PRJNA757245_B_SRR18532245_NODE_2_length_64209_cov_9.176840_33	PRJNA757245_B_SRR18532245_NODE_2_length_64209_cov_9.176840	K10026	queE; 7-carboxy-7-deazaguanine synthase [EC:4.3.99.3]	PF13394.6	4Fe-4S single cluster domain	coral
	PRJNA757245_B_SRR18532245_NODE_261_length_14145_cov_8.363378_20	PRJNA757245_B_SRR18532245_NODE_261_length_14145_cov_8.363378	K17398	DNMT3A; DNA (cytosine-5)-methyltransferase 3A [EC:2.1.1.37]	PF00145.17	C-5 cytosine-specific DNA methylase	coral
	PRJNA757245_B_SRR18532245_NODE_3_length_57569_cov_18.361147_12	PRJNA757245_B_SRR18532245_NODE_3_length_57569_cov_18.361147	K01051	E3.1.1.11; pectinesterase [EC:3.1.1.11]	PF01095.19	Pectinesterase	coral
	PRJNA757245_B_SRR18532245_NODE_3_length_57569_cov_18.361147_40	PRJNA757245_B_SRR18532245_NODE_3_length_57569_cov_18.361147	K00558	DNMT1, dcm; DNA (cytosine-5)-methyltransferase 1 [EC:2.1.1.37]	PF00145.17	C-5 cytosine-specific DNA methylase	coral
	PRJNA757245_B_SRR18532245_NODE_3_length_57569_cov_18.361147_90	PRJNA757245_B_SRR18532245_NODE_3_length_57569_cov_18.361147	K00390	cysH; phosphoadenosine phosphosulfate reductase [EC:1.8.4.8 1.8.4.10]	PF01507.19	Phosphoadenosine phosphosulfate reductase family	coral
	PRJNA757245_B_SRR18532246_NODE_4_length_48569_cov_8.770190_13	PRJNA757245_B_SRR18532246_NODE_4_length_48569_cov_8.770190	K02078	acpP; acyl carrier protein			coral
	PRJNA757245_B_SRR18532248_NODE_1036_length_2997_cov_3.041128_2	PRJNA757245_B_SRR18532248_NODE_1036_length_2997_cov_3.041128	K01737	queD, ptpS, PTS; 6-pyruvoyltetrahydropterin/6-carboxytetrahydropterin synthase [EC:4.2.3.12 4.1.2.50]	PF01242.19	6-pyruvoyl tetrahydropterin synthase	coral
	PRJNA757245_B_SRR18532248_NODE_1036_length_2997_cov_3.041128_4	PRJNA757245_B_SRR18532248_NODE_1036_length_2997_cov_3.041128	K10026	queE; 7-carboxy-7-deazaguanine synthase [EC:4.3.99.3]			coral
	PRJNA757245_B_SRR18532248_NODE_1036_length_2997_cov_3.041128_5	PRJNA757245_B_SRR18532248_NODE_1036_length_2997_cov_3.041128	K01495	GCH1, folE; GTP cyclohydrolase IA [EC:3.5.4.16]	PF01227.22	GTP cyclohydrolase I	coral
	PRJNA757245_B_SRR18532250_NODE_294_length_5087_cov_9.356320_15	PRJNA757245_B_SRR18532250_NODE_294_length_5087_cov_9.356320	K00558	DNMT1, dcm; DNA (cytosine-5)-methyltransferase 1 [EC:2.1.1.37]	PF00145.17	C-5 cytosine-specific DNA methylase	coral
	PRJNA757245_B_SRR18532250_NODE_355_length_4821_cov_4.361309_6	PRJNA757245_B_SRR18532250_NODE_355_length_4821_cov_4.361309	K03462	NAMPT; nicotinamide phosphoribosyltransferase [EC:2.4.2.12]	PF04095.16	Nicotinate phosphoribosyltransferase (NAPRTase) family	coral
	PRJNA757245_B_SRR18532250_NODE_9_length_20707_cov_6.216880_29	PRJNA757245_B_SRR18532250_NODE_9_length_20707_cov_6.216880	K00820	glmS, GFPT; glutamine---fructose-6-phosphate transaminase (isomerizing) [EC:2.6.1.16]	PF13522.6	Glutamine amidotransferase domain	coral
	PRJNA757245_B_SRR18532251_NODE_2974_length_4933_cov_4.726732_6	PRJNA757245_B_SRR18532251_NODE_2974_length_4933_cov_4.726732	K15970	tcmO; 8-O-methyltransferase			coral
	PRJNA757245_B_SRR18532252_NODE_19986_length_2560_cov_3.336527_2	PRJNA757245_B_SRR18532252_NODE_19986_length_2560_cov_3.336527	K00390	cysH; phosphoadenosine phosphosulfate reductase [EC:1.8.4.8 1.8.4.10]	PF01507.19	Phosphoadenosine phosphosulfate reductase family	coral
	PRJNA757245_B_SRR18532252_NODE_2_length_163691_cov_24.992960_186	PRJNA757245_B_SRR18532252_NODE_2_length_163691_cov_24.992960	K22316	rhnA-cobC; ribonuclease H / adenosylcobalamin/alpha-ribazole phosphatase [EC:3.1.26.4 3.1.3.73]	PF13456.6	Reverse transcriptase-like	coral
	PRJNA757245_B_SRR18532252_NODE_3_length_61756_cov_17.572292_6	PRJNA757245_B_SRR18532252_NODE_3_length_61756_cov_17.572292	K00390	cysH; phosphoadenosine phosphosulfate reductase [EC:1.8.4.8 1.8.4.10]			coral
	PRJNA757245_B_SRR18532252_NODE_3807_length_4417_cov_3.451857_3	PRJNA757245_B_SRR18532252_NODE_3807_length_4417_cov_3.451857	K10026	queE; 7-carboxy-7-deazaguanine synthase [EC:4.3.99.3]	PF13394.6	4Fe-4S single cluster domain	coral
	PRJNA757245_B_SRR18532252_NODE_3807_length_4417_cov_3.451857_4	PRJNA757245_B_SRR18532252_NODE_3807_length_4417_cov_3.451857	K06920	queC; 7-cyano-7-deazaguanine synthase [EC:6.3.4.20]	PF06508.13	Queuosine biosynthesis protein QueC	coral
	PRJNA757245_B_SRR18532252_NODE_3807_length_4417_cov_3.451857_5	PRJNA757245_B_SRR18532252_NODE_3807_length_4417_cov_3.451857	K01737	queD, ptpS, PTS; 6-pyruvoyltetrahydropterin/6-carboxytetrahydropterin synthase [EC:4.2.3.12 4.1.2.50]	PF01242.19	6-pyruvoyl tetrahydropterin synthase	coral
	PRJNA757245_B_SRR18532252_NODE_3807_length_4417_cov_3.451857_9	PRJNA757245_B_SRR18532252_NODE_3807_length_4417_cov_3.451857	K01495	GCH1, folE; GTP cyclohydrolase IA [EC:3.5.4.16]	PF01227.22	GTP cyclohydrolase I	coral
	PRJNA757245_B_SRR18532257_NODE_136_length_40869_cov_6.924732_34	PRJNA757245_B_SRR18532257_NODE_136_length_40869_cov_6.924732	K00012	UGDH, ugd; UDPglucose 6-dehydrogenase [EC:1.1.1.22]	PF03721.14	UDP-glucose/GDP-mannose dehydrogenase family, NAD binding domain	coral
	PRJNA757245_B_SRR18532257_NODE_136_length_40869_cov_6.924732_36	PRJNA757245_B_SRR18532257_NODE_136_length_40869_cov_6.924732	K13010	per, rfbE; perosamine synthetase [EC:2.6.1.102]	PF01041.17	DegT/DnrJ/EryC1/StrS aminotransferase family	coral
	PRJNA757245_B_SRR18532257_NODE_136_length_40869_cov_6.924732_39	PRJNA757245_B_SRR18532257_NODE_136_length_40869_cov_6.924732	K13018	wbpD, wlbB; UDP-2-acetamido-3-amino-2,3-dideoxy-glucuronate N-acetyltransferase [EC:2.3.1.201]	PF00132.24	Bacterial transferase hexapeptide (six repeats)	coral
	PRJNA757245_B_SRR18532257_NODE_136_length_40869_cov_6.924732_44	PRJNA757245_B_SRR18532257_NODE_136_length_40869_cov_6.924732	K00568	ubiG; 2-polyprenyl-6-hydroxyphenyl methylase / 3-demethylubiquinone-9 3-methyltransferase [EC:2.1.1.222 2.1.1.64]			coral
	PRJNA757245_B_SRR18532257_NODE_136_length_40869_cov_6.924732_50	PRJNA757245_B_SRR18532257_NODE_136_length_40869_cov_6.924732	K16150	K16150; glycogen synthase [EC:2.4.1.11]	PF13692.6	Glycosyl transferases group 1	coral
	PRJNA757245_B_SRR18532257_NODE_155_length_37665_cov_8.002632_46	PRJNA757245_B_SRR18532257_NODE_155_length_37665_cov_8.002632	K02536	lpxD; UDP-3-O-[3-hydroxymyristoyl] glucosamine N-acyltransferase [EC:2.3.1.191]	PF00132.24	Bacterial transferase hexapeptide (six repeats)	coral
	PRJNA757245_B_SRR18532257_NODE_1753_length_6624_cov_4.984168_4	PRJNA757245_B_SRR18532257_NODE_1753_length_6624_cov_4.984168	K03153	thiO; glycine oxidase [EC:1.4.3.19]	PF01266.24	FAD dependent oxidoreductase	coral
	PRJNA757245_B_SRR18532257_NODE_31_length_93665_cov_13.504764_2	PRJNA757245_B_SRR18532257_NODE_31_length_93665_cov_13.504764	K00558	DNMT1, dcm; DNA (cytosine-5)-methyltransferase 1 [EC:2.1.1.37]	PF00145.17	C-5 cytosine-specific DNA methylase	coral
	PRJNA757245_B_SRR18532257_NODE_335_length_21888_cov_4.992763_34	PRJNA757245_B_SRR18532257_NODE_335_length_21888_cov_4.992763	K00558	DNMT1, dcm; DNA (cytosine-5)-methyltransferase 1 [EC:2.1.1.37]	PF00145.17	C-5 cytosine-specific DNA methylase	coral
	PRJNA757245_B_SRR18532257_NODE_55_length_67702_cov_10.206291_62	PRJNA757245_B_SRR18532257_NODE_55_length_67702_cov_10.206291	K00390	cysH; phosphoadenosine phosphosulfate reductase [EC:1.8.4.8 1.8.4.10]	PF01507.19	Phosphoadenosine phosphosulfate reductase family	coral
	PRJNA757245_B_SRR18532257_NODE_55_length_67702_cov_10.206291_67	PRJNA757245_B_SRR18532257_NODE_55_length_67702_cov_10.206291	K03271	gmhA, lpcA; D-sedoheptulose 7-phosphate isomerase [EC:5.3.1.28]	PF13580.6	SIS domain	coral
	PRJNA757245_B_SRR18532257_NODE_55_length_67702_cov_10.206291_68	PRJNA757245_B_SRR18532257_NODE_55_length_67702_cov_10.206291	K03272	gmhC, hldE, waaE, rfaE; D-beta-D-heptose 7-phosphate kinase / D-beta-D-heptose 1-phosphate adenosyltransferase [EC:2.7.1.167 2.7.7.70]	PF00294.24	pfkB family carbohydrate kinase	coral
	PRJNA757245_B_SRR18532257_NODE_55_length_67702_cov_10.206291_69	PRJNA757245_B_SRR18532257_NODE_55_length_67702_cov_10.206291	K03272	gmhC, hldE, waaE, rfaE; D-beta-D-heptose 7-phosphate kinase / D-beta-D-heptose 1-phosphate adenosyltransferase [EC:2.7.1.167 2.7.7.70]	PF01467.26	Cytidylyltransferase-like	coral
	PRJNA757245_B_SRR18532257_NODE_55_length_67702_cov_10.206291_9	PRJNA757245_B_SRR18532257_NODE_55_length_67702_cov_10.206291	K02843	waaF, rfaF; heptosyltransferase II [EC:2.4.-.-]	PF08241.12	Methyltransferase domain	coral
	PRJNA757245_B_SRR18532257_NODE_605_length_14578_cov_37.184259_23	PRJNA757245_B_SRR18532257_NODE_605_length_14578_cov_37.184259	K17398	DNMT3A; DNA (cytosine-5)-methyltransferase 3A [EC:2.1.1.37]	PF00145.17	C-5 cytosine-specific DNA methylase	coral
	PRJNA757245_B_SRR18532257_NODE_74_length_59996_cov_10.197811_66	PRJNA757245_B_SRR18532257_NODE_74_length_59996_cov_10.197811	K00558	DNMT1, dcm; DNA (cytosine-5)-methyltransferase 1 [EC:2.1.1.37]	PF00145.17	C-5 cytosine-specific DNA methylase	coral
	PRJNA757245_B_SRR18532257_NODE_745_length_12523_cov_4.937680_8	PRJNA757245_B_SRR18532257_NODE_745_length_12523_cov_4.937680	K00558	DNMT1, dcm; DNA (cytosine-5)-methyltransferase 1 [EC:2.1.1.37]	PF00145.17	C-5 cytosine-specific DNA methylase	coral
	PRJNA757245_B_vRhyme_bin_15_single_line_33	PRJNA757245_B_vRhyme_bin_15_single_line	K00568	ubiG; 2-polyprenyl-6-hydroxyphenyl methylase / 3-demethylubiquinone-9 3-methyltransferase [EC:2.1.1.222 2.1.1.64]	PF13489.6	Methyltransferase domain	coral
	PRJNA757245_B_vRhyme_bin_15_single_line_5	PRJNA757245_B_vRhyme_bin_15_single_line	K00568	ubiG; 2-polyprenyl-6-hydroxyphenyl methylase / 3-demethylubiquinone-9 3-methyltransferase [EC:2.1.1.222 2.1.1.64]	PF13489.6	Methyltransferase domain	coral
	PRJNA757245_B_vRhyme_bin_30_single_line_100	PRJNA757245_B_vRhyme_bin_30_single_line	K04042	glmU; bifunctional UDP-N-acetylglucosamine pyrophosphorylase / Glucosamine-1-phosphate N-acetyltransferase [EC:2.7.7.23 2.3.1.157]	PF12804.7	MobA-like NTP transferase domain	coral
	PRJNA757245_B_vRhyme_bin_30_single_line_101	PRJNA757245_B_vRhyme_bin_30_single_line	K00820	glmS, GFPT; glutamine---fructose-6-phosphate transaminase (isomerizing) [EC:2.6.1.16]	PF13522.6	Glutamine amidotransferase domain	coral
	PRJNA757245_B_vRhyme_bin_30_single_line_99	PRJNA757245_B_vRhyme_bin_30_single_line	K01091	gph; phosphoglycolate phosphatase [EC:3.1.3.18]	PF13419.6	Haloacid dehalogenase-like hydrolase	coral
	PRJNA757245_B_vRhyme_bin_33_single_line_44	PRJNA757245_B_vRhyme_bin_33_single_line	K00558	DNMT1, dcm; DNA (cytosine-5)-methyltransferase 1 [EC:2.1.1.37]	PF00145.17	C-5 cytosine-specific DNA methylase	coral
	PRJNA757245_B_vRhyme_bin_42_single_line_76	PRJNA757245_B_vRhyme_bin_42_single_line	K00558	DNMT1, dcm; DNA (cytosine-5)-methyltransferase 1 [EC:2.1.1.37]	PF00145.17	C-5 cytosine-specific DNA methylase	coral
	PRJNA757245_B_vRhyme_bin_42_single_line_78	PRJNA757245_B_vRhyme_bin_42_single_line	K00390	cysH; phosphoadenosine phosphosulfate reductase [EC:1.8.4.8 1.8.4.10]	PF01507.19	Phosphoadenosine phosphosulfate reductase family	coral
	PRJNA757245_B_vRhyme_bin_44_single_line_12	PRJNA757245_B_vRhyme_bin_44_single_line	K01847	MUT; methylmalonyl-CoA mutase [EC:5.4.99.2]			coral
	PRJNA757245_B_vRhyme_bin_50_single_line_13	PRJNA757245_B_vRhyme_bin_50_single_line	K00558	DNMT1, dcm; DNA (cytosine-5)-methyltransferase 1 [EC:2.1.1.37]	PF00145.17	C-5 cytosine-specific DNA methylase	coral
	PRJNA757245_B_vRhyme_bin_52_single_line_13	PRJNA757245_B_vRhyme_bin_52_single_line	K01953	asnB, ASNS; asparagine synthase (glutamine-hydrolysing) [EC:6.3.5.4]	PF00733.21	Asparagine synthase	coral
	PRJNA757245_B_vRhyme_bin_55_single_line_13	PRJNA757245_B_vRhyme_bin_55_single_line	K00059	fabG, OAR1; 3-oxoacyl-[acyl-carrier protein] reductase [EC:1.1.1.100]	PF00106.25	short chain dehydrogenase	coral
	PRJNA757245_B_vRhyme_bin_55_single_line_14	PRJNA757245_B_vRhyme_bin_55_single_line	K00255	ACADL; long-chain-acyl-CoA dehydrogenase [EC:1.3.8.8]	PF00441.24	Acyl-CoA dehydrogenase, C-terminal domain	coral
	PRJNA757245_B_vRhyme_bin_55_single_line_35	PRJNA757245_B_vRhyme_bin_55_single_line	K09883	cobT; cobaltochelatase CobT [EC:6.6.1.2]	PF11775.8	Cobalamin biosynthesis protein CobT VWA domain	coral
	PRJNA757245_B_vRhyme_bin_60_single_line_22	PRJNA757245_B_vRhyme_bin_60_single_line	K00558	DNMT1, dcm; DNA (cytosine-5)-methyltransferase 1 [EC:2.1.1.37]	PF00145.17	C-5 cytosine-specific DNA methylase	coral
	PRJNA757245_B_vRhyme_bin_69_single_line_28	PRJNA757245_B_vRhyme_bin_69_single_line	K00558	DNMT1, dcm; DNA (cytosine-5)-methyltransferase 1 [EC:2.1.1.37]	PF00145.17	C-5 cytosine-specific DNA methylase	coral
	PRJNA757245_B_vRhyme_bin_83_single_line_13	PRJNA757245_B_vRhyme_bin_83_single_line	K22227	ahbD; heme synthase	PF13186.6	Iron-sulfur cluster-binding domain	coral
	PRJNA757245_B_vRhyme_bin_83_single_line_57	PRJNA757245_B_vRhyme_bin_83_single_line	K00568	ubiG; 2-polyprenyl-6-hydroxyphenyl methylase / 3-demethylubiquinone-9 3-methyltransferase [EC:2.1.1.222 2.1.1.64]	PF13489.6	Methyltransferase domain	coral
	PRJNA757245_B_vRhyme_bin_86_single_line_44	PRJNA757245_B_vRhyme_bin_86_single_line	K00568	ubiG; 2-polyprenyl-6-hydroxyphenyl methylase / 3-demethylubiquinone-9 3-methyltransferase [EC:2.1.1.222 2.1.1.64]			coral
	PRJNA757245_B_vRhyme_bin_89_single_line_8	PRJNA757245_B_vRhyme_bin_89_single_line	K00558	DNMT1, dcm; DNA (cytosine-5)-methyltransferase 1 [EC:2.1.1.37]	PF00145.17	C-5 cytosine-specific DNA methylase	coral
	PRJNA757245_B_vRhyme_bin_96_single_line_4	PRJNA757245_B_vRhyme_bin_96_single_line	K02843	waaF, rfaF; heptosyltransferase II [EC:2.4.-.-]			coral
	PRJNA925892_B_SRR23162941_NODE_7311_length_5072_cov_4.471796_4	PRJNA925892_B_SRR23162941_NODE_7311_length_5072_cov_4.471796	K01933	purM; phosphoribosylformylglycinamidine cyclo-ligase [EC:6.3.3.1]			coral
	PRJNA925892_B_SRR23162941_NODE_7311_length_5072_cov_4.471796_8	PRJNA925892_B_SRR23162941_NODE_7311_length_5072_cov_4.471796	K11788	ADE5; phosphoribosylamine--glycine ligase / phosphoribosylformylglycinamidine cyclo-ligase [EC:6.3.4.13 6.3.3.1]	PF02769.22	AIR synthase related protein, C-terminal domain	coral
	PRJNA925892_B_SRR23162943_NODE_3415_length_24826_cov_15.270356_10	PRJNA925892_B_SRR23162943_NODE_3415_length_24826_cov_15.270356	K00558	DNMT1, dcm; DNA (cytosine-5)-methyltransferase 1 [EC:2.1.1.37]	PF00145.17	C-5 cytosine-specific DNA methylase	coral
	PRJNA925892_B_SRR23162945_NODE_2198_length_23275_cov_26.460982_1	PRJNA925892_B_SRR23162945_NODE_2198_length_23275_cov_26.460982	K00558	DNMT1, dcm; DNA (cytosine-5)-methyltransferase 1 [EC:2.1.1.37]			coral
	PRJNA925892_B_SRR23162946_NODE_7344_length_15711_cov_16.066748_3	PRJNA925892_B_SRR23162946_NODE_7344_length_15711_cov_16.066748	K00558	DNMT1, dcm; DNA (cytosine-5)-methyltransferase 1 [EC:2.1.1.37]	PF00145.17	C-5 cytosine-specific DNA methylase	coral
	PRJNA925892_B_SRR23162947_NODE_18604_length_8500_cov_7.346832_2	PRJNA925892_B_SRR23162947_NODE_18604_length_8500_cov_7.346832	K00558	DNMT1, dcm; DNA (cytosine-5)-methyltransferase 1 [EC:2.1.1.37]	PF00145.17	C-5 cytosine-specific DNA methylase	coral
	PRJNA925892_B_SRR23162947_NODE_21299_length_7684_cov_7.396382_9	PRJNA925892_B_SRR23162947_NODE_21299_length_7684_cov_7.396382	K00558	DNMT1, dcm; DNA (cytosine-5)-methyltransferase 1 [EC:2.1.1.37]	PF00145.17	C-5 cytosine-specific DNA methylase	coral
	PRJNA925892_B_SRR23162949_NODE_11329_length_13247_cov_14.542753_6	PRJNA925892_B_SRR23162949_NODE_11329_length_13247_cov_14.542753	K01854	glf; UDP-galactopyranose mutase [EC:5.4.99.9]	PF03275.13	UDP-galactopyranose mutase	coral
	PRJNA925892_B_SRR23162949_NODE_1626_length_27939_cov_13.686451_26	PRJNA925892_B_SRR23162949_NODE_1626_length_27939_cov_13.686451	K01455	E3.5.1.49; formamidase [EC:3.5.1.49]	PF13041.6	PPR repeat family	coral
	PRJNA925892_B_SRR23162949_NODE_23558_length_8370_cov_10.434997_1	PRJNA925892_B_SRR23162949_NODE_23558_length_8370_cov_10.434997	K00558	DNMT1, dcm; DNA (cytosine-5)-methyltransferase 1 [EC:2.1.1.37]	PF00145.17	C-5 cytosine-specific DNA methylase	coral
	PRJNA925892_B_SRR23162949_NODE_28263_length_7280_cov_16.685260_7	PRJNA925892_B_SRR23162949_NODE_28263_length_7280_cov_16.685260	K00558	DNMT1, dcm; DNA (cytosine-5)-methyltransferase 1 [EC:2.1.1.37]	PF00145.17	C-5 cytosine-specific DNA methylase	coral
	PRJNA925892_B_SRR23162949_NODE_35376_length_6008_cov_23.292458_9	PRJNA925892_B_SRR23162949_NODE_35376_length_6008_cov_23.292458	K00558	DNMT1, dcm; DNA (cytosine-5)-methyltransferase 1 [EC:2.1.1.37]	PF00145.17	C-5 cytosine-specific DNA methylase	coral
	PRJNA925892_B_SRR23162949_NODE_62015_length_3420_cov_11.288262_2	PRJNA925892_B_SRR23162949_NODE_62015_length_3420_cov_11.288262	K03462	NAMPT; nicotinamide phosphoribosyltransferase [EC:2.4.2.12]	PF18127.1	Domain of unknown function (DUF5598)	coral
	PRJNA925892_B_SRR23162949_NODE_7622_length_16036_cov_9.874601_3	PRJNA925892_B_SRR23162949_NODE_7622_length_16036_cov_9.874601	K00558	DNMT1, dcm; DNA (cytosine-5)-methyltransferase 1 [EC:2.1.1.37]	PF00145.17	C-5 cytosine-specific DNA methylase	coral
	PRJNA925892_B_SRR23162951_NODE_8603_length_16356_cov_17.033188_15	PRJNA925892_B_SRR23162951_NODE_8603_length_16356_cov_17.033188	K21164	sgcE7, ncsE7, kedE7; enediyne biosynthesis protein E7	PF00067.22	Cytochrome P450	coral
	PRJNA925892_B_SRR23162952_NODE_4013_length_17306_cov_7.488667_4	PRJNA925892_B_SRR23162952_NODE_4013_length_17306_cov_7.488667	K00558	DNMT1, dcm; DNA (cytosine-5)-methyltransferase 1 [EC:2.1.1.37]	PF00145.17	C-5 cytosine-specific DNA methylase	coral
	PRJNA925892_B_SRR23162952_NODE_7598_length_13426_cov_11.980181_13	PRJNA925892_B_SRR23162952_NODE_7598_length_13426_cov_11.980181	K00558	DNMT1, dcm; DNA (cytosine-5)-methyltransferase 1 [EC:2.1.1.37]	PF00145.17	C-5 cytosine-specific DNA methylase	coral
	PRJNA925892_B_SRR23162953_NODE_11173_length_14039_cov_29.420409_9	PRJNA925892_B_SRR23162953_NODE_11173_length_14039_cov_29.420409	K00558	DNMT1, dcm; DNA (cytosine-5)-methyltransferase 1 [EC:2.1.1.37]	PF00145.17	C-5 cytosine-specific DNA methylase	coral
	PRJNA925892_B_SRR23162953_NODE_20405_length_8902_cov_19.287781_2	PRJNA925892_B_SRR23162953_NODE_20405_length_8902_cov_19.287781	K00558	DNMT1, dcm; DNA (cytosine-5)-methyltransferase 1 [EC:2.1.1.37]	PF00145.17	C-5 cytosine-specific DNA methylase	coral
	PRJNA925892_B_SRR23162953_NODE_6177_length_19335_cov_13.524429_11	PRJNA925892_B_SRR23162953_NODE_6177_length_19335_cov_13.524429	K01495	GCH1, folE; GTP cyclohydrolase IA [EC:3.5.4.16]	PF01227.22	GTP cyclohydrolase I	coral
	PRJNA925892_B_SRR23162954_NODE_17948_length_9583_cov_8.135495_7	PRJNA925892_B_SRR23162954_NODE_17948_length_9583_cov_8.135495	K00558	DNMT1, dcm; DNA (cytosine-5)-methyltransferase 1 [EC:2.1.1.37]	PF00145.17	C-5 cytosine-specific DNA methylase	coral
	PRJNA925892_B_SRR23162954_NODE_26831_length_6856_cov_8.564770_6	PRJNA925892_B_SRR23162954_NODE_26831_length_6856_cov_8.564770	K00558	DNMT1, dcm; DNA (cytosine-5)-methyltransferase 1 [EC:2.1.1.37]	PF00145.17	C-5 cytosine-specific DNA methylase	coral
	PRJNA925892_B_SRR23162954_NODE_802_length_34822_cov_9.040757_15	PRJNA925892_B_SRR23162954_NODE_802_length_34822_cov_9.040757	K03462	NAMPT; nicotinamide phosphoribosyltransferase [EC:2.4.2.12]	PF04095.16	Nicotinate phosphoribosyltransferase (NAPRTase) family	coral
	PRJNA925892_B_SRR23162954_NODE_802_length_34822_cov_9.040757_16	PRJNA925892_B_SRR23162954_NODE_802_length_34822_cov_9.040757	K03462	NAMPT; nicotinamide phosphoribosyltransferase [EC:2.4.2.12]	PF18127.1	Domain of unknown function (DUF5598)	coral
	PRJNA925892_B_SRR23162956_NODE_11818_length_14453_cov_12.910613_12	PRJNA925892_B_SRR23162956_NODE_11818_length_14453_cov_12.910613	K00558	DNMT1, dcm; DNA (cytosine-5)-methyltransferase 1 [EC:2.1.1.37]	PF00145.17	C-5 cytosine-specific DNA methylase	coral
	PRJNA925892_B_SRR23162956_NODE_5681_length_22188_cov_12.795645_16	PRJNA925892_B_SRR23162956_NODE_5681_length_22188_cov_12.795645	K00558	DNMT1, dcm; DNA (cytosine-5)-methyltransferase 1 [EC:2.1.1.37]	PF00145.17	C-5 cytosine-specific DNA methylase	coral
	PRJNA925892_B_SRR23162960_NODE_12586_length_10703_cov_14.146882_10	PRJNA925892_B_SRR23162960_NODE_12586_length_10703_cov_14.146882	K00558	DNMT1, dcm; DNA (cytosine-5)-methyltransferase 1 [EC:2.1.1.37]			coral
	PRJNA925892_B_SRR23162962_NODE_7044_length_19232_cov_13.417219_6	PRJNA925892_B_SRR23162962_NODE_7044_length_19232_cov_13.417219	K00558	DNMT1, dcm; DNA (cytosine-5)-methyltransferase 1 [EC:2.1.1.37]	PF00145.17	C-5 cytosine-specific DNA methylase	coral
	PRJNA925892_B_SRR23162962_NODE_7044_length_19232_cov_13.417219_7	PRJNA925892_B_SRR23162962_NODE_7044_length_19232_cov_13.417219	K00558	DNMT1, dcm; DNA (cytosine-5)-methyltransferase 1 [EC:2.1.1.37]	PF00145.17	C-5 cytosine-specific DNA methylase	coral
	PRJNA925892_B_SRR23162962_NODE_8494_length_17418_cov_10.088234_6	PRJNA925892_B_SRR23162962_NODE_8494_length_17418_cov_10.088234	K00558	DNMT1, dcm; DNA (cytosine-5)-methyltransferase 1 [EC:2.1.1.37]	PF00145.17	C-5 cytosine-specific DNA methylase	coral
	PRJNA925892_B_SRR23162963_NODE_12416_length_13124_cov_8.415334_12	PRJNA925892_B_SRR23162963_NODE_12416_length_13124_cov_8.415334	K00558	DNMT1, dcm; DNA (cytosine-5)-methyltransferase 1 [EC:2.1.1.37]			coral
	PRJNA925892_B_SRR23162963_NODE_14416_length_12058_cov_48.786303_6	PRJNA925892_B_SRR23162963_NODE_14416_length_12058_cov_48.786303	K00558	DNMT1, dcm; DNA (cytosine-5)-methyltransferase 1 [EC:2.1.1.37]	PF00145.17	C-5 cytosine-specific DNA methylase	coral
	PRJNA925892_B_SRR23162963_NODE_15093_length_11727_cov_10.174692_2	PRJNA925892_B_SRR23162963_NODE_15093_length_11727_cov_10.174692	K17398	DNMT3A; DNA (cytosine-5)-methyltransferase 3A [EC:2.1.1.37]			coral
	PRJNA925892_B_SRR23162963_NODE_16107_length_11267_cov_7.619782_7	PRJNA925892_B_SRR23162963_NODE_16107_length_11267_cov_7.619782	K00558	DNMT1, dcm; DNA (cytosine-5)-methyltransferase 1 [EC:2.1.1.37]	PF00145.17	C-5 cytosine-specific DNA methylase	coral
	PRJNA925892_B_SRR23162963_NODE_1708_length_28723_cov_9.858100_22	PRJNA925892_B_SRR23162963_NODE_1708_length_28723_cov_9.858100	K00558	DNMT1, dcm; DNA (cytosine-5)-methyltransferase 1 [EC:2.1.1.37]	PF00145.17	C-5 cytosine-specific DNA methylase	coral
	PRJNA925892_B_SRR23162963_NODE_3060_length_24009_cov_10.021541_4	PRJNA925892_B_SRR23162963_NODE_3060_length_24009_cov_10.021541	K00558	DNMT1, dcm; DNA (cytosine-5)-methyltransferase 1 [EC:2.1.1.37]			coral
	PRJNA925892_B_SRR23162963_NODE_31894_length_6662_cov_12.711064_7	PRJNA925892_B_SRR23162963_NODE_31894_length_6662_cov_12.711064	K00558	DNMT1, dcm; DNA (cytosine-5)-methyltransferase 1 [EC:2.1.1.37]	PF00145.17	C-5 cytosine-specific DNA methylase	coral
	PRJNA925892_B_SRR23162963_NODE_46064_length_4388_cov_7.363720_4	PRJNA925892_B_SRR23162963_NODE_46064_length_4388_cov_7.363720	K03462	NAMPT; nicotinamide phosphoribosyltransferase [EC:2.4.2.12]			coral
	PRJNA925892_B_SRR23162963_NODE_46064_length_4388_cov_7.363720_5	PRJNA925892_B_SRR23162963_NODE_46064_length_4388_cov_7.363720	K03462	NAMPT; nicotinamide phosphoribosyltransferase [EC:2.4.2.12]			coral
	PRJNA925892_B_SRR23162963_NODE_46064_length_4388_cov_7.363720_6	PRJNA925892_B_SRR23162963_NODE_46064_length_4388_cov_7.363720	K03462	NAMPT; nicotinamide phosphoribosyltransferase [EC:2.4.2.12]			coral
	PRJNA925892_B_SRR23162964_NODE_4033_length_16592_cov_17.264316_11	PRJNA925892_B_SRR23162964_NODE_4033_length_16592_cov_17.264316	K00558	DNMT1, dcm; DNA (cytosine-5)-methyltransferase 1 [EC:2.1.1.37]	PF00145.17	C-5 cytosine-specific DNA methylase	coral
	PRJNA925892_B_SRR23162964_NODE_4033_length_16592_cov_17.264316_8	PRJNA925892_B_SRR23162964_NODE_4033_length_16592_cov_17.264316	K00558	DNMT1, dcm; DNA (cytosine-5)-methyltransferase 1 [EC:2.1.1.37]	PF00145.17	C-5 cytosine-specific DNA methylase	coral
	PRJNA925892_C_SRR23162966_NODE_5547_length_7101_cov_5.642208_7	PRJNA925892_C_SRR23162966_NODE_5547_length_7101_cov_5.642208	K00558	DNMT1, dcm; DNA (cytosine-5)-methyltransferase 1 [EC:2.1.1.37]	PF00145.17	C-5 cytosine-specific DNA methylase	coral
	PRJNA925892_C_SRR23162966_NODE_86796_length_2669_cov_6.048585_1	PRJNA925892_C_SRR23162966_NODE_86796_length_2669_cov_6.048585	K03462	NAMPT; nicotinamide phosphoribosyltransferase [EC:2.4.2.12]			coral
	PRJNA925892_C_SRR23162972_NODE_32999_length_5412_cov_8.650737_10	PRJNA925892_C_SRR23162972_NODE_32999_length_5412_cov_8.650737	K01495	GCH1, folE; GTP cyclohydrolase IA [EC:3.5.4.16]	PF01227.22	GTP cyclohydrolase I	coral
	PRJNA925892_C_SRR23162972_NODE_70774_length_3176_cov_41.123037_5	PRJNA925892_C_SRR23162972_NODE_70774_length_3176_cov_41.123037	K00558	DNMT1, dcm; DNA (cytosine-5)-methyltransferase 1 [EC:2.1.1.37]	PF00145.17	C-5 cytosine-specific DNA methylase	coral
	PRJNA925892_C_SRR23162973_NODE_1314_length_36183_cov_15.244104_1	PRJNA925892_C_SRR23162973_NODE_1314_length_36183_cov_15.244104	K00558	DNMT1, dcm; DNA (cytosine-5)-methyltransferase 1 [EC:2.1.1.37]			coral
	PRJNA925892_C_SRR23162973_NODE_2941_length_27495_cov_13.458929_10	PRJNA925892_C_SRR23162973_NODE_2941_length_27495_cov_13.458929	K17398	DNMT3A; DNA (cytosine-5)-methyltransferase 3A [EC:2.1.1.37]			coral
	PRJNA925892_C_SRR23162973_NODE_2941_length_27495_cov_13.458929_6	PRJNA925892_C_SRR23162973_NODE_2941_length_27495_cov_13.458929	K17398	DNMT3A; DNA (cytosine-5)-methyltransferase 3A [EC:2.1.1.37]			coral
	PRJNA925892_C_SRR23162973_NODE_3206_length_26632_cov_14.447455_4	PRJNA925892_C_SRR23162973_NODE_3206_length_26632_cov_14.447455	K17398	DNMT3A; DNA (cytosine-5)-methyltransferase 3A [EC:2.1.1.37]			coral
	PRJNA925892_C_SRR23162973_NODE_3206_length_26632_cov_14.447455_8	PRJNA925892_C_SRR23162973_NODE_3206_length_26632_cov_14.447455	K17398	DNMT3A; DNA (cytosine-5)-methyltransferase 3A [EC:2.1.1.37]			coral
	PRJNA925892_C_SRR23162974_NODE_1302_length_16657_cov_8.140405_11	PRJNA925892_C_SRR23162974_NODE_1302_length_16657_cov_8.140405	K00558	DNMT1, dcm; DNA (cytosine-5)-methyltransferase 1 [EC:2.1.1.37]			coral
	PRJNA925892_C_SRR23162974_NODE_1302_length_16657_cov_8.140405_5	PRJNA925892_C_SRR23162974_NODE_1302_length_16657_cov_8.140405	K00558	DNMT1, dcm; DNA (cytosine-5)-methyltransferase 1 [EC:2.1.1.37]			coral
	PRJNA925892_C_SRR23162974_NODE_3427_length_12806_cov_32.716179_8	PRJNA925892_C_SRR23162974_NODE_3427_length_12806_cov_32.716179	K17398	DNMT3A; DNA (cytosine-5)-methyltransferase 3A [EC:2.1.1.37]			coral
	PRJNA925892_C_SRR23162974_NODE_4197_length_12066_cov_7.650404_4	PRJNA925892_C_SRR23162974_NODE_4197_length_12066_cov_7.650404	K00558	DNMT1, dcm; DNA (cytosine-5)-methyltransferase 1 [EC:2.1.1.37]	PF00145.17	C-5 cytosine-specific DNA methylase	coral
	PRJNA925892_C_SRR23162974_NODE_8237_length_9582_cov_14.991708_6	PRJNA925892_C_SRR23162974_NODE_8237_length_9582_cov_14.991708	K00558	DNMT1, dcm; DNA (cytosine-5)-methyltransferase 1 [EC:2.1.1.37]	PF00145.17	C-5 cytosine-specific DNA methylase	coral
	PRJNA925892_C_SRR23162975_NODE_17400_length_10047_cov_7.663531_3	PRJNA925892_C_SRR23162975_NODE_17400_length_10047_cov_7.663531	K00558	DNMT1, dcm; DNA (cytosine-5)-methyltransferase 1 [EC:2.1.1.37]	PF00145.17	C-5 cytosine-specific DNA methylase	coral
	PRJNA925892_C_SRR23162976_NODE_13840_length_12725_cov_11.601026_13	PRJNA925892_C_SRR23162976_NODE_13840_length_12725_cov_11.601026	K00558	DNMT1, dcm; DNA (cytosine-5)-methyltransferase 1 [EC:2.1.1.37]	PF00145.17	C-5 cytosine-specific DNA methylase	coral
	PRJNA925892_C_SRR23162976_NODE_21829_length_7806_cov_18.455812_3	PRJNA925892_C_SRR23162976_NODE_21829_length_7806_cov_18.455812	K00558	DNMT1, dcm; DNA (cytosine-5)-methyltransferase 1 [EC:2.1.1.37]	PF00145.17	C-5 cytosine-specific DNA methylase	coral
	PRJNA925892_C_SRR23162976_NODE_8378_length_18625_cov_20.042811_2	PRJNA925892_C_SRR23162976_NODE_8378_length_18625_cov_20.042811	K21164	sgcE7, ncsE7, kedE7; enediyne biosynthesis protein E7	PF00067.22	Cytochrome P450	coral
	PRJNA925892_C_SRR23162977_NODE_9694_length_16435_cov_19.482540_11	PRJNA925892_C_SRR23162977_NODE_9694_length_16435_cov_19.482540	K00558	DNMT1, dcm; DNA (cytosine-5)-methyltransferase 1 [EC:2.1.1.37]	PF00145.17	C-5 cytosine-specific DNA methylase	coral
	PRJNA925892_C_SRR23162980_NODE_1721_length_28215_cov_38.176740_19	PRJNA925892_C_SRR23162980_NODE_1721_length_28215_cov_38.176740	K00558	DNMT1, dcm; DNA (cytosine-5)-methyltransferase 1 [EC:2.1.1.37]	PF00145.17	C-5 cytosine-specific DNA methylase	coral
	PRJNA925892_C_SRR23162980_NODE_21925_length_8492_cov_13.824464_3	PRJNA925892_C_SRR23162980_NODE_21925_length_8492_cov_13.824464	K00558	DNMT1, dcm; DNA (cytosine-5)-methyltransferase 1 [EC:2.1.1.37]	PF00145.17	C-5 cytosine-specific DNA methylase	coral
	PRJNA925892_C_SRR23162980_NODE_28962_length_6745_cov_16.205830_3	PRJNA925892_C_SRR23162980_NODE_28962_length_6745_cov_16.205830	K03462	NAMPT; nicotinamide phosphoribosyltransferase [EC:2.4.2.12]	PF04095.16	Nicotinate phosphoribosyltransferase (NAPRTase) family	coral
	PRJNA925892_C_SRR23162980_NODE_6461_length_17432_cov_35.721931_8	PRJNA925892_C_SRR23162980_NODE_6461_length_17432_cov_35.721931	K00558	DNMT1, dcm; DNA (cytosine-5)-methyltransferase 1 [EC:2.1.1.37]	PF00145.17	C-5 cytosine-specific DNA methylase	coral
	PRJNA925892_C_SRR23162983_NODE_2527_length_13697_cov_12.922299_2	PRJNA925892_C_SRR23162983_NODE_2527_length_13697_cov_12.922299	K00558	DNMT1, dcm; DNA (cytosine-5)-methyltransferase 1 [EC:2.1.1.37]	PF00145.17	C-5 cytosine-specific DNA methylase	coral
	PRJNA925892_C_SRR23162984_NODE_30936_length_5215_cov_10.162016_4	PRJNA925892_C_SRR23162984_NODE_30936_length_5215_cov_10.162016	K00558	DNMT1, dcm; DNA (cytosine-5)-methyltransferase 1 [EC:2.1.1.37]			coral
	PRJNA925892_C_SRR23162985_NODE_247_length_63852_cov_21.270640_1	PRJNA925892_C_SRR23162985_NODE_247_length_63852_cov_21.270640	K00558	DNMT1, dcm; DNA (cytosine-5)-methyltransferase 1 [EC:2.1.1.37]	PF00145.17	C-5 cytosine-specific DNA methylase	coral
	PRJNA925892_C_SRR23162985_NODE_247_length_63852_cov_21.270640_56	PRJNA925892_C_SRR23162985_NODE_247_length_63852_cov_21.270640	K00558	DNMT1, dcm; DNA (cytosine-5)-methyltransferase 1 [EC:2.1.1.37]	PF00145.17	C-5 cytosine-specific DNA methylase	coral
	PRJNA925892_C_SRR23162987_NODE_255_length_38430_cov_11.549160_25	PRJNA925892_C_SRR23162987_NODE_255_length_38430_cov_11.549160	K00789	metK; S-adenosylmethionine synthetase [EC:2.5.1.6]	PF02773.16	S-adenosylmethionine synthetase, C-terminal domain	coral
	PRJNA925892_D_SRR23162916_NODE_5945_length_9827_cov_27.349059_8	PRJNA925892_D_SRR23162916_NODE_5945_length_9827_cov_27.349059	K00558	DNMT1, dcm; DNA (cytosine-5)-methyltransferase 1 [EC:2.1.1.37]	PF00145.17	C-5 cytosine-specific DNA methylase	coral
	PRJNA925892_D_SRR23162926_NODE_2104_length_19296_cov_12.338704_11	PRJNA925892_D_SRR23162926_NODE_2104_length_19296_cov_12.338704	K00558	DNMT1, dcm; DNA (cytosine-5)-methyltransferase 1 [EC:2.1.1.37]	PF00145.17	C-5 cytosine-specific DNA methylase	coral
	PRJNA925892_D_SRR23162937_NODE_29326_length_6039_cov_16.325033_1	PRJNA925892_D_SRR23162937_NODE_29326_length_6039_cov_16.325033	K00558	DNMT1, dcm; DNA (cytosine-5)-methyltransferase 1 [EC:2.1.1.37]			coral
	PRJNA925892_D_SRR23162989_NODE_1097_length_33451_cov_9.313391_30	PRJNA925892_D_SRR23162989_NODE_1097_length_33451_cov_9.313391	K00558	DNMT1, dcm; DNA (cytosine-5)-methyltransferase 1 [EC:2.1.1.37]	PF00145.17	C-5 cytosine-specific DNA methylase	coral
	PRJNA925892_D_SRR23162989_NODE_973_length_34551_cov_9.665903_11	PRJNA925892_D_SRR23162989_NODE_973_length_34551_cov_9.665903	K17398	DNMT3A; DNA (cytosine-5)-methyltransferase 3A [EC:2.1.1.37]			coral
	PRJNA925892_D_SRR23162994_NODE_12563_length_11383_cov_7.648570_5	PRJNA925892_D_SRR23162994_NODE_12563_length_11383_cov_7.648570	K17398	DNMT3A; DNA (cytosine-5)-methyltransferase 3A [EC:2.1.1.37]			coral
	PRJNA925892_D_SRR23162994_NODE_2649_length_20433_cov_6.879282_2	PRJNA925892_D_SRR23162994_NODE_2649_length_20433_cov_6.879282	K00558	DNMT1, dcm; DNA (cytosine-5)-methyltransferase 1 [EC:2.1.1.37]	PF00145.17	C-5 cytosine-specific DNA methylase	coral
	PRJNA925892_D_SRR23162994_NODE_37450_length_5647_cov_6.986588_4	PRJNA925892_D_SRR23162994_NODE_37450_length_5647_cov_6.986588	K00558	DNMT1, dcm; DNA (cytosine-5)-methyltransferase 1 [EC:2.1.1.37]	PF00145.17	C-5 cytosine-specific DNA methylase	coral
	PRJNA925892_D_SRR23162994_NODE_44371_length_4816_cov_6.508297_2	PRJNA925892_D_SRR23162994_NODE_44371_length_4816_cov_6.508297	K00558	DNMT1, dcm; DNA (cytosine-5)-methyltransferase 1 [EC:2.1.1.37]	PF00145.17	C-5 cytosine-specific DNA methylase	coral
	PRJNA925892_D_SRR23162994_NODE_5143_length_16523_cov_13.215752_3	PRJNA925892_D_SRR23162994_NODE_5143_length_16523_cov_13.215752	K00558	DNMT1, dcm; DNA (cytosine-5)-methyltransferase 1 [EC:2.1.1.37]	PF00145.17	C-5 cytosine-specific DNA methylase	coral
	PRJNA925892_D_SRR23162995_NODE_30942_length_6049_cov_29.410077_7	PRJNA925892_D_SRR23162995_NODE_30942_length_6049_cov_29.410077	K00558	DNMT1, dcm; DNA (cytosine-5)-methyltransferase 1 [EC:2.1.1.37]	PF00145.17	C-5 cytosine-specific DNA methylase	coral
	PRJNA925892_D_SRR23162995_NODE_5899_length_18786_cov_11.700550_5	PRJNA925892_D_SRR23162995_NODE_5899_length_18786_cov_11.700550	K00558	DNMT1, dcm; DNA (cytosine-5)-methyltransferase 1 [EC:2.1.1.37]	PF00145.17	C-5 cytosine-specific DNA methylase	coral
	PRJNA925892_D_SRR23163000_NODE_3166_length_25963_cov_18.919060_17	PRJNA925892_D_SRR23163000_NODE_3166_length_25963_cov_18.919060	K01495	GCH1, folE; GTP cyclohydrolase IA [EC:3.5.4.16]	PF01227.22	GTP cyclohydrolase I	coral
	PRJNA925892_D_SRR23163000_NODE_4712_length_21782_cov_20.390988_3	PRJNA925892_D_SRR23163000_NODE_4712_length_21782_cov_20.390988	K21164	sgcE7, ncsE7, kedE7; enediyne biosynthesis protein E7	PF00067.22	Cytochrome P450	coral
	PRJNA925892_D_SRR23163004_NODE_4325_length_22661_cov_54.720649_16	PRJNA925892_D_SRR23163004_NODE_4325_length_22661_cov_54.720649	K00558	DNMT1, dcm; DNA (cytosine-5)-methyltransferase 1 [EC:2.1.1.37]	PF00145.17	C-5 cytosine-specific DNA methylase	coral
	PRJNA925892_SRR23162919_NODE_5053_length_22413_cov_14.253556_13	PRJNA925892_SRR23162919_NODE_5053_length_22413_cov_14.253556	K00558	DNMT1, dcm; DNA (cytosine-5)-methyltransferase 1 [EC:2.1.1.37]			coral
	PRJNA925892_SRR23162919_NODE_5053_length_22413_cov_14.253556_6	PRJNA925892_SRR23162919_NODE_5053_length_22413_cov_14.253556	K00558	DNMT1, dcm; DNA (cytosine-5)-methyltransferase 1 [EC:2.1.1.37]			coral
	PRJNA925892_SRR23162920_NODE_8921_length_12065_cov_17.147294_7	PRJNA925892_SRR23162920_NODE_8921_length_12065_cov_17.147294	K00558	DNMT1, dcm; DNA (cytosine-5)-methyltransferase 1 [EC:2.1.1.37]	PF00145.17	C-5 cytosine-specific DNA methylase	coral
	PRJNA925892_SRR23162922_NODE_3204_length_12750_cov_15.903269_12	PRJNA925892_SRR23162922_NODE_3204_length_12750_cov_15.903269	K00558	DNMT1, dcm; DNA (cytosine-5)-methyltransferase 1 [EC:2.1.1.37]	PF00145.17	C-5 cytosine-specific DNA methylase	coral
	PRJNA925892_SRR23162922_NODE_4667_length_11191_cov_24.005657_11	PRJNA925892_SRR23162922_NODE_4667_length_11191_cov_24.005657	K00558	DNMT1, dcm; DNA (cytosine-5)-methyltransferase 1 [EC:2.1.1.37]	PF00145.17	C-5 cytosine-specific DNA methylase	coral
	PRJNA925892_SRR23162923_NODE_513_length_11515_cov_11.696684_7	PRJNA925892_SRR23162923_NODE_513_length_11515_cov_11.696684	K00558	DNMT1, dcm; DNA (cytosine-5)-methyltransferase 1 [EC:2.1.1.37]	PF00145.17	C-5 cytosine-specific DNA methylase	coral
	PRJNA925892_SRR23162925_NODE_4445_length_8343_cov_11.739744_2	PRJNA925892_SRR23162925_NODE_4445_length_8343_cov_11.739744	K01495	GCH1, folE; GTP cyclohydrolase IA [EC:3.5.4.16]	PF01227.22	GTP cyclohydrolase I	coral
	PRJNA925892_SRR23162927_NODE_249_length_14298_cov_24.257460_5	PRJNA925892_SRR23162927_NODE_249_length_14298_cov_24.257460	K00558	DNMT1, dcm; DNA (cytosine-5)-methyltransferase 1 [EC:2.1.1.37]	PF00145.17	C-5 cytosine-specific DNA methylase	coral
	PRJNA925892_SRR23162927_NODE_34196_length_3684_cov_18.993111_8	PRJNA925892_SRR23162927_NODE_34196_length_3684_cov_18.993111	K00558	DNMT1, dcm; DNA (cytosine-5)-methyltransferase 1 [EC:2.1.1.37]	PF00145.17	C-5 cytosine-specific DNA methylase	coral
	PRJNA925892_SRR23162929_NODE_9939_length_5901_cov_11.626069_1	PRJNA925892_SRR23162929_NODE_9939_length_5901_cov_11.626069	K01495	GCH1, folE; GTP cyclohydrolase IA [EC:3.5.4.16]	PF01227.22	GTP cyclohydrolase I	coral
	PRJNA925892_SRR23162938_NODE_8159_length_16864_cov_11.855137_17	PRJNA925892_SRR23162938_NODE_8159_length_16864_cov_11.855137	K00558	DNMT1, dcm; DNA (cytosine-5)-methyltransferase 1 [EC:2.1.1.37]	PF00145.17	C-5 cytosine-specific DNA methylase	coral
	PRJNA925892_SRR23162939_NODE_10840_length_15009_cov_15.804467_8	PRJNA925892_SRR23162939_NODE_10840_length_15009_cov_15.804467	K00558	DNMT1, dcm; DNA (cytosine-5)-methyltransferase 1 [EC:2.1.1.37]			coral
	PRJNA925892_SRR23162939_NODE_40939_length_3281_cov_22.569746_6	PRJNA925892_SRR23162939_NODE_40939_length_3281_cov_22.569746	K00558	DNMT1, dcm; DNA (cytosine-5)-methyltransferase 1 [EC:2.1.1.37]			coral
	PRJNA925892_SRR23162939_NODE_4925_length_23052_cov_8.703918_5	PRJNA925892_SRR23162939_NODE_4925_length_23052_cov_8.703918	K00558	DNMT1, dcm; DNA (cytosine-5)-methyltransferase 1 [EC:2.1.1.37]	PF00145.17	C-5 cytosine-specific DNA methylase	coral
	PRJNA925892_SRR23162940_NODE_32783_length_5017_cov_7.966747_2	PRJNA925892_SRR23162940_NODE_32783_length_5017_cov_7.966747	K00558	DNMT1, dcm; DNA (cytosine-5)-methyltransferase 1 [EC:2.1.1.37]	PF00145.17	C-5 cytosine-specific DNA methylase	coral
	PRJNA925892_vRhyme_bin_1_single_line_111	PRJNA925892_vRhyme_bin_1_single_line	K00121	frmA, ADH5, adhC; S-(hydroxymethyl)glutathione dehydrogenase / alcohol dehydrogenase [EC:1.1.1.284 1.1.1.1]	PF05725.12	FNIP Repeat	coral
	PRJNA925892_vRhyme_bin_1_single_line_13	PRJNA925892_vRhyme_bin_1_single_line	K00558	DNMT1, dcm; DNA (cytosine-5)-methyltransferase 1 [EC:2.1.1.37]	PF00145.17	C-5 cytosine-specific DNA methylase	coral
	PRJNA925892_vRhyme_bin_1_single_line_141	PRJNA925892_vRhyme_bin_1_single_line	K00558	DNMT1, dcm; DNA (cytosine-5)-methyltransferase 1 [EC:2.1.1.37]			coral
	PRJNA925892_vRhyme_bin_1_single_line_170	PRJNA925892_vRhyme_bin_1_single_line	K00558	DNMT1, dcm; DNA (cytosine-5)-methyltransferase 1 [EC:2.1.1.37]	PF00145.17	C-5 cytosine-specific DNA methylase	coral
	PRJNA925892_vRhyme_bin_1_single_line_182	PRJNA925892_vRhyme_bin_1_single_line	K00558	DNMT1, dcm; DNA (cytosine-5)-methyltransferase 1 [EC:2.1.1.37]	PF00145.17	C-5 cytosine-specific DNA methylase	coral
	PRJNA925892_vRhyme_bin_1_single_line_20	PRJNA925892_vRhyme_bin_1_single_line	K00558	DNMT1, dcm; DNA (cytosine-5)-methyltransferase 1 [EC:2.1.1.37]	PF00145.17	C-5 cytosine-specific DNA methylase	coral
	PRJNA925892_vRhyme_bin_1_single_line_207	PRJNA925892_vRhyme_bin_1_single_line	K00558	DNMT1, dcm; DNA (cytosine-5)-methyltransferase 1 [EC:2.1.1.37]			coral
	PRJNA925892_vRhyme_bin_1_single_line_214	PRJNA925892_vRhyme_bin_1_single_line	K00558	DNMT1, dcm; DNA (cytosine-5)-methyltransferase 1 [EC:2.1.1.37]	PF00145.17	C-5 cytosine-specific DNA methylase	coral
	PRJNA925892_vRhyme_bin_1_single_line_224	PRJNA925892_vRhyme_bin_1_single_line	K00558	DNMT1, dcm; DNA (cytosine-5)-methyltransferase 1 [EC:2.1.1.37]	PF00145.17	C-5 cytosine-specific DNA methylase	coral
	PRJNA925892_vRhyme_bin_1_single_line_239	PRJNA925892_vRhyme_bin_1_single_line	K00121	frmA, ADH5, adhC; S-(hydroxymethyl)glutathione dehydrogenase / alcohol dehydrogenase [EC:1.1.1.284 1.1.1.1]	PF05725.12	FNIP Repeat	coral
	PRJNA925892_vRhyme_bin_1_single_line_264	PRJNA925892_vRhyme_bin_1_single_line	K00558	DNMT1, dcm; DNA (cytosine-5)-methyltransferase 1 [EC:2.1.1.37]	PF00145.17	C-5 cytosine-specific DNA methylase	coral
	PRJNA925892_vRhyme_bin_1_single_line_278	PRJNA925892_vRhyme_bin_1_single_line	K00558	DNMT1, dcm; DNA (cytosine-5)-methyltransferase 1 [EC:2.1.1.37]	PF00145.17	C-5 cytosine-specific DNA methylase	coral
	PRJNA925892_vRhyme_bin_1_single_line_295	PRJNA925892_vRhyme_bin_1_single_line	K00558	DNMT1, dcm; DNA (cytosine-5)-methyltransferase 1 [EC:2.1.1.37]	PF00145.17	C-5 cytosine-specific DNA methylase	coral
	PRJNA925892_vRhyme_bin_1_single_line_43	PRJNA925892_vRhyme_bin_1_single_line	K00121	frmA, ADH5, adhC; S-(hydroxymethyl)glutathione dehydrogenase / alcohol dehydrogenase [EC:1.1.1.284 1.1.1.1]	PF05725.12	FNIP Repeat	coral
	PRJNA925892_vRhyme_bin_1_single_line_55	PRJNA925892_vRhyme_bin_1_single_line	K00558	DNMT1, dcm; DNA (cytosine-5)-methyltransferase 1 [EC:2.1.1.37]	PF00145.17	C-5 cytosine-specific DNA methylase	coral
	PRJNA925892_vRhyme_bin_1_single_line_92	PRJNA925892_vRhyme_bin_1_single_line	K00558	DNMT1, dcm; DNA (cytosine-5)-methyltransferase 1 [EC:2.1.1.37]	PF00145.17	C-5 cytosine-specific DNA methylase	coral
	PRJNA925892_vRhyme_bin_100_single_line_5	PRJNA925892_vRhyme_bin_100_single_line	K00558	DNMT1, dcm; DNA (cytosine-5)-methyltransferase 1 [EC:2.1.1.37]	PF00145.17	C-5 cytosine-specific DNA methylase	coral
	PRJNA925892_vRhyme_bin_103_single_line_1	PRJNA925892_vRhyme_bin_103_single_line	K00558	DNMT1, dcm; DNA (cytosine-5)-methyltransferase 1 [EC:2.1.1.37]	PF00145.17	C-5 cytosine-specific DNA methylase	coral
	PRJNA925892_vRhyme_bin_103_single_line_11	PRJNA925892_vRhyme_bin_103_single_line	K00558	DNMT1, dcm; DNA (cytosine-5)-methyltransferase 1 [EC:2.1.1.37]	PF00145.17	C-5 cytosine-specific DNA methylase	coral
	PRJNA925892_vRhyme_bin_107_single_line_15	PRJNA925892_vRhyme_bin_107_single_line	K00558	DNMT1, dcm; DNA (cytosine-5)-methyltransferase 1 [EC:2.1.1.37]			coral
	PRJNA925892_vRhyme_bin_107_single_line_151	PRJNA925892_vRhyme_bin_107_single_line	K00121	frmA, ADH5, adhC; S-(hydroxymethyl)glutathione dehydrogenase / alcohol dehydrogenase [EC:1.1.1.284 1.1.1.1]	PF05725.12	FNIP Repeat	coral
	PRJNA925892_vRhyme_bin_107_single_line_198	PRJNA925892_vRhyme_bin_107_single_line	K00558	DNMT1, dcm; DNA (cytosine-5)-methyltransferase 1 [EC:2.1.1.37]			coral
	PRJNA925892_vRhyme_bin_107_single_line_245	PRJNA925892_vRhyme_bin_107_single_line	K00558	DNMT1, dcm; DNA (cytosine-5)-methyltransferase 1 [EC:2.1.1.37]	PF00145.17	C-5 cytosine-specific DNA methylase	coral
	PRJNA925892_vRhyme_bin_107_single_line_268	PRJNA925892_vRhyme_bin_107_single_line	K00121	frmA, ADH5, adhC; S-(hydroxymethyl)glutathione dehydrogenase / alcohol dehydrogenase [EC:1.1.1.284 1.1.1.1]	PF05725.12	FNIP Repeat	coral
	PRJNA925892_vRhyme_bin_113_single_line_1	PRJNA925892_vRhyme_bin_113_single_line	K00558	DNMT1, dcm; DNA (cytosine-5)-methyltransferase 1 [EC:2.1.1.37]			coral
	PRJNA925892_vRhyme_bin_113_single_line_136	PRJNA925892_vRhyme_bin_113_single_line	K00558	DNMT1, dcm; DNA (cytosine-5)-methyltransferase 1 [EC:2.1.1.37]			coral
	PRJNA925892_vRhyme_bin_113_single_line_50	PRJNA925892_vRhyme_bin_113_single_line	K17398	DNMT3A; DNA (cytosine-5)-methyltransferase 3A [EC:2.1.1.37]			coral
	PRJNA925892_vRhyme_bin_115_single_line_102	PRJNA925892_vRhyme_bin_115_single_line	K00558	DNMT1, dcm; DNA (cytosine-5)-methyltransferase 1 [EC:2.1.1.37]	PF00145.17	C-5 cytosine-specific DNA methylase	coral
	PRJNA925892_vRhyme_bin_115_single_line_168	PRJNA925892_vRhyme_bin_115_single_line	K00558	DNMT1, dcm; DNA (cytosine-5)-methyltransferase 1 [EC:2.1.1.37]	PF00145.17	C-5 cytosine-specific DNA methylase	coral
	PRJNA925892_vRhyme_bin_115_single_line_17	PRJNA925892_vRhyme_bin_115_single_line	K00558	DNMT1, dcm; DNA (cytosine-5)-methyltransferase 1 [EC:2.1.1.37]	PF00145.17	C-5 cytosine-specific DNA methylase	coral
	PRJNA925892_vRhyme_bin_115_single_line_208	PRJNA925892_vRhyme_bin_115_single_line	K00558	DNMT1, dcm; DNA (cytosine-5)-methyltransferase 1 [EC:2.1.1.37]	PF00145.17	C-5 cytosine-specific DNA methylase	coral
	PRJNA925892_vRhyme_bin_115_single_line_214	PRJNA925892_vRhyme_bin_115_single_line	K00558	DNMT1, dcm; DNA (cytosine-5)-methyltransferase 1 [EC:2.1.1.37]	PF00145.17	C-5 cytosine-specific DNA methylase	coral
	PRJNA925892_vRhyme_bin_115_single_line_240	PRJNA925892_vRhyme_bin_115_single_line	K00558	DNMT1, dcm; DNA (cytosine-5)-methyltransferase 1 [EC:2.1.1.37]	PF00145.17	C-5 cytosine-specific DNA methylase	coral
	PRJNA925892_vRhyme_bin_115_single_line_31	PRJNA925892_vRhyme_bin_115_single_line	K17398	DNMT3A; DNA (cytosine-5)-methyltransferase 3A [EC:2.1.1.37]			coral
	PRJNA925892_vRhyme_bin_124_single_line_10	PRJNA925892_vRhyme_bin_124_single_line	K00558	DNMT1, dcm; DNA (cytosine-5)-methyltransferase 1 [EC:2.1.1.37]	PF00145.17	C-5 cytosine-specific DNA methylase	coral
	PRJNA925892_vRhyme_bin_124_single_line_28	PRJNA925892_vRhyme_bin_124_single_line	K00558	DNMT1, dcm; DNA (cytosine-5)-methyltransferase 1 [EC:2.1.1.37]	PF00145.17	C-5 cytosine-specific DNA methylase	coral
	PRJNA925892_vRhyme_bin_124_single_line_56	PRJNA925892_vRhyme_bin_124_single_line	K00558	DNMT1, dcm; DNA (cytosine-5)-methyltransferase 1 [EC:2.1.1.37]	PF00145.17	C-5 cytosine-specific DNA methylase	coral
	PRJNA925892_vRhyme_bin_141_single_line_111	PRJNA925892_vRhyme_bin_141_single_line	K00558	DNMT1, dcm; DNA (cytosine-5)-methyltransferase 1 [EC:2.1.1.37]			coral
	PRJNA925892_vRhyme_bin_141_single_line_131	PRJNA925892_vRhyme_bin_141_single_line	K00558	DNMT1, dcm; DNA (cytosine-5)-methyltransferase 1 [EC:2.1.1.37]			coral
	PRJNA925892_vRhyme_bin_141_single_line_22	PRJNA925892_vRhyme_bin_141_single_line	K00121	frmA, ADH5, adhC; S-(hydroxymethyl)glutathione dehydrogenase / alcohol dehydrogenase [EC:1.1.1.284 1.1.1.1]	PF05725.12	FNIP Repeat	coral
	PRJNA925892_vRhyme_bin_141_single_line_23	PRJNA925892_vRhyme_bin_141_single_line	K00121	frmA, ADH5, adhC; S-(hydroxymethyl)glutathione dehydrogenase / alcohol dehydrogenase [EC:1.1.1.284 1.1.1.1]	PF05725.12	FNIP Repeat	coral
	PRJNA925892_vRhyme_bin_141_single_line_37	PRJNA925892_vRhyme_bin_141_single_line	K00558	DNMT1, dcm; DNA (cytosine-5)-methyltransferase 1 [EC:2.1.1.37]	PF00145.17	C-5 cytosine-specific DNA methylase	coral
	PRJNA925892_vRhyme_bin_146_single_line_115	PRJNA925892_vRhyme_bin_146_single_line	K00558	DNMT1, dcm; DNA (cytosine-5)-methyltransferase 1 [EC:2.1.1.37]			coral
	PRJNA925892_vRhyme_bin_15_single_line_28	PRJNA925892_vRhyme_bin_15_single_line	K00558	DNMT1, dcm; DNA (cytosine-5)-methyltransferase 1 [EC:2.1.1.37]	PF00145.17	C-5 cytosine-specific DNA methylase	coral
	PRJNA925892_vRhyme_bin_15_single_line_4	PRJNA925892_vRhyme_bin_15_single_line	K00558	DNMT1, dcm; DNA (cytosine-5)-methyltransferase 1 [EC:2.1.1.37]	PF00145.17	C-5 cytosine-specific DNA methylase	coral
	PRJNA925892_vRhyme_bin_15_single_line_40	PRJNA925892_vRhyme_bin_15_single_line	K17398	DNMT3A; DNA (cytosine-5)-methyltransferase 3A [EC:2.1.1.37]			coral
	PRJNA925892_vRhyme_bin_15_single_line_8	PRJNA925892_vRhyme_bin_15_single_line	K00558	DNMT1, dcm; DNA (cytosine-5)-methyltransferase 1 [EC:2.1.1.37]	PF00145.17	C-5 cytosine-specific DNA methylase	coral
	PRJNA925892_vRhyme_bin_17_single_line_17	PRJNA925892_vRhyme_bin_17_single_line	K21164	sgcE7, ncsE7, kedE7; enediyne biosynthesis protein E7	PF00067.22	Cytochrome P450	coral
	PRJNA925892_vRhyme_bin_17_single_line_36	PRJNA925892_vRhyme_bin_17_single_line	K00558	DNMT1, dcm; DNA (cytosine-5)-methyltransferase 1 [EC:2.1.1.37]	PF00145.17	C-5 cytosine-specific DNA methylase	coral
	PRJNA925892_vRhyme_bin_188_single_line_101	PRJNA925892_vRhyme_bin_188_single_line	K00558	DNMT1, dcm; DNA (cytosine-5)-methyltransferase 1 [EC:2.1.1.37]			coral
	PRJNA925892_vRhyme_bin_188_single_line_64	PRJNA925892_vRhyme_bin_188_single_line	K00558	DNMT1, dcm; DNA (cytosine-5)-methyltransferase 1 [EC:2.1.1.37]			coral
	PRJNA925892_vRhyme_bin_188_single_line_83	PRJNA925892_vRhyme_bin_188_single_line	K00558	DNMT1, dcm; DNA (cytosine-5)-methyltransferase 1 [EC:2.1.1.37]	PF00145.17	C-5 cytosine-specific DNA methylase	coral
	PRJNA925892_vRhyme_bin_201_single_line_1	PRJNA925892_vRhyme_bin_201_single_line	K00558	DNMT1, dcm; DNA (cytosine-5)-methyltransferase 1 [EC:2.1.1.37]	PF00145.17	C-5 cytosine-specific DNA methylase	coral
	PRJNA925892_vRhyme_bin_201_single_line_12	PRJNA925892_vRhyme_bin_201_single_line	K00558	DNMT1, dcm; DNA (cytosine-5)-methyltransferase 1 [EC:2.1.1.37]	PF00145.17	C-5 cytosine-specific DNA methylase	coral
	PRJNA925892_vRhyme_bin_201_single_line_16	PRJNA925892_vRhyme_bin_201_single_line	K00558	DNMT1, dcm; DNA (cytosine-5)-methyltransferase 1 [EC:2.1.1.37]			coral
	PRJNA925892_vRhyme_bin_201_single_line_46	PRJNA925892_vRhyme_bin_201_single_line	K00558	DNMT1, dcm; DNA (cytosine-5)-methyltransferase 1 [EC:2.1.1.37]			coral
	PRJNA925892_vRhyme_bin_201_single_line_57	PRJNA925892_vRhyme_bin_201_single_line	K00558	DNMT1, dcm; DNA (cytosine-5)-methyltransferase 1 [EC:2.1.1.37]			coral
	PRJNA925892_vRhyme_bin_201_single_line_75	PRJNA925892_vRhyme_bin_201_single_line	K00558	DNMT1, dcm; DNA (cytosine-5)-methyltransferase 1 [EC:2.1.1.37]			coral
	PRJNA925892_vRhyme_bin_202_single_line_126	PRJNA925892_vRhyme_bin_202_single_line	K00121	frmA, ADH5, adhC; S-(hydroxymethyl)glutathione dehydrogenase / alcohol dehydrogenase [EC:1.1.1.284 1.1.1.1]	PF05725.12	FNIP Repeat	coral
	PRJNA925892_vRhyme_bin_202_single_line_136	PRJNA925892_vRhyme_bin_202_single_line	K00558	DNMT1, dcm; DNA (cytosine-5)-methyltransferase 1 [EC:2.1.1.37]	PF00145.17	C-5 cytosine-specific DNA methylase	coral
	PRJNA925892_vRhyme_bin_202_single_line_20	PRJNA925892_vRhyme_bin_202_single_line	K00558	DNMT1, dcm; DNA (cytosine-5)-methyltransferase 1 [EC:2.1.1.37]			coral
	PRJNA925892_vRhyme_bin_202_single_line_43	PRJNA925892_vRhyme_bin_202_single_line	K00558	DNMT1, dcm; DNA (cytosine-5)-methyltransferase 1 [EC:2.1.1.37]	PF00145.17	C-5 cytosine-specific DNA methylase	coral
	PRJNA925892_vRhyme_bin_202_single_line_58	PRJNA925892_vRhyme_bin_202_single_line	K00558	DNMT1, dcm; DNA (cytosine-5)-methyltransferase 1 [EC:2.1.1.37]			coral
	PRJNA925892_vRhyme_bin_204_single_line_116	PRJNA925892_vRhyme_bin_204_single_line	K00558	DNMT1, dcm; DNA (cytosine-5)-methyltransferase 1 [EC:2.1.1.37]	PF00145.17	C-5 cytosine-specific DNA methylase	coral
	PRJNA925892_vRhyme_bin_204_single_line_18	PRJNA925892_vRhyme_bin_204_single_line	K00558	DNMT1, dcm; DNA (cytosine-5)-methyltransferase 1 [EC:2.1.1.37]	PF00145.17	C-5 cytosine-specific DNA methylase	coral
	PRJNA925892_vRhyme_bin_204_single_line_195	PRJNA925892_vRhyme_bin_204_single_line	K00558	DNMT1, dcm; DNA (cytosine-5)-methyltransferase 1 [EC:2.1.1.37]	PF00145.17	C-5 cytosine-specific DNA methylase	coral
	PRJNA925892_vRhyme_bin_204_single_line_216	PRJNA925892_vRhyme_bin_204_single_line	K00558	DNMT1, dcm; DNA (cytosine-5)-methyltransferase 1 [EC:2.1.1.37]	PF00145.17	C-5 cytosine-specific DNA methylase	coral
	PRJNA925892_vRhyme_bin_204_single_line_308	PRJNA925892_vRhyme_bin_204_single_line	K00558	DNMT1, dcm; DNA (cytosine-5)-methyltransferase 1 [EC:2.1.1.37]			coral
	PRJNA925892_vRhyme_bin_204_single_line_400	PRJNA925892_vRhyme_bin_204_single_line	K00121	frmA, ADH5, adhC; S-(hydroxymethyl)glutathione dehydrogenase / alcohol dehydrogenase [EC:1.1.1.284 1.1.1.1]	PF05725.12	FNIP Repeat	coral
	PRJNA925892_vRhyme_bin_204_single_line_465	PRJNA925892_vRhyme_bin_204_single_line	K00558	DNMT1, dcm; DNA (cytosine-5)-methyltransferase 1 [EC:2.1.1.37]			coral
	PRJNA925892_vRhyme_bin_204_single_line_533	PRJNA925892_vRhyme_bin_204_single_line	K00558	DNMT1, dcm; DNA (cytosine-5)-methyltransferase 1 [EC:2.1.1.37]			coral
	PRJNA925892_vRhyme_bin_204_single_line_541	PRJNA925892_vRhyme_bin_204_single_line	K00558	DNMT1, dcm; DNA (cytosine-5)-methyltransferase 1 [EC:2.1.1.37]			coral
	PRJNA925892_vRhyme_bin_204_single_line_72	PRJNA925892_vRhyme_bin_204_single_line	K00558	DNMT1, dcm; DNA (cytosine-5)-methyltransferase 1 [EC:2.1.1.37]	PF00145.17	C-5 cytosine-specific DNA methylase	coral
	PRJNA925892_vRhyme_bin_204_single_line_97	PRJNA925892_vRhyme_bin_204_single_line	K00558	DNMT1, dcm; DNA (cytosine-5)-methyltransferase 1 [EC:2.1.1.37]	PF00145.17	C-5 cytosine-specific DNA methylase	coral
	PRJNA925892_vRhyme_bin_227_single_line_104	PRJNA925892_vRhyme_bin_227_single_line	K00558	DNMT1, dcm; DNA (cytosine-5)-methyltransferase 1 [EC:2.1.1.37]	PF00145.17	C-5 cytosine-specific DNA methylase	coral
	PRJNA925892_vRhyme_bin_227_single_line_108	PRJNA925892_vRhyme_bin_227_single_line	K17398	DNMT3A; DNA (cytosine-5)-methyltransferase 3A [EC:2.1.1.37]			coral
	PRJNA925892_vRhyme_bin_227_single_line_112	PRJNA925892_vRhyme_bin_227_single_line	K17398	DNMT3A; DNA (cytosine-5)-methyltransferase 3A [EC:2.1.1.37]			coral
	PRJNA925892_vRhyme_bin_227_single_line_121	PRJNA925892_vRhyme_bin_227_single_line	K00558	DNMT1, dcm; DNA (cytosine-5)-methyltransferase 1 [EC:2.1.1.37]	PF00145.17	C-5 cytosine-specific DNA methylase	coral
	PRJNA925892_vRhyme_bin_227_single_line_143	PRJNA925892_vRhyme_bin_227_single_line	K17398	DNMT3A; DNA (cytosine-5)-methyltransferase 3A [EC:2.1.1.37]			coral
	PRJNA925892_vRhyme_bin_227_single_line_149	PRJNA925892_vRhyme_bin_227_single_line	K00558	DNMT1, dcm; DNA (cytosine-5)-methyltransferase 1 [EC:2.1.1.37]	PF00145.17	C-5 cytosine-specific DNA methylase	coral
	PRJNA925892_vRhyme_bin_227_single_line_157	PRJNA925892_vRhyme_bin_227_single_line	K00558	DNMT1, dcm; DNA (cytosine-5)-methyltransferase 1 [EC:2.1.1.37]			coral
	PRJNA925892_vRhyme_bin_227_single_line_170	PRJNA925892_vRhyme_bin_227_single_line	K00558	DNMT1, dcm; DNA (cytosine-5)-methyltransferase 1 [EC:2.1.1.37]			coral
	PRJNA925892_vRhyme_bin_227_single_line_172	PRJNA925892_vRhyme_bin_227_single_line	K00558	DNMT1, dcm; DNA (cytosine-5)-methyltransferase 1 [EC:2.1.1.37]	PF00145.17	C-5 cytosine-specific DNA methylase	coral
	PRJNA925892_vRhyme_bin_227_single_line_34	PRJNA925892_vRhyme_bin_227_single_line	K17398	DNMT3A; DNA (cytosine-5)-methyltransferase 3A [EC:2.1.1.37]			coral
	PRJNA925892_vRhyme_bin_227_single_line_46	PRJNA925892_vRhyme_bin_227_single_line	K00472	P4HA; prolyl 4-hydroxylase [EC:1.14.11.2]	PF13640.6	2OG-Fe(II) oxygenase superfamily	coral
	PRJNA925892_vRhyme_bin_228_single_line_103	PRJNA925892_vRhyme_bin_228_single_line	K01784	galE, GALE; UDP-glucose 4-epimerase [EC:5.1.3.2]	PF16363.5	GDP-mannose 4,6 dehydratase	coral
	PRJNA925892_vRhyme_bin_228_single_line_109	PRJNA925892_vRhyme_bin_228_single_line	K00558	DNMT1, dcm; DNA (cytosine-5)-methyltransferase 1 [EC:2.1.1.37]	PF00145.17	C-5 cytosine-specific DNA methylase	coral
	PRJNA925892_vRhyme_bin_228_single_line_128	PRJNA925892_vRhyme_bin_228_single_line	K00558	DNMT1, dcm; DNA (cytosine-5)-methyltransferase 1 [EC:2.1.1.37]	PF00145.17	C-5 cytosine-specific DNA methylase	coral
	PRJNA925892_vRhyme_bin_228_single_line_143	PRJNA925892_vRhyme_bin_228_single_line	K00558	DNMT1, dcm; DNA (cytosine-5)-methyltransferase 1 [EC:2.1.1.37]	PF00145.17	C-5 cytosine-specific DNA methylase	coral
	PRJNA925892_vRhyme_bin_228_single_line_165	PRJNA925892_vRhyme_bin_228_single_line	K17398	DNMT3A; DNA (cytosine-5)-methyltransferase 3A [EC:2.1.1.37]			coral
	PRJNA925892_vRhyme_bin_228_single_line_73	PRJNA925892_vRhyme_bin_228_single_line	K00558	DNMT1, dcm; DNA (cytosine-5)-methyltransferase 1 [EC:2.1.1.37]	PF00145.17	C-5 cytosine-specific DNA methylase	coral
	PRJNA925892_vRhyme_bin_23_single_line_28	PRJNA925892_vRhyme_bin_23_single_line	K00558	DNMT1, dcm; DNA (cytosine-5)-methyltransferase 1 [EC:2.1.1.37]			coral
	PRJNA925892_vRhyme_bin_23_single_line_75	PRJNA925892_vRhyme_bin_23_single_line	K00558	DNMT1, dcm; DNA (cytosine-5)-methyltransferase 1 [EC:2.1.1.37]	PF00145.17	C-5 cytosine-specific DNA methylase	coral
	PRJNA925892_vRhyme_bin_231_single_line_101	PRJNA925892_vRhyme_bin_231_single_line	K00558	DNMT1, dcm; DNA (cytosine-5)-methyltransferase 1 [EC:2.1.1.37]	PF00145.17	C-5 cytosine-specific DNA methylase	coral
	PRJNA925892_vRhyme_bin_231_single_line_1022	PRJNA925892_vRhyme_bin_231_single_line	K00558	DNMT1, dcm; DNA (cytosine-5)-methyltransferase 1 [EC:2.1.1.37]			coral
	PRJNA925892_vRhyme_bin_231_single_line_1044	PRJNA925892_vRhyme_bin_231_single_line	K00558	DNMT1, dcm; DNA (cytosine-5)-methyltransferase 1 [EC:2.1.1.37]	PF00145.17	C-5 cytosine-specific DNA methylase	coral
	PRJNA925892_vRhyme_bin_231_single_line_1070	PRJNA925892_vRhyme_bin_231_single_line	K00558	DNMT1, dcm; DNA (cytosine-5)-methyltransferase 1 [EC:2.1.1.37]	PF00145.17	C-5 cytosine-specific DNA methylase	coral
	PRJNA925892_vRhyme_bin_231_single_line_11	PRJNA925892_vRhyme_bin_231_single_line	K00558	DNMT1, dcm; DNA (cytosine-5)-methyltransferase 1 [EC:2.1.1.37]			coral
	PRJNA925892_vRhyme_bin_231_single_line_1100	PRJNA925892_vRhyme_bin_231_single_line	K17398	DNMT3A; DNA (cytosine-5)-methyltransferase 3A [EC:2.1.1.37]			coral
	PRJNA925892_vRhyme_bin_231_single_line_1128	PRJNA925892_vRhyme_bin_231_single_line	K17398	DNMT3A; DNA (cytosine-5)-methyltransferase 3A [EC:2.1.1.37]			coral
	PRJNA925892_vRhyme_bin_231_single_line_1168	PRJNA925892_vRhyme_bin_231_single_line	K00558	DNMT1, dcm; DNA (cytosine-5)-methyltransferase 1 [EC:2.1.1.37]	PF00145.17	C-5 cytosine-specific DNA methylase	coral
	PRJNA925892_vRhyme_bin_231_single_line_1194	PRJNA925892_vRhyme_bin_231_single_line	K00558	DNMT1, dcm; DNA (cytosine-5)-methyltransferase 1 [EC:2.1.1.37]	PF00145.17	C-5 cytosine-specific DNA methylase	coral
	PRJNA925892_vRhyme_bin_231_single_line_1199	PRJNA925892_vRhyme_bin_231_single_line	K00558	DNMT1, dcm; DNA (cytosine-5)-methyltransferase 1 [EC:2.1.1.37]			coral
	PRJNA925892_vRhyme_bin_231_single_line_1206	PRJNA925892_vRhyme_bin_231_single_line	K00558	DNMT1, dcm; DNA (cytosine-5)-methyltransferase 1 [EC:2.1.1.37]	PF00145.17	C-5 cytosine-specific DNA methylase	coral
	PRJNA925892_vRhyme_bin_231_single_line_1255	PRJNA925892_vRhyme_bin_231_single_line	K00558	DNMT1, dcm; DNA (cytosine-5)-methyltransferase 1 [EC:2.1.1.37]			coral
	PRJNA925892_vRhyme_bin_231_single_line_1301	PRJNA925892_vRhyme_bin_231_single_line	K01006	ppdK; pyruvate, orthophosphate dikinase [EC:2.7.9.1]			coral
	PRJNA925892_vRhyme_bin_231_single_line_1333	PRJNA925892_vRhyme_bin_231_single_line	K00558	DNMT1, dcm; DNA (cytosine-5)-methyltransferase 1 [EC:2.1.1.37]			coral
	PRJNA925892_vRhyme_bin_231_single_line_1349	PRJNA925892_vRhyme_bin_231_single_line	K00558	DNMT1, dcm; DNA (cytosine-5)-methyltransferase 1 [EC:2.1.1.37]	PF00145.17	C-5 cytosine-specific DNA methylase	coral
	PRJNA925892_vRhyme_bin_231_single_line_1370	PRJNA925892_vRhyme_bin_231_single_line	K00558	DNMT1, dcm; DNA (cytosine-5)-methyltransferase 1 [EC:2.1.1.37]	PF00145.17	C-5 cytosine-specific DNA methylase	coral
	PRJNA925892_vRhyme_bin_231_single_line_1393	PRJNA925892_vRhyme_bin_231_single_line	K17398	DNMT3A; DNA (cytosine-5)-methyltransferase 3A [EC:2.1.1.37]			coral
	PRJNA925892_vRhyme_bin_231_single_line_140	PRJNA925892_vRhyme_bin_231_single_line	K00558	DNMT1, dcm; DNA (cytosine-5)-methyltransferase 1 [EC:2.1.1.37]			coral
	PRJNA925892_vRhyme_bin_231_single_line_1412	PRJNA925892_vRhyme_bin_231_single_line	K00558	DNMT1, dcm; DNA (cytosine-5)-methyltransferase 1 [EC:2.1.1.37]	PF00145.17	C-5 cytosine-specific DNA methylase	coral
	PRJNA925892_vRhyme_bin_231_single_line_1458	PRJNA925892_vRhyme_bin_231_single_line	K01854	glf; UDP-galactopyranose mutase [EC:5.4.99.9]	PF03275.13	UDP-galactopyranose mutase	coral
	PRJNA925892_vRhyme_bin_231_single_line_1460	PRJNA925892_vRhyme_bin_231_single_line	K00558	DNMT1, dcm; DNA (cytosine-5)-methyltransferase 1 [EC:2.1.1.37]	PF00145.17	C-5 cytosine-specific DNA methylase	coral
	PRJNA925892_vRhyme_bin_231_single_line_1467	PRJNA925892_vRhyme_bin_231_single_line	K00558	DNMT1, dcm; DNA (cytosine-5)-methyltransferase 1 [EC:2.1.1.37]	PF00145.17	C-5 cytosine-specific DNA methylase	coral
	PRJNA925892_vRhyme_bin_231_single_line_159	PRJNA925892_vRhyme_bin_231_single_line	K00558	DNMT1, dcm; DNA (cytosine-5)-methyltransferase 1 [EC:2.1.1.37]	PF00145.17	C-5 cytosine-specific DNA methylase	coral
	PRJNA925892_vRhyme_bin_231_single_line_262	PRJNA925892_vRhyme_bin_231_single_line	K00121	frmA, ADH5, adhC; S-(hydroxymethyl)glutathione dehydrogenase / alcohol dehydrogenase [EC:1.1.1.284 1.1.1.1]	PF05725.12	FNIP Repeat	coral
	PRJNA925892_vRhyme_bin_231_single_line_28	PRJNA925892_vRhyme_bin_231_single_line	K00558	DNMT1, dcm; DNA (cytosine-5)-methyltransferase 1 [EC:2.1.1.37]			coral
	PRJNA925892_vRhyme_bin_231_single_line_323	PRJNA925892_vRhyme_bin_231_single_line	K00558	DNMT1, dcm; DNA (cytosine-5)-methyltransferase 1 [EC:2.1.1.37]	PF00145.17	C-5 cytosine-specific DNA methylase	coral
	PRJNA925892_vRhyme_bin_231_single_line_404	PRJNA925892_vRhyme_bin_231_single_line	K00558	DNMT1, dcm; DNA (cytosine-5)-methyltransferase 1 [EC:2.1.1.37]	PF00145.17	C-5 cytosine-specific DNA methylase	coral
	PRJNA925892_vRhyme_bin_231_single_line_426	PRJNA925892_vRhyme_bin_231_single_line	K00558	DNMT1, dcm; DNA (cytosine-5)-methyltransferase 1 [EC:2.1.1.37]	PF00145.17	C-5 cytosine-specific DNA methylase	coral
	PRJNA925892_vRhyme_bin_231_single_line_442	PRJNA925892_vRhyme_bin_231_single_line	K00558	DNMT1, dcm; DNA (cytosine-5)-methyltransferase 1 [EC:2.1.1.37]	PF00145.17	C-5 cytosine-specific DNA methylase	coral
	PRJNA925892_vRhyme_bin_231_single_line_458	PRJNA925892_vRhyme_bin_231_single_line	K00558	DNMT1, dcm; DNA (cytosine-5)-methyltransferase 1 [EC:2.1.1.37]	PF00145.17	C-5 cytosine-specific DNA methylase	coral
	PRJNA925892_vRhyme_bin_231_single_line_513	PRJNA925892_vRhyme_bin_231_single_line	K00558	DNMT1, dcm; DNA (cytosine-5)-methyltransferase 1 [EC:2.1.1.37]	PF00145.17	C-5 cytosine-specific DNA methylase	coral
	PRJNA925892_vRhyme_bin_231_single_line_542	PRJNA925892_vRhyme_bin_231_single_line	K00558	DNMT1, dcm; DNA (cytosine-5)-methyltransferase 1 [EC:2.1.1.37]	PF00145.17	C-5 cytosine-specific DNA methylase	coral
	PRJNA925892_vRhyme_bin_231_single_line_63	PRJNA925892_vRhyme_bin_231_single_line	K00558	DNMT1, dcm; DNA (cytosine-5)-methyltransferase 1 [EC:2.1.1.37]	PF00145.17	C-5 cytosine-specific DNA methylase	coral
	PRJNA925892_vRhyme_bin_231_single_line_653	PRJNA925892_vRhyme_bin_231_single_line	K00558	DNMT1, dcm; DNA (cytosine-5)-methyltransferase 1 [EC:2.1.1.37]			coral
	PRJNA925892_vRhyme_bin_231_single_line_700	PRJNA925892_vRhyme_bin_231_single_line	K00558	DNMT1, dcm; DNA (cytosine-5)-methyltransferase 1 [EC:2.1.1.37]	PF00145.17	C-5 cytosine-specific DNA methylase	coral
	PRJNA925892_vRhyme_bin_231_single_line_77	PRJNA925892_vRhyme_bin_231_single_line	K00558	DNMT1, dcm; DNA (cytosine-5)-methyltransferase 1 [EC:2.1.1.37]			coral
	PRJNA925892_vRhyme_bin_231_single_line_784	PRJNA925892_vRhyme_bin_231_single_line	K17398	DNMT3A; DNA (cytosine-5)-methyltransferase 3A [EC:2.1.1.37]			coral
	PRJNA925892_vRhyme_bin_231_single_line_811	PRJNA925892_vRhyme_bin_231_single_line	K00558	DNMT1, dcm; DNA (cytosine-5)-methyltransferase 1 [EC:2.1.1.37]	PF00145.17	C-5 cytosine-specific DNA methylase	coral
	PRJNA925892_vRhyme_bin_231_single_line_816	PRJNA925892_vRhyme_bin_231_single_line	K00558	DNMT1, dcm; DNA (cytosine-5)-methyltransferase 1 [EC:2.1.1.37]	PF00145.17	C-5 cytosine-specific DNA methylase	coral
	PRJNA925892_vRhyme_bin_231_single_line_819	PRJNA925892_vRhyme_bin_231_single_line	K00121	frmA, ADH5, adhC; S-(hydroxymethyl)glutathione dehydrogenase / alcohol dehydrogenase [EC:1.1.1.284 1.1.1.1]	PF05725.12	FNIP Repeat	coral
	PRJNA925892_vRhyme_bin_231_single_line_887	PRJNA925892_vRhyme_bin_231_single_line	K00558	DNMT1, dcm; DNA (cytosine-5)-methyltransferase 1 [EC:2.1.1.37]			coral
	PRJNA925892_vRhyme_bin_231_single_line_90	PRJNA925892_vRhyme_bin_231_single_line	K17398	DNMT3A; DNA (cytosine-5)-methyltransferase 3A [EC:2.1.1.37]			coral
	PRJNA925892_vRhyme_bin_231_single_line_911	PRJNA925892_vRhyme_bin_231_single_line	K00558	DNMT1, dcm; DNA (cytosine-5)-methyltransferase 1 [EC:2.1.1.37]			coral
	PRJNA925892_vRhyme_bin_231_single_line_934	PRJNA925892_vRhyme_bin_231_single_line	K00558	DNMT1, dcm; DNA (cytosine-5)-methyltransferase 1 [EC:2.1.1.37]	PF00145.17	C-5 cytosine-specific DNA methylase	coral
	PRJNA925892_vRhyme_bin_231_single_line_993	PRJNA925892_vRhyme_bin_231_single_line	K00558	DNMT1, dcm; DNA (cytosine-5)-methyltransferase 1 [EC:2.1.1.37]	PF00145.17	C-5 cytosine-specific DNA methylase	coral
	PRJNA925892_vRhyme_bin_233_single_line_148	PRJNA925892_vRhyme_bin_233_single_line	K00558	DNMT1, dcm; DNA (cytosine-5)-methyltransferase 1 [EC:2.1.1.37]	PF00145.17	C-5 cytosine-specific DNA methylase	coral
	PRJNA925892_vRhyme_bin_233_single_line_170	PRJNA925892_vRhyme_bin_233_single_line	K00558	DNMT1, dcm; DNA (cytosine-5)-methyltransferase 1 [EC:2.1.1.37]	PF00145.17	C-5 cytosine-specific DNA methylase	coral
	PRJNA925892_vRhyme_bin_233_single_line_191	PRJNA925892_vRhyme_bin_233_single_line	K00558	DNMT1, dcm; DNA (cytosine-5)-methyltransferase 1 [EC:2.1.1.37]			coral
	PRJNA925892_vRhyme_bin_233_single_line_212	PRJNA925892_vRhyme_bin_233_single_line	K00558	DNMT1, dcm; DNA (cytosine-5)-methyltransferase 1 [EC:2.1.1.37]			coral
	PRJNA925892_vRhyme_bin_233_single_line_24	PRJNA925892_vRhyme_bin_233_single_line	K17398	DNMT3A; DNA (cytosine-5)-methyltransferase 3A [EC:2.1.1.37]			coral
	PRJNA925892_vRhyme_bin_233_single_line_342	PRJNA925892_vRhyme_bin_233_single_line	K00558	DNMT1, dcm; DNA (cytosine-5)-methyltransferase 1 [EC:2.1.1.37]	PF00145.17	C-5 cytosine-specific DNA methylase	coral
	PRJNA925892_vRhyme_bin_233_single_line_349	PRJNA925892_vRhyme_bin_233_single_line	K00558	DNMT1, dcm; DNA (cytosine-5)-methyltransferase 1 [EC:2.1.1.37]			coral
	PRJNA925892_vRhyme_bin_233_single_line_380	PRJNA925892_vRhyme_bin_233_single_line	K17398	DNMT3A; DNA (cytosine-5)-methyltransferase 3A [EC:2.1.1.37]			coral
	PRJNA925892_vRhyme_bin_233_single_line_386	PRJNA925892_vRhyme_bin_233_single_line	K17398	DNMT3A; DNA (cytosine-5)-methyltransferase 3A [EC:2.1.1.37]			coral
	PRJNA925892_vRhyme_bin_233_single_line_425	PRJNA925892_vRhyme_bin_233_single_line	K00121	frmA, ADH5, adhC; S-(hydroxymethyl)glutathione dehydrogenase / alcohol dehydrogenase [EC:1.1.1.284 1.1.1.1]	PF05725.12	FNIP Repeat	coral
	PRJNA925892_vRhyme_bin_233_single_line_426	PRJNA925892_vRhyme_bin_233_single_line	K00121	frmA, ADH5, adhC; S-(hydroxymethyl)glutathione dehydrogenase / alcohol dehydrogenase [EC:1.1.1.284 1.1.1.1]	PF05725.12	FNIP Repeat	coral
	PRJNA925892_vRhyme_bin_233_single_line_439	PRJNA925892_vRhyme_bin_233_single_line	K17398	DNMT3A; DNA (cytosine-5)-methyltransferase 3A [EC:2.1.1.37]			coral
	PRJNA925892_vRhyme_bin_233_single_line_452	PRJNA925892_vRhyme_bin_233_single_line	K17398	DNMT3A; DNA (cytosine-5)-methyltransferase 3A [EC:2.1.1.37]			coral
	PRJNA925892_vRhyme_bin_233_single_line_487	PRJNA925892_vRhyme_bin_233_single_line	K17398	DNMT3A; DNA (cytosine-5)-methyltransferase 3A [EC:2.1.1.37]			coral
	PRJNA925892_vRhyme_bin_233_single_line_509	PRJNA925892_vRhyme_bin_233_single_line	K00558	DNMT1, dcm; DNA (cytosine-5)-methyltransferase 1 [EC:2.1.1.37]	PF00145.17	C-5 cytosine-specific DNA methylase	coral
	PRJNA925892_vRhyme_bin_233_single_line_515	PRJNA925892_vRhyme_bin_233_single_line	K00558	DNMT1, dcm; DNA (cytosine-5)-methyltransferase 1 [EC:2.1.1.37]			coral
	PRJNA925892_vRhyme_bin_233_single_line_538	PRJNA925892_vRhyme_bin_233_single_line	K00558	DNMT1, dcm; DNA (cytosine-5)-methyltransferase 1 [EC:2.1.1.37]			coral
	PRJNA925892_vRhyme_bin_233_single_line_547	PRJNA925892_vRhyme_bin_233_single_line	K17398	DNMT3A; DNA (cytosine-5)-methyltransferase 3A [EC:2.1.1.37]			coral
	PRJNA925892_vRhyme_bin_233_single_line_556	PRJNA925892_vRhyme_bin_233_single_line	K00558	DNMT1, dcm; DNA (cytosine-5)-methyltransferase 1 [EC:2.1.1.37]			coral
	PRJNA925892_vRhyme_bin_233_single_line_587	PRJNA925892_vRhyme_bin_233_single_line	K00558	DNMT1, dcm; DNA (cytosine-5)-methyltransferase 1 [EC:2.1.1.37]	PF00145.17	C-5 cytosine-specific DNA methylase	coral
	PRJNA925892_vRhyme_bin_233_single_line_61	PRJNA925892_vRhyme_bin_233_single_line	K03462	NAMPT; nicotinamide phosphoribosyltransferase [EC:2.4.2.12]	PF18127.1	Domain of unknown function (DUF5598)	coral
	PRJNA925892_vRhyme_bin_233_single_line_620	PRJNA925892_vRhyme_bin_233_single_line	K00558	DNMT1, dcm; DNA (cytosine-5)-methyltransferase 1 [EC:2.1.1.37]	PF00145.17	C-5 cytosine-specific DNA methylase	coral
	PRJNA925892_vRhyme_bin_233_single_line_645	PRJNA925892_vRhyme_bin_233_single_line	K00558	DNMT1, dcm; DNA (cytosine-5)-methyltransferase 1 [EC:2.1.1.37]	PF00145.17	C-5 cytosine-specific DNA methylase	coral
	PRJNA925892_vRhyme_bin_233_single_line_650	PRJNA925892_vRhyme_bin_233_single_line	K00558	DNMT1, dcm; DNA (cytosine-5)-methyltransferase 1 [EC:2.1.1.37]	PF00145.17	C-5 cytosine-specific DNA methylase	coral
	PRJNA925892_vRhyme_bin_233_single_line_705	PRJNA925892_vRhyme_bin_233_single_line	K00558	DNMT1, dcm; DNA (cytosine-5)-methyltransferase 1 [EC:2.1.1.37]	PF00145.17	C-5 cytosine-specific DNA methylase	coral
	PRJNA925892_vRhyme_bin_233_single_line_714	PRJNA925892_vRhyme_bin_233_single_line	K17398	DNMT3A; DNA (cytosine-5)-methyltransferase 3A [EC:2.1.1.37]			coral
	PRJNA925892_vRhyme_bin_233_single_line_737	PRJNA925892_vRhyme_bin_233_single_line	K00558	DNMT1, dcm; DNA (cytosine-5)-methyltransferase 1 [EC:2.1.1.37]	PF00145.17	C-5 cytosine-specific DNA methylase	coral
	PRJNA925892_vRhyme_bin_233_single_line_805	PRJNA925892_vRhyme_bin_233_single_line	K17398	DNMT3A; DNA (cytosine-5)-methyltransferase 3A [EC:2.1.1.37]			coral
	PRJNA925892_vRhyme_bin_24_single_line_324	PRJNA925892_vRhyme_bin_24_single_line	K17398	DNMT3A; DNA (cytosine-5)-methyltransferase 3A [EC:2.1.1.37]			coral
	PRJNA925892_vRhyme_bin_24_single_line_399	PRJNA925892_vRhyme_bin_24_single_line	K00558	DNMT1, dcm; DNA (cytosine-5)-methyltransferase 1 [EC:2.1.1.37]			coral
	PRJNA925892_vRhyme_bin_24_single_line_454	PRJNA925892_vRhyme_bin_24_single_line	K00558	DNMT1, dcm; DNA (cytosine-5)-methyltransferase 1 [EC:2.1.1.37]			coral
	PRJNA925892_vRhyme_bin_245_single_line_101	PRJNA925892_vRhyme_bin_245_single_line	K00558	DNMT1, dcm; DNA (cytosine-5)-methyltransferase 1 [EC:2.1.1.37]	PF00145.17	C-5 cytosine-specific DNA methylase	coral
	PRJNA925892_vRhyme_bin_245_single_line_107	PRJNA925892_vRhyme_bin_245_single_line	K17398	DNMT3A; DNA (cytosine-5)-methyltransferase 3A [EC:2.1.1.37]			coral
	PRJNA925892_vRhyme_bin_245_single_line_118	PRJNA925892_vRhyme_bin_245_single_line	K00558	DNMT1, dcm; DNA (cytosine-5)-methyltransferase 1 [EC:2.1.1.37]	PF00145.17	C-5 cytosine-specific DNA methylase	coral
	PRJNA925892_vRhyme_bin_245_single_line_129	PRJNA925892_vRhyme_bin_245_single_line	K00558	DNMT1, dcm; DNA (cytosine-5)-methyltransferase 1 [EC:2.1.1.37]	PF00145.17	C-5 cytosine-specific DNA methylase	coral
	PRJNA925892_vRhyme_bin_245_single_line_139	PRJNA925892_vRhyme_bin_245_single_line	K17398	DNMT3A; DNA (cytosine-5)-methyltransferase 3A [EC:2.1.1.37]			coral
	PRJNA925892_vRhyme_bin_245_single_line_142	PRJNA925892_vRhyme_bin_245_single_line	K00558	DNMT1, dcm; DNA (cytosine-5)-methyltransferase 1 [EC:2.1.1.37]	PF00145.17	C-5 cytosine-specific DNA methylase	coral
	PRJNA925892_vRhyme_bin_245_single_line_149	PRJNA925892_vRhyme_bin_245_single_line	K00558	DNMT1, dcm; DNA (cytosine-5)-methyltransferase 1 [EC:2.1.1.37]	PF00145.17	C-5 cytosine-specific DNA methylase	coral
	PRJNA925892_vRhyme_bin_245_single_line_178	PRJNA925892_vRhyme_bin_245_single_line	K00558	DNMT1, dcm; DNA (cytosine-5)-methyltransferase 1 [EC:2.1.1.37]	PF00145.17	C-5 cytosine-specific DNA methylase	coral
	PRJNA925892_vRhyme_bin_245_single_line_195	PRJNA925892_vRhyme_bin_245_single_line	K00558	DNMT1, dcm; DNA (cytosine-5)-methyltransferase 1 [EC:2.1.1.37]	PF00145.17	C-5 cytosine-specific DNA methylase	coral
	PRJNA925892_vRhyme_bin_245_single_line_29	PRJNA925892_vRhyme_bin_245_single_line	K00558	DNMT1, dcm; DNA (cytosine-5)-methyltransferase 1 [EC:2.1.1.37]	PF00145.17	C-5 cytosine-specific DNA methylase	coral
	PRJNA925892_vRhyme_bin_245_single_line_4	PRJNA925892_vRhyme_bin_245_single_line	K00558	DNMT1, dcm; DNA (cytosine-5)-methyltransferase 1 [EC:2.1.1.37]			coral
	PRJNA925892_vRhyme_bin_245_single_line_48	PRJNA925892_vRhyme_bin_245_single_line	K00558	DNMT1, dcm; DNA (cytosine-5)-methyltransferase 1 [EC:2.1.1.37]	PF00145.17	C-5 cytosine-specific DNA methylase	coral
	PRJNA925892_vRhyme_bin_245_single_line_53	PRJNA925892_vRhyme_bin_245_single_line	K00558	DNMT1, dcm; DNA (cytosine-5)-methyltransferase 1 [EC:2.1.1.37]	PF00145.17	C-5 cytosine-specific DNA methylase	coral
	PRJNA925892_vRhyme_bin_245_single_line_64	PRJNA925892_vRhyme_bin_245_single_line	K17398	DNMT3A; DNA (cytosine-5)-methyltransferase 3A [EC:2.1.1.37]			coral
	PRJNA925892_vRhyme_bin_245_single_line_86	PRJNA925892_vRhyme_bin_245_single_line	K00558	DNMT1, dcm; DNA (cytosine-5)-methyltransferase 1 [EC:2.1.1.37]	PF00145.17	C-5 cytosine-specific DNA methylase	coral
	PRJNA925892_vRhyme_bin_245_single_line_92	PRJNA925892_vRhyme_bin_245_single_line	K00558	DNMT1, dcm; DNA (cytosine-5)-methyltransferase 1 [EC:2.1.1.37]			coral
	PRJNA925892_vRhyme_bin_246_single_line_130	PRJNA925892_vRhyme_bin_246_single_line	K00558	DNMT1, dcm; DNA (cytosine-5)-methyltransferase 1 [EC:2.1.1.37]	PF00145.17	C-5 cytosine-specific DNA methylase	coral
	PRJNA925892_vRhyme_bin_246_single_line_149	PRJNA925892_vRhyme_bin_246_single_line	K00121	frmA, ADH5, adhC; S-(hydroxymethyl)glutathione dehydrogenase / alcohol dehydrogenase [EC:1.1.1.284 1.1.1.1]	PF05725.12	FNIP Repeat	coral
	PRJNA925892_vRhyme_bin_248_single_line_101	PRJNA925892_vRhyme_bin_248_single_line	K00558	DNMT1, dcm; DNA (cytosine-5)-methyltransferase 1 [EC:2.1.1.37]	PF00145.17	C-5 cytosine-specific DNA methylase	coral
	PRJNA925892_vRhyme_bin_248_single_line_119	PRJNA925892_vRhyme_bin_248_single_line	K17398	DNMT3A; DNA (cytosine-5)-methyltransferase 3A [EC:2.1.1.37]			coral
	PRJNA925892_vRhyme_bin_248_single_line_123	PRJNA925892_vRhyme_bin_248_single_line	K17398	DNMT3A; DNA (cytosine-5)-methyltransferase 3A [EC:2.1.1.37]			coral
	PRJNA925892_vRhyme_bin_248_single_line_16	PRJNA925892_vRhyme_bin_248_single_line	K00558	DNMT1, dcm; DNA (cytosine-5)-methyltransferase 1 [EC:2.1.1.37]	PF00145.17	C-5 cytosine-specific DNA methylase	coral
	PRJNA925892_vRhyme_bin_248_single_line_163	PRJNA925892_vRhyme_bin_248_single_line	K17398	DNMT3A; DNA (cytosine-5)-methyltransferase 3A [EC:2.1.1.37]			coral
	PRJNA925892_vRhyme_bin_248_single_line_173	PRJNA925892_vRhyme_bin_248_single_line	K17398	DNMT3A; DNA (cytosine-5)-methyltransferase 3A [EC:2.1.1.37]			coral
	PRJNA925892_vRhyme_bin_248_single_line_182	PRJNA925892_vRhyme_bin_248_single_line	K17398	DNMT3A; DNA (cytosine-5)-methyltransferase 3A [EC:2.1.1.37]			coral
	PRJNA925892_vRhyme_bin_248_single_line_25	PRJNA925892_vRhyme_bin_248_single_line	K17398	DNMT3A; DNA (cytosine-5)-methyltransferase 3A [EC:2.1.1.37]			coral
	PRJNA925892_vRhyme_bin_248_single_line_250	PRJNA925892_vRhyme_bin_248_single_line	K00558	DNMT1, dcm; DNA (cytosine-5)-methyltransferase 1 [EC:2.1.1.37]			coral
	PRJNA925892_vRhyme_bin_248_single_line_265	PRJNA925892_vRhyme_bin_248_single_line	K00558	DNMT1, dcm; DNA (cytosine-5)-methyltransferase 1 [EC:2.1.1.37]			coral
	PRJNA925892_vRhyme_bin_248_single_line_271	PRJNA925892_vRhyme_bin_248_single_line	K17398	DNMT3A; DNA (cytosine-5)-methyltransferase 3A [EC:2.1.1.37]			coral
	PRJNA925892_vRhyme_bin_248_single_line_291	PRJNA925892_vRhyme_bin_248_single_line	K17398	DNMT3A; DNA (cytosine-5)-methyltransferase 3A [EC:2.1.1.37]			coral
	PRJNA925892_vRhyme_bin_248_single_line_37	PRJNA925892_vRhyme_bin_248_single_line	K17398	DNMT3A; DNA (cytosine-5)-methyltransferase 3A [EC:2.1.1.37]			coral
	PRJNA925892_vRhyme_bin_248_single_line_47	PRJNA925892_vRhyme_bin_248_single_line	K00558	DNMT1, dcm; DNA (cytosine-5)-methyltransferase 1 [EC:2.1.1.37]			coral
	PRJNA925892_vRhyme_bin_248_single_line_6	PRJNA925892_vRhyme_bin_248_single_line	K17398	DNMT3A; DNA (cytosine-5)-methyltransferase 3A [EC:2.1.1.37]			coral
	PRJNA925892_vRhyme_bin_248_single_line_71	PRJNA925892_vRhyme_bin_248_single_line	K17398	DNMT3A; DNA (cytosine-5)-methyltransferase 3A [EC:2.1.1.37]			coral
	PRJNA925892_vRhyme_bin_248_single_line_83	PRJNA925892_vRhyme_bin_248_single_line	K17398	DNMT3A; DNA (cytosine-5)-methyltransferase 3A [EC:2.1.1.37]			coral
	PRJNA925892_vRhyme_bin_248_single_line_97	PRJNA925892_vRhyme_bin_248_single_line	K00558	DNMT1, dcm; DNA (cytosine-5)-methyltransferase 1 [EC:2.1.1.37]	PF00145.17	C-5 cytosine-specific DNA methylase	coral
	PRJNA925892_vRhyme_bin_249_single_line_152	PRJNA925892_vRhyme_bin_249_single_line	K00558	DNMT1, dcm; DNA (cytosine-5)-methyltransferase 1 [EC:2.1.1.37]			coral
	PRJNA925892_vRhyme_bin_249_single_line_185	PRJNA925892_vRhyme_bin_249_single_line	K17398	DNMT3A; DNA (cytosine-5)-methyltransferase 3A [EC:2.1.1.37]			coral
	PRJNA925892_vRhyme_bin_250_single_line_136	PRJNA925892_vRhyme_bin_250_single_line	K17398	DNMT3A; DNA (cytosine-5)-methyltransferase 3A [EC:2.1.1.37]			coral
	PRJNA925892_vRhyme_bin_250_single_line_165	PRJNA925892_vRhyme_bin_250_single_line	K00558	DNMT1, dcm; DNA (cytosine-5)-methyltransferase 1 [EC:2.1.1.37]	PF00145.17	C-5 cytosine-specific DNA methylase	coral
	PRJNA925892_vRhyme_bin_250_single_line_181	PRJNA925892_vRhyme_bin_250_single_line	K00558	DNMT1, dcm; DNA (cytosine-5)-methyltransferase 1 [EC:2.1.1.37]	PF00145.17	C-5 cytosine-specific DNA methylase	coral
	PRJNA925892_vRhyme_bin_250_single_line_206	PRJNA925892_vRhyme_bin_250_single_line	K00558	DNMT1, dcm; DNA (cytosine-5)-methyltransferase 1 [EC:2.1.1.37]			coral
	PRJNA925892_vRhyme_bin_250_single_line_250	PRJNA925892_vRhyme_bin_250_single_line	K00558	DNMT1, dcm; DNA (cytosine-5)-methyltransferase 1 [EC:2.1.1.37]	PF00145.17	C-5 cytosine-specific DNA methylase	coral
	PRJNA925892_vRhyme_bin_250_single_line_260	PRJNA925892_vRhyme_bin_250_single_line	K17398	DNMT3A; DNA (cytosine-5)-methyltransferase 3A [EC:2.1.1.37]			coral
	PRJNA925892_vRhyme_bin_250_single_line_331	PRJNA925892_vRhyme_bin_250_single_line	K17398	DNMT3A; DNA (cytosine-5)-methyltransferase 3A [EC:2.1.1.37]			coral
	PRJNA925892_vRhyme_bin_250_single_line_47	PRJNA925892_vRhyme_bin_250_single_line	K00558	DNMT1, dcm; DNA (cytosine-5)-methyltransferase 1 [EC:2.1.1.37]	PF00145.17	C-5 cytosine-specific DNA methylase	coral
	PRJNA925892_vRhyme_bin_250_single_line_8	PRJNA925892_vRhyme_bin_250_single_line	K17398	DNMT3A; DNA (cytosine-5)-methyltransferase 3A [EC:2.1.1.37]			coral
	PRJNA925892_vRhyme_bin_250_single_line_80	PRJNA925892_vRhyme_bin_250_single_line	K00558	DNMT1, dcm; DNA (cytosine-5)-methyltransferase 1 [EC:2.1.1.37]	PF00145.17	C-5 cytosine-specific DNA methylase	coral
	PRJNA925892_vRhyme_bin_250_single_line_97	PRJNA925892_vRhyme_bin_250_single_line	K00558	DNMT1, dcm; DNA (cytosine-5)-methyltransferase 1 [EC:2.1.1.37]	PF00145.17	C-5 cytosine-specific DNA methylase	coral
	PRJNA925892_vRhyme_bin_253_single_line_110	PRJNA925892_vRhyme_bin_253_single_line	K17398	DNMT3A; DNA (cytosine-5)-methyltransferase 3A [EC:2.1.1.37]			coral
	PRJNA925892_vRhyme_bin_253_single_line_165	PRJNA925892_vRhyme_bin_253_single_line	K00558	DNMT1, dcm; DNA (cytosine-5)-methyltransferase 1 [EC:2.1.1.37]	PF00145.17	C-5 cytosine-specific DNA methylase	coral
	PRJNA925892_vRhyme_bin_253_single_line_17	PRJNA925892_vRhyme_bin_253_single_line	K00558	DNMT1, dcm; DNA (cytosine-5)-methyltransferase 1 [EC:2.1.1.37]	PF00145.17	C-5 cytosine-specific DNA methylase	coral
	PRJNA925892_vRhyme_bin_253_single_line_198	PRJNA925892_vRhyme_bin_253_single_line	K00558	DNMT1, dcm; DNA (cytosine-5)-methyltransferase 1 [EC:2.1.1.37]	PF00145.17	C-5 cytosine-specific DNA methylase	coral
	PRJNA925892_vRhyme_bin_253_single_line_199	PRJNA925892_vRhyme_bin_253_single_line	K00558	DNMT1, dcm; DNA (cytosine-5)-methyltransferase 1 [EC:2.1.1.37]	PF00145.17	C-5 cytosine-specific DNA methylase	coral
	PRJNA925892_vRhyme_bin_253_single_line_43	PRJNA925892_vRhyme_bin_253_single_line	K00558	DNMT1, dcm; DNA (cytosine-5)-methyltransferase 1 [EC:2.1.1.37]	PF00145.17	C-5 cytosine-specific DNA methylase	coral
	PRJNA925892_vRhyme_bin_253_single_line_81	PRJNA925892_vRhyme_bin_253_single_line	K17398	DNMT3A; DNA (cytosine-5)-methyltransferase 3A [EC:2.1.1.37]			coral
	PRJNA925892_vRhyme_bin_256_single_line_45	PRJNA925892_vRhyme_bin_256_single_line	K00558	DNMT1, dcm; DNA (cytosine-5)-methyltransferase 1 [EC:2.1.1.37]	PF00145.17	C-5 cytosine-specific DNA methylase	coral
	PRJNA925892_vRhyme_bin_256_single_line_86	PRJNA925892_vRhyme_bin_256_single_line	K00558	DNMT1, dcm; DNA (cytosine-5)-methyltransferase 1 [EC:2.1.1.37]			coral
	PRJNA925892_vRhyme_bin_257_single_line_1	PRJNA925892_vRhyme_bin_257_single_line	K00121	frmA, ADH5, adhC; S-(hydroxymethyl)glutathione dehydrogenase / alcohol dehydrogenase [EC:1.1.1.284 1.1.1.1]	PF05725.12	FNIP Repeat	coral
	PRJNA925892_vRhyme_bin_257_single_line_144	PRJNA925892_vRhyme_bin_257_single_line	K17398	DNMT3A; DNA (cytosine-5)-methyltransferase 3A [EC:2.1.1.37]			coral
	PRJNA925892_vRhyme_bin_257_single_line_196	PRJNA925892_vRhyme_bin_257_single_line	K00121	frmA, ADH5, adhC; S-(hydroxymethyl)glutathione dehydrogenase / alcohol dehydrogenase [EC:1.1.1.284 1.1.1.1]	PF05725.12	FNIP Repeat	coral
	PRJNA925892_vRhyme_bin_257_single_line_351	PRJNA925892_vRhyme_bin_257_single_line	K00121	frmA, ADH5, adhC; S-(hydroxymethyl)glutathione dehydrogenase / alcohol dehydrogenase [EC:1.1.1.284 1.1.1.1]	PF05725.12	FNIP Repeat	coral
	PRJNA925892_vRhyme_bin_257_single_line_40	PRJNA925892_vRhyme_bin_257_single_line	K00121	frmA, ADH5, adhC; S-(hydroxymethyl)glutathione dehydrogenase / alcohol dehydrogenase [EC:1.1.1.284 1.1.1.1]	PF05725.12	FNIP Repeat	coral
	PRJNA925892_vRhyme_bin_257_single_line_61	PRJNA925892_vRhyme_bin_257_single_line	K17398	DNMT3A; DNA (cytosine-5)-methyltransferase 3A [EC:2.1.1.37]			coral
	PRJNA925892_vRhyme_bin_26_single_line_115	PRJNA925892_vRhyme_bin_26_single_line	K00558	DNMT1, dcm; DNA (cytosine-5)-methyltransferase 1 [EC:2.1.1.37]	PF00145.17	C-5 cytosine-specific DNA methylase	coral
	PRJNA925892_vRhyme_bin_26_single_line_133	PRJNA925892_vRhyme_bin_26_single_line	K00558	DNMT1, dcm; DNA (cytosine-5)-methyltransferase 1 [EC:2.1.1.37]	PF00145.17	C-5 cytosine-specific DNA methylase	coral
	PRJNA925892_vRhyme_bin_26_single_line_20	PRJNA925892_vRhyme_bin_26_single_line	K00558	DNMT1, dcm; DNA (cytosine-5)-methyltransferase 1 [EC:2.1.1.37]	PF00145.17	C-5 cytosine-specific DNA methylase	coral
	PRJNA925892_vRhyme_bin_26_single_line_223	PRJNA925892_vRhyme_bin_26_single_line	K00558	DNMT1, dcm; DNA (cytosine-5)-methyltransferase 1 [EC:2.1.1.37]	PF00145.17	C-5 cytosine-specific DNA methylase	coral
	PRJNA925892_vRhyme_bin_26_single_line_279	PRJNA925892_vRhyme_bin_26_single_line	K17398	DNMT3A; DNA (cytosine-5)-methyltransferase 3A [EC:2.1.1.37]			coral
	PRJNA925892_vRhyme_bin_26_single_line_293	PRJNA925892_vRhyme_bin_26_single_line	K00121	frmA, ADH5, adhC; S-(hydroxymethyl)glutathione dehydrogenase / alcohol dehydrogenase [EC:1.1.1.284 1.1.1.1]	PF05725.12	FNIP Repeat	coral
	PRJNA925892_vRhyme_bin_26_single_line_44	PRJNA925892_vRhyme_bin_26_single_line	K00121	frmA, ADH5, adhC; S-(hydroxymethyl)glutathione dehydrogenase / alcohol dehydrogenase [EC:1.1.1.284 1.1.1.1]			coral
	PRJNA925892_vRhyme_bin_26_single_line_5	PRJNA925892_vRhyme_bin_26_single_line	K00558	DNMT1, dcm; DNA (cytosine-5)-methyltransferase 1 [EC:2.1.1.37]	PF00145.17	C-5 cytosine-specific DNA methylase	coral
	PRJNA925892_vRhyme_bin_26_single_line_57	PRJNA925892_vRhyme_bin_26_single_line	K00558	DNMT1, dcm; DNA (cytosine-5)-methyltransferase 1 [EC:2.1.1.37]			coral
	PRJNA925892_vRhyme_bin_273_single_line_101	PRJNA925892_vRhyme_bin_273_single_line	K17398	DNMT3A; DNA (cytosine-5)-methyltransferase 3A [EC:2.1.1.37]			coral
	PRJNA925892_vRhyme_bin_273_single_line_113	PRJNA925892_vRhyme_bin_273_single_line	K00558	DNMT1, dcm; DNA (cytosine-5)-methyltransferase 1 [EC:2.1.1.37]			coral
	PRJNA925892_vRhyme_bin_273_single_line_118	PRJNA925892_vRhyme_bin_273_single_line	K17398	DNMT3A; DNA (cytosine-5)-methyltransferase 3A [EC:2.1.1.37]			coral
	PRJNA925892_vRhyme_bin_273_single_line_12	PRJNA925892_vRhyme_bin_273_single_line	K00558	DNMT1, dcm; DNA (cytosine-5)-methyltransferase 1 [EC:2.1.1.37]	PF00145.17	C-5 cytosine-specific DNA methylase	coral
	PRJNA925892_vRhyme_bin_273_single_line_17	PRJNA925892_vRhyme_bin_273_single_line	K17398	DNMT3A; DNA (cytosine-5)-methyltransferase 3A [EC:2.1.1.37]			coral
	PRJNA925892_vRhyme_bin_273_single_line_22	PRJNA925892_vRhyme_bin_273_single_line	K00558	DNMT1, dcm; DNA (cytosine-5)-methyltransferase 1 [EC:2.1.1.37]			coral
	PRJNA925892_vRhyme_bin_273_single_line_28	PRJNA925892_vRhyme_bin_273_single_line	K00558	DNMT1, dcm; DNA (cytosine-5)-methyltransferase 1 [EC:2.1.1.37]			coral
	PRJNA925892_vRhyme_bin_273_single_line_3	PRJNA925892_vRhyme_bin_273_single_line	K17398	DNMT3A; DNA (cytosine-5)-methyltransferase 3A [EC:2.1.1.37]			coral
	PRJNA925892_vRhyme_bin_273_single_line_43	PRJNA925892_vRhyme_bin_273_single_line	K00558	DNMT1, dcm; DNA (cytosine-5)-methyltransferase 1 [EC:2.1.1.37]	PF00145.17	C-5 cytosine-specific DNA methylase	coral
	PRJNA925892_vRhyme_bin_273_single_line_46	PRJNA925892_vRhyme_bin_273_single_line	K00558	DNMT1, dcm; DNA (cytosine-5)-methyltransferase 1 [EC:2.1.1.37]			coral
	PRJNA925892_vRhyme_bin_273_single_line_51	PRJNA925892_vRhyme_bin_273_single_line	K00558	DNMT1, dcm; DNA (cytosine-5)-methyltransferase 1 [EC:2.1.1.37]			coral
	PRJNA925892_vRhyme_bin_273_single_line_56	PRJNA925892_vRhyme_bin_273_single_line	K17398	DNMT3A; DNA (cytosine-5)-methyltransferase 3A [EC:2.1.1.37]			coral
	PRJNA925892_vRhyme_bin_273_single_line_62	PRJNA925892_vRhyme_bin_273_single_line	K17398	DNMT3A; DNA (cytosine-5)-methyltransferase 3A [EC:2.1.1.37]			coral
	PRJNA925892_vRhyme_bin_273_single_line_80	PRJNA925892_vRhyme_bin_273_single_line	K17398	DNMT3A; DNA (cytosine-5)-methyltransferase 3A [EC:2.1.1.37]			coral
	PRJNA925892_vRhyme_bin_275_single_line_16	PRJNA925892_vRhyme_bin_275_single_line	K00558	DNMT1, dcm; DNA (cytosine-5)-methyltransferase 1 [EC:2.1.1.37]			coral
	PRJNA925892_vRhyme_bin_275_single_line_28	PRJNA925892_vRhyme_bin_275_single_line	K17398	DNMT3A; DNA (cytosine-5)-methyltransferase 3A [EC:2.1.1.37]			coral
	PRJNA925892_vRhyme_bin_275_single_line_8	PRJNA925892_vRhyme_bin_275_single_line	K00558	DNMT1, dcm; DNA (cytosine-5)-methyltransferase 1 [EC:2.1.1.37]			coral
	PRJNA925892_vRhyme_bin_279_single_line_114	PRJNA925892_vRhyme_bin_279_single_line	K17398	DNMT3A; DNA (cytosine-5)-methyltransferase 3A [EC:2.1.1.37]			coral
	PRJNA925892_vRhyme_bin_279_single_line_23	PRJNA925892_vRhyme_bin_279_single_line	K00558	DNMT1, dcm; DNA (cytosine-5)-methyltransferase 1 [EC:2.1.1.37]	PF00145.17	C-5 cytosine-specific DNA methylase	coral
	PRJNA925892_vRhyme_bin_279_single_line_29	PRJNA925892_vRhyme_bin_279_single_line	K17398	DNMT3A; DNA (cytosine-5)-methyltransferase 3A [EC:2.1.1.37]			coral
	PRJNA925892_vRhyme_bin_279_single_line_39	PRJNA925892_vRhyme_bin_279_single_line	K00558	DNMT1, dcm; DNA (cytosine-5)-methyltransferase 1 [EC:2.1.1.37]			coral
	PRJNA925892_vRhyme_bin_279_single_line_53	PRJNA925892_vRhyme_bin_279_single_line	K00558	DNMT1, dcm; DNA (cytosine-5)-methyltransferase 1 [EC:2.1.1.37]	PF00145.17	C-5 cytosine-specific DNA methylase	coral
	PRJNA925892_vRhyme_bin_28_single_line_101	PRJNA925892_vRhyme_bin_28_single_line	K00558	DNMT1, dcm; DNA (cytosine-5)-methyltransferase 1 [EC:2.1.1.37]	PF00145.17	C-5 cytosine-specific DNA methylase	coral
	PRJNA925892_vRhyme_bin_28_single_line_142	PRJNA925892_vRhyme_bin_28_single_line	K00558	DNMT1, dcm; DNA (cytosine-5)-methyltransferase 1 [EC:2.1.1.37]	PF00145.17	C-5 cytosine-specific DNA methylase	coral
	PRJNA925892_vRhyme_bin_28_single_line_189	PRJNA925892_vRhyme_bin_28_single_line	K00558	DNMT1, dcm; DNA (cytosine-5)-methyltransferase 1 [EC:2.1.1.37]	PF00145.17	C-5 cytosine-specific DNA methylase	coral
	PRJNA925892_vRhyme_bin_28_single_line_26	PRJNA925892_vRhyme_bin_28_single_line	K00558	DNMT1, dcm; DNA (cytosine-5)-methyltransferase 1 [EC:2.1.1.37]	PF00145.17	C-5 cytosine-specific DNA methylase	coral
	PRJNA925892_vRhyme_bin_28_single_line_28	PRJNA925892_vRhyme_bin_28_single_line	K00558	DNMT1, dcm; DNA (cytosine-5)-methyltransferase 1 [EC:2.1.1.37]	PF00145.17	C-5 cytosine-specific DNA methylase	coral
	PRJNA925892_vRhyme_bin_28_single_line_4	PRJNA925892_vRhyme_bin_28_single_line	K00558	DNMT1, dcm; DNA (cytosine-5)-methyltransferase 1 [EC:2.1.1.37]	PF00145.17	C-5 cytosine-specific DNA methylase	coral
	PRJNA925892_vRhyme_bin_28_single_line_44	PRJNA925892_vRhyme_bin_28_single_line	K00558	DNMT1, dcm; DNA (cytosine-5)-methyltransferase 1 [EC:2.1.1.37]	PF00145.17	C-5 cytosine-specific DNA methylase	coral
	PRJNA925892_vRhyme_bin_28_single_line_48	PRJNA925892_vRhyme_bin_28_single_line	K00558	DNMT1, dcm; DNA (cytosine-5)-methyltransferase 1 [EC:2.1.1.37]			coral
	PRJNA925892_vRhyme_bin_28_single_line_70	PRJNA925892_vRhyme_bin_28_single_line	K00558	DNMT1, dcm; DNA (cytosine-5)-methyltransferase 1 [EC:2.1.1.37]	PF00145.17	C-5 cytosine-specific DNA methylase	coral
	PRJNA925892_vRhyme_bin_28_single_line_92	PRJNA925892_vRhyme_bin_28_single_line	K00558	DNMT1, dcm; DNA (cytosine-5)-methyltransferase 1 [EC:2.1.1.37]			coral
	PRJNA925892_vRhyme_bin_280_single_line_33	PRJNA925892_vRhyme_bin_280_single_line	K00121	frmA, ADH5, adhC; S-(hydroxymethyl)glutathione dehydrogenase / alcohol dehydrogenase [EC:1.1.1.284 1.1.1.1]	PF05725.12	FNIP Repeat	coral
	PRJNA925892_vRhyme_bin_296_single_line_2	PRJNA925892_vRhyme_bin_296_single_line	K00558	DNMT1, dcm; DNA (cytosine-5)-methyltransferase 1 [EC:2.1.1.37]	PF00145.17	C-5 cytosine-specific DNA methylase	coral
	PRJNA925892_vRhyme_bin_296_single_line_23	PRJNA925892_vRhyme_bin_296_single_line	K00558	DNMT1, dcm; DNA (cytosine-5)-methyltransferase 1 [EC:2.1.1.37]	PF00145.17	C-5 cytosine-specific DNA methylase	coral
	PRJNA925892_vRhyme_bin_296_single_line_28	PRJNA925892_vRhyme_bin_296_single_line	K00558	DNMT1, dcm; DNA (cytosine-5)-methyltransferase 1 [EC:2.1.1.37]	PF00145.17	C-5 cytosine-specific DNA methylase	coral
	PRJNA925892_vRhyme_bin_308_single_line_16	PRJNA925892_vRhyme_bin_308_single_line	K00558	DNMT1, dcm; DNA (cytosine-5)-methyltransferase 1 [EC:2.1.1.37]	PF00145.17	C-5 cytosine-specific DNA methylase	coral
	PRJNA925892_vRhyme_bin_308_single_line_7	PRJNA925892_vRhyme_bin_308_single_line	K00558	DNMT1, dcm; DNA (cytosine-5)-methyltransferase 1 [EC:2.1.1.37]	PF00145.17	C-5 cytosine-specific DNA methylase	coral
	PRJNA925892_vRhyme_bin_309_single_line_39	PRJNA925892_vRhyme_bin_309_single_line	K00558	DNMT1, dcm; DNA (cytosine-5)-methyltransferase 1 [EC:2.1.1.37]			coral
	PRJNA925892_vRhyme_bin_309_single_line_8	PRJNA925892_vRhyme_bin_309_single_line	K00558	DNMT1, dcm; DNA (cytosine-5)-methyltransferase 1 [EC:2.1.1.37]	PF00145.17	C-5 cytosine-specific DNA methylase	coral
	PRJNA925892_vRhyme_bin_316_single_line_129	PRJNA925892_vRhyme_bin_316_single_line	K00820	glmS, GFPT; glutamine---fructose-6-phosphate transaminase (isomerizing) [EC:2.6.1.16]	PF01380.22	SIS domain	coral
	PRJNA925892_vRhyme_bin_316_single_line_79	PRJNA925892_vRhyme_bin_316_single_line	K01652	E2.2.1.6L, ilvB, ilvG, ilvI; acetolactate synthase I/II/III large subunit [EC:2.2.1.6]	PF02776.18	Thiamine pyrophosphate enzyme, N-terminal TPP binding domain	coral
	PRJNA925892_vRhyme_bin_316_single_line_94	PRJNA925892_vRhyme_bin_316_single_line	K04487	iscS, NFS1; cysteine desulfurase [EC:2.8.1.7]	PF00266.19	Aminotransferase class-V	coral
	PRJNA925892_vRhyme_bin_317_single_line_37	PRJNA925892_vRhyme_bin_317_single_line	K00012	UGDH, ugd; UDPglucose 6-dehydrogenase [EC:1.1.1.22]	PF03721.14	UDP-glucose/GDP-mannose dehydrogenase family, NAD binding domain	coral
	PRJNA925892_vRhyme_bin_318_single_line_25	PRJNA925892_vRhyme_bin_318_single_line	K00558	DNMT1, dcm; DNA (cytosine-5)-methyltransferase 1 [EC:2.1.1.37]	PF00145.17	C-5 cytosine-specific DNA methylase	coral
	PRJNA925892_vRhyme_bin_318_single_line_29	PRJNA925892_vRhyme_bin_318_single_line	K00558	DNMT1, dcm; DNA (cytosine-5)-methyltransferase 1 [EC:2.1.1.37]	PF00145.17	C-5 cytosine-specific DNA methylase	coral
	PRJNA925892_vRhyme_bin_318_single_line_36	PRJNA925892_vRhyme_bin_318_single_line	K00558	DNMT1, dcm; DNA (cytosine-5)-methyltransferase 1 [EC:2.1.1.37]	PF00145.17	C-5 cytosine-specific DNA methylase	coral
	PRJNA925892_vRhyme_bin_318_single_line_6	PRJNA925892_vRhyme_bin_318_single_line	K00558	DNMT1, dcm; DNA (cytosine-5)-methyltransferase 1 [EC:2.1.1.37]	PF00145.17	C-5 cytosine-specific DNA methylase	coral
	PRJNA925892_vRhyme_bin_319_single_line_108	PRJNA925892_vRhyme_bin_319_single_line	K00558	DNMT1, dcm; DNA (cytosine-5)-methyltransferase 1 [EC:2.1.1.37]			coral
	PRJNA925892_vRhyme_bin_319_single_line_134	PRJNA925892_vRhyme_bin_319_single_line	K17398	DNMT3A; DNA (cytosine-5)-methyltransferase 3A [EC:2.1.1.37]			coral
	PRJNA925892_vRhyme_bin_319_single_line_144	PRJNA925892_vRhyme_bin_319_single_line	K00558	DNMT1, dcm; DNA (cytosine-5)-methyltransferase 1 [EC:2.1.1.37]	PF00145.17	C-5 cytosine-specific DNA methylase	coral
	PRJNA925892_vRhyme_bin_319_single_line_15	PRJNA925892_vRhyme_bin_319_single_line	K00558	DNMT1, dcm; DNA (cytosine-5)-methyltransferase 1 [EC:2.1.1.37]	PF00145.17	C-5 cytosine-specific DNA methylase	coral
	PRJNA925892_vRhyme_bin_319_single_line_155	PRJNA925892_vRhyme_bin_319_single_line	K00558	DNMT1, dcm; DNA (cytosine-5)-methyltransferase 1 [EC:2.1.1.37]	PF00145.17	C-5 cytosine-specific DNA methylase	coral
	PRJNA925892_vRhyme_bin_319_single_line_164	PRJNA925892_vRhyme_bin_319_single_line	K00558	DNMT1, dcm; DNA (cytosine-5)-methyltransferase 1 [EC:2.1.1.37]	PF00145.17	C-5 cytosine-specific DNA methylase	coral
	PRJNA925892_vRhyme_bin_319_single_line_2	PRJNA925892_vRhyme_bin_319_single_line	K00558	DNMT1, dcm; DNA (cytosine-5)-methyltransferase 1 [EC:2.1.1.37]	PF00145.17	C-5 cytosine-specific DNA methylase	coral
	PRJNA925892_vRhyme_bin_319_single_line_21	PRJNA925892_vRhyme_bin_319_single_line	K00558	DNMT1, dcm; DNA (cytosine-5)-methyltransferase 1 [EC:2.1.1.37]			coral
	PRJNA925892_vRhyme_bin_319_single_line_31	PRJNA925892_vRhyme_bin_319_single_line	K00558	DNMT1, dcm; DNA (cytosine-5)-methyltransferase 1 [EC:2.1.1.37]	PF00145.17	C-5 cytosine-specific DNA methylase	coral
	PRJNA925892_vRhyme_bin_319_single_line_80	PRJNA925892_vRhyme_bin_319_single_line	K00558	DNMT1, dcm; DNA (cytosine-5)-methyltransferase 1 [EC:2.1.1.37]	PF00145.17	C-5 cytosine-specific DNA methylase	coral
	PRJNA925892_vRhyme_bin_319_single_line_86	PRJNA925892_vRhyme_bin_319_single_line	K00558	DNMT1, dcm; DNA (cytosine-5)-methyltransferase 1 [EC:2.1.1.37]	PF00145.17	C-5 cytosine-specific DNA methylase	coral
	PRJNA925892_vRhyme_bin_319_single_line_93	PRJNA925892_vRhyme_bin_319_single_line	K00558	DNMT1, dcm; DNA (cytosine-5)-methyltransferase 1 [EC:2.1.1.37]	PF00145.17	C-5 cytosine-specific DNA methylase	coral
	PRJNA925892_vRhyme_bin_320_single_line_10	PRJNA925892_vRhyme_bin_320_single_line	K00558	DNMT1, dcm; DNA (cytosine-5)-methyltransferase 1 [EC:2.1.1.37]	PF00145.17	C-5 cytosine-specific DNA methylase	coral
	PRJNA925892_vRhyme_bin_320_single_line_19	PRJNA925892_vRhyme_bin_320_single_line	K00558	DNMT1, dcm; DNA (cytosine-5)-methyltransferase 1 [EC:2.1.1.37]	PF00145.17	C-5 cytosine-specific DNA methylase	coral
	PRJNA925892_vRhyme_bin_320_single_line_41	PRJNA925892_vRhyme_bin_320_single_line	K00558	DNMT1, dcm; DNA (cytosine-5)-methyltransferase 1 [EC:2.1.1.37]	PF00145.17	C-5 cytosine-specific DNA methylase	coral
	PRJNA925892_vRhyme_bin_320_single_line_46	PRJNA925892_vRhyme_bin_320_single_line	K00558	DNMT1, dcm; DNA (cytosine-5)-methyltransferase 1 [EC:2.1.1.37]	PF00145.17	C-5 cytosine-specific DNA methylase	coral
	PRJNA925892_vRhyme_bin_320_single_line_56	PRJNA925892_vRhyme_bin_320_single_line	K00558	DNMT1, dcm; DNA (cytosine-5)-methyltransferase 1 [EC:2.1.1.37]	PF00145.17	C-5 cytosine-specific DNA methylase	coral
	PRJNA925892_vRhyme_bin_321_single_line_105	PRJNA925892_vRhyme_bin_321_single_line	K17398	DNMT3A; DNA (cytosine-5)-methyltransferase 3A [EC:2.1.1.37]			coral
	PRJNA925892_vRhyme_bin_321_single_line_186	PRJNA925892_vRhyme_bin_321_single_line	K17398	DNMT3A; DNA (cytosine-5)-methyltransferase 3A [EC:2.1.1.37]			coral
	PRJNA925892_vRhyme_bin_321_single_line_250	PRJNA925892_vRhyme_bin_321_single_line	K17398	DNMT3A; DNA (cytosine-5)-methyltransferase 3A [EC:2.1.1.37]			coral
	PRJNA925892_vRhyme_bin_321_single_line_47	PRJNA925892_vRhyme_bin_321_single_line	K00558	DNMT1, dcm; DNA (cytosine-5)-methyltransferase 1 [EC:2.1.1.37]	PF00145.17	C-5 cytosine-specific DNA methylase	coral
	PRJNA925892_vRhyme_bin_321_single_line_97	PRJNA925892_vRhyme_bin_321_single_line	K17398	DNMT3A; DNA (cytosine-5)-methyltransferase 3A [EC:2.1.1.37]			coral
	PRJNA925892_vRhyme_bin_322_single_line_17	PRJNA925892_vRhyme_bin_322_single_line	K00558	DNMT1, dcm; DNA (cytosine-5)-methyltransferase 1 [EC:2.1.1.37]			coral
	PRJNA925892_vRhyme_bin_324_single_line_1127	PRJNA925892_vRhyme_bin_324_single_line	K17398	DNMT3A; DNA (cytosine-5)-methyltransferase 3A [EC:2.1.1.37]			coral
	PRJNA925892_vRhyme_bin_324_single_line_115	PRJNA925892_vRhyme_bin_324_single_line	K17398	DNMT3A; DNA (cytosine-5)-methyltransferase 3A [EC:2.1.1.37]			coral
	PRJNA925892_vRhyme_bin_324_single_line_1219	PRJNA925892_vRhyme_bin_324_single_line	K00558	DNMT1, dcm; DNA (cytosine-5)-methyltransferase 1 [EC:2.1.1.37]			coral
	PRJNA925892_vRhyme_bin_324_single_line_1272	PRJNA925892_vRhyme_bin_324_single_line	K00558	DNMT1, dcm; DNA (cytosine-5)-methyltransferase 1 [EC:2.1.1.37]	PF00145.17	C-5 cytosine-specific DNA methylase	coral
	PRJNA925892_vRhyme_bin_324_single_line_1576	PRJNA925892_vRhyme_bin_324_single_line	K00558	DNMT1, dcm; DNA (cytosine-5)-methyltransferase 1 [EC:2.1.1.37]	PF00145.17	C-5 cytosine-specific DNA methylase	coral
	PRJNA925892_vRhyme_bin_324_single_line_1686	PRJNA925892_vRhyme_bin_324_single_line	K00558	DNMT1, dcm; DNA (cytosine-5)-methyltransferase 1 [EC:2.1.1.37]	PF00145.17	C-5 cytosine-specific DNA methylase	coral
	PRJNA925892_vRhyme_bin_324_single_line_30	PRJNA925892_vRhyme_bin_324_single_line	K00558	DNMT1, dcm; DNA (cytosine-5)-methyltransferase 1 [EC:2.1.1.37]			coral
	PRJNA925892_vRhyme_bin_324_single_line_324	PRJNA925892_vRhyme_bin_324_single_line	K00558	DNMT1, dcm; DNA (cytosine-5)-methyltransferase 1 [EC:2.1.1.37]	PF00145.17	C-5 cytosine-specific DNA methylase	coral
	PRJNA925892_vRhyme_bin_324_single_line_356	PRJNA925892_vRhyme_bin_324_single_line	K00121	frmA, ADH5, adhC; S-(hydroxymethyl)glutathione dehydrogenase / alcohol dehydrogenase [EC:1.1.1.284 1.1.1.1]	PF05725.12	FNIP Repeat	coral
	PRJNA925892_vRhyme_bin_324_single_line_550	PRJNA925892_vRhyme_bin_324_single_line	K00472	P4HA; prolyl 4-hydroxylase [EC:1.14.11.2]	PF13640.6	2OG-Fe(II) oxygenase superfamily	coral
	PRJNA925892_vRhyme_bin_324_single_line_733	PRJNA925892_vRhyme_bin_324_single_line	K17398	DNMT3A; DNA (cytosine-5)-methyltransferase 3A [EC:2.1.1.37]			coral
	PRJNA925892_vRhyme_bin_324_single_line_786	PRJNA925892_vRhyme_bin_324_single_line	K00121	frmA, ADH5, adhC; S-(hydroxymethyl)glutathione dehydrogenase / alcohol dehydrogenase [EC:1.1.1.284 1.1.1.1]	PF05725.12	FNIP Repeat	coral
	PRJNA925892_vRhyme_bin_324_single_line_817	PRJNA925892_vRhyme_bin_324_single_line	K17398	DNMT3A; DNA (cytosine-5)-methyltransferase 3A [EC:2.1.1.37]			coral
	PRJNA925892_vRhyme_bin_324_single_line_882	PRJNA925892_vRhyme_bin_324_single_line	K00558	DNMT1, dcm; DNA (cytosine-5)-methyltransferase 1 [EC:2.1.1.37]			coral
	PRJNA925892_vRhyme_bin_325_single_line_150	PRJNA925892_vRhyme_bin_325_single_line	K00558	DNMT1, dcm; DNA (cytosine-5)-methyltransferase 1 [EC:2.1.1.37]	PF00145.17	C-5 cytosine-specific DNA methylase	coral
	PRJNA925892_vRhyme_bin_325_single_line_190	PRJNA925892_vRhyme_bin_325_single_line	K17398	DNMT3A; DNA (cytosine-5)-methyltransferase 3A [EC:2.1.1.37]			coral
	PRJNA925892_vRhyme_bin_325_single_line_200	PRJNA925892_vRhyme_bin_325_single_line	K00558	DNMT1, dcm; DNA (cytosine-5)-methyltransferase 1 [EC:2.1.1.37]	PF00145.17	C-5 cytosine-specific DNA methylase	coral
	PRJNA925892_vRhyme_bin_325_single_line_40	PRJNA925892_vRhyme_bin_325_single_line	K00558	DNMT1, dcm; DNA (cytosine-5)-methyltransferase 1 [EC:2.1.1.37]			coral
	PRJNA925892_vRhyme_bin_325_single_line_58	PRJNA925892_vRhyme_bin_325_single_line	K00558	DNMT1, dcm; DNA (cytosine-5)-methyltransferase 1 [EC:2.1.1.37]	PF00145.17	C-5 cytosine-specific DNA methylase	coral
	PRJNA925892_vRhyme_bin_325_single_line_67	PRJNA925892_vRhyme_bin_325_single_line	K17398	DNMT3A; DNA (cytosine-5)-methyltransferase 3A [EC:2.1.1.37]			coral
	PRJNA925892_vRhyme_bin_329_single_line_382	PRJNA925892_vRhyme_bin_329_single_line	K17398	DNMT3A; DNA (cytosine-5)-methyltransferase 3A [EC:2.1.1.37]			coral
	PRJNA925892_vRhyme_bin_330_single_line_355	PRJNA925892_vRhyme_bin_330_single_line	K01006	ppdK; pyruvate, orthophosphate dikinase [EC:2.7.9.1]			coral
	PRJNA925892_vRhyme_bin_330_single_line_38	PRJNA925892_vRhyme_bin_330_single_line	K17398	DNMT3A; DNA (cytosine-5)-methyltransferase 3A [EC:2.1.1.37]			coral
	PRJNA925892_vRhyme_bin_330_single_line_460	PRJNA925892_vRhyme_bin_330_single_line	K17398	DNMT3A; DNA (cytosine-5)-methyltransferase 3A [EC:2.1.1.37]			coral
	PRJNA925892_vRhyme_bin_330_single_line_484	PRJNA925892_vRhyme_bin_330_single_line	K01854	glf; UDP-galactopyranose mutase [EC:5.4.99.9]	PF03275.13	UDP-galactopyranose mutase	coral
	PRJNA925892_vRhyme_bin_330_single_line_74	PRJNA925892_vRhyme_bin_330_single_line	K00121	frmA, ADH5, adhC; S-(hydroxymethyl)glutathione dehydrogenase / alcohol dehydrogenase [EC:1.1.1.284 1.1.1.1]	PF05725.12	FNIP Repeat	coral
	PRJNA925892_vRhyme_bin_330_single_line_828	PRJNA925892_vRhyme_bin_330_single_line	K00121	frmA, ADH5, adhC; S-(hydroxymethyl)glutathione dehydrogenase / alcohol dehydrogenase [EC:1.1.1.284 1.1.1.1]	PF05725.12	FNIP Repeat	coral
	PRJNA925892_vRhyme_bin_331_single_line_17	PRJNA925892_vRhyme_bin_331_single_line	K17398	DNMT3A; DNA (cytosine-5)-methyltransferase 3A [EC:2.1.1.37]			coral
	PRJNA925892_vRhyme_bin_331_single_line_19	PRJNA925892_vRhyme_bin_331_single_line	K00558	DNMT1, dcm; DNA (cytosine-5)-methyltransferase 1 [EC:2.1.1.37]			coral
	PRJNA925892_vRhyme_bin_331_single_line_33	PRJNA925892_vRhyme_bin_331_single_line	K00558	DNMT1, dcm; DNA (cytosine-5)-methyltransferase 1 [EC:2.1.1.37]			coral
	PRJNA925892_vRhyme_bin_333_single_line_17	PRJNA925892_vRhyme_bin_333_single_line	K00558	DNMT1, dcm; DNA (cytosine-5)-methyltransferase 1 [EC:2.1.1.37]	PF00145.17	C-5 cytosine-specific DNA methylase	coral
	PRJNA925892_vRhyme_bin_333_single_line_9	PRJNA925892_vRhyme_bin_333_single_line	K00558	DNMT1, dcm; DNA (cytosine-5)-methyltransferase 1 [EC:2.1.1.37]	PF00145.17	C-5 cytosine-specific DNA methylase	coral
	PRJNA925892_vRhyme_bin_337_single_line_16	PRJNA925892_vRhyme_bin_337_single_line	K00558	DNMT1, dcm; DNA (cytosine-5)-methyltransferase 1 [EC:2.1.1.37]	PF00145.17	C-5 cytosine-specific DNA methylase	coral
	PRJNA925892_vRhyme_bin_337_single_line_52	PRJNA925892_vRhyme_bin_337_single_line	K00558	DNMT1, dcm; DNA (cytosine-5)-methyltransferase 1 [EC:2.1.1.37]	PF00145.17	C-5 cytosine-specific DNA methylase	coral
	PRJNA925892_vRhyme_bin_337_single_line_59	PRJNA925892_vRhyme_bin_337_single_line	K00558	DNMT1, dcm; DNA (cytosine-5)-methyltransferase 1 [EC:2.1.1.37]	PF00145.17	C-5 cytosine-specific DNA methylase	coral
	PRJNA925892_vRhyme_bin_337_single_line_66	PRJNA925892_vRhyme_bin_337_single_line	K00558	DNMT1, dcm; DNA (cytosine-5)-methyltransferase 1 [EC:2.1.1.37]	PF00145.17	C-5 cytosine-specific DNA methylase	coral
	PRJNA925892_vRhyme_bin_339_single_line_1	PRJNA925892_vRhyme_bin_339_single_line	K00558	DNMT1, dcm; DNA (cytosine-5)-methyltransferase 1 [EC:2.1.1.37]			coral
	PRJNA925892_vRhyme_bin_339_single_line_12	PRJNA925892_vRhyme_bin_339_single_line	K00558	DNMT1, dcm; DNA (cytosine-5)-methyltransferase 1 [EC:2.1.1.37]	PF00145.17	C-5 cytosine-specific DNA methylase	coral
	PRJNA925892_vRhyme_bin_339_single_line_126	PRJNA925892_vRhyme_bin_339_single_line	K00558	DNMT1, dcm; DNA (cytosine-5)-methyltransferase 1 [EC:2.1.1.37]	PF00145.17	C-5 cytosine-specific DNA methylase	coral
	PRJNA925892_vRhyme_bin_339_single_line_133	PRJNA925892_vRhyme_bin_339_single_line	K00558	DNMT1, dcm; DNA (cytosine-5)-methyltransferase 1 [EC:2.1.1.37]	PF00145.17	C-5 cytosine-specific DNA methylase	coral
	PRJNA925892_vRhyme_bin_339_single_line_143	PRJNA925892_vRhyme_bin_339_single_line	K00558	DNMT1, dcm; DNA (cytosine-5)-methyltransferase 1 [EC:2.1.1.37]			coral
	PRJNA925892_vRhyme_bin_339_single_line_192	PRJNA925892_vRhyme_bin_339_single_line	K00558	DNMT1, dcm; DNA (cytosine-5)-methyltransferase 1 [EC:2.1.1.37]			coral
	PRJNA925892_vRhyme_bin_339_single_line_217	PRJNA925892_vRhyme_bin_339_single_line	K00558	DNMT1, dcm; DNA (cytosine-5)-methyltransferase 1 [EC:2.1.1.37]	PF00145.17	C-5 cytosine-specific DNA methylase	coral
	PRJNA925892_vRhyme_bin_339_single_line_232	PRJNA925892_vRhyme_bin_339_single_line	K00558	DNMT1, dcm; DNA (cytosine-5)-methyltransferase 1 [EC:2.1.1.37]	PF00145.17	C-5 cytosine-specific DNA methylase	coral
	PRJNA925892_vRhyme_bin_339_single_line_240	PRJNA925892_vRhyme_bin_339_single_line	K17398	DNMT3A; DNA (cytosine-5)-methyltransferase 3A [EC:2.1.1.37]			coral
	PRJNA925892_vRhyme_bin_339_single_line_248	PRJNA925892_vRhyme_bin_339_single_line	K00558	DNMT1, dcm; DNA (cytosine-5)-methyltransferase 1 [EC:2.1.1.37]	PF00145.17	C-5 cytosine-specific DNA methylase	coral
	PRJNA925892_vRhyme_bin_339_single_line_257	PRJNA925892_vRhyme_bin_339_single_line	K00558	DNMT1, dcm; DNA (cytosine-5)-methyltransferase 1 [EC:2.1.1.37]	PF00145.17	C-5 cytosine-specific DNA methylase	coral
	PRJNA925892_vRhyme_bin_339_single_line_264	PRJNA925892_vRhyme_bin_339_single_line	K17398	DNMT3A; DNA (cytosine-5)-methyltransferase 3A [EC:2.1.1.37]			coral
	PRJNA925892_vRhyme_bin_339_single_line_275	PRJNA925892_vRhyme_bin_339_single_line	K00558	DNMT1, dcm; DNA (cytosine-5)-methyltransferase 1 [EC:2.1.1.37]	PF00145.17	C-5 cytosine-specific DNA methylase	coral
	PRJNA925892_vRhyme_bin_339_single_line_28	PRJNA925892_vRhyme_bin_339_single_line	K00558	DNMT1, dcm; DNA (cytosine-5)-methyltransferase 1 [EC:2.1.1.37]			coral
	PRJNA925892_vRhyme_bin_339_single_line_396	PRJNA925892_vRhyme_bin_339_single_line	K00558	DNMT1, dcm; DNA (cytosine-5)-methyltransferase 1 [EC:2.1.1.37]	PF00145.17	C-5 cytosine-specific DNA methylase	coral
	PRJNA925892_vRhyme_bin_339_single_line_412	PRJNA925892_vRhyme_bin_339_single_line	K00558	DNMT1, dcm; DNA (cytosine-5)-methyltransferase 1 [EC:2.1.1.37]			coral
	PRJNA925892_vRhyme_bin_339_single_line_490	PRJNA925892_vRhyme_bin_339_single_line	K00558	DNMT1, dcm; DNA (cytosine-5)-methyltransferase 1 [EC:2.1.1.37]	PF00145.17	C-5 cytosine-specific DNA methylase	coral
	PRJNA925892_vRhyme_bin_339_single_line_498	PRJNA925892_vRhyme_bin_339_single_line	K17398	DNMT3A; DNA (cytosine-5)-methyltransferase 3A [EC:2.1.1.37]			coral
	PRJNA925892_vRhyme_bin_339_single_line_508	PRJNA925892_vRhyme_bin_339_single_line	K17398	DNMT3A; DNA (cytosine-5)-methyltransferase 3A [EC:2.1.1.37]			coral
	PRJNA925892_vRhyme_bin_339_single_line_515	PRJNA925892_vRhyme_bin_339_single_line	K00558	DNMT1, dcm; DNA (cytosine-5)-methyltransferase 1 [EC:2.1.1.37]	PF00145.17	C-5 cytosine-specific DNA methylase	coral
	PRJNA925892_vRhyme_bin_339_single_line_539	PRJNA925892_vRhyme_bin_339_single_line	K00558	DNMT1, dcm; DNA (cytosine-5)-methyltransferase 1 [EC:2.1.1.37]			coral
	PRJNA925892_vRhyme_bin_339_single_line_548	PRJNA925892_vRhyme_bin_339_single_line	K00558	DNMT1, dcm; DNA (cytosine-5)-methyltransferase 1 [EC:2.1.1.37]	PF00145.17	C-5 cytosine-specific DNA methylase	coral
	PRJNA925892_vRhyme_bin_339_single_line_64	PRJNA925892_vRhyme_bin_339_single_line	K00558	DNMT1, dcm; DNA (cytosine-5)-methyltransferase 1 [EC:2.1.1.37]			coral
	PRJNA925892_vRhyme_bin_339_single_line_90	PRJNA925892_vRhyme_bin_339_single_line	K00558	DNMT1, dcm; DNA (cytosine-5)-methyltransferase 1 [EC:2.1.1.37]	PF00145.17	C-5 cytosine-specific DNA methylase	coral
	PRJNA925892_vRhyme_bin_340_single_line_12	PRJNA925892_vRhyme_bin_340_single_line	K00558	DNMT1, dcm; DNA (cytosine-5)-methyltransferase 1 [EC:2.1.1.37]	PF00145.17	C-5 cytosine-specific DNA methylase	coral
	PRJNA925892_vRhyme_bin_340_single_line_131	PRJNA925892_vRhyme_bin_340_single_line	K00558	DNMT1, dcm; DNA (cytosine-5)-methyltransferase 1 [EC:2.1.1.37]	PF00145.17	C-5 cytosine-specific DNA methylase	coral
	PRJNA925892_vRhyme_bin_340_single_line_149	PRJNA925892_vRhyme_bin_340_single_line	K00558	DNMT1, dcm; DNA (cytosine-5)-methyltransferase 1 [EC:2.1.1.37]	PF00145.17	C-5 cytosine-specific DNA methylase	coral
	PRJNA925892_vRhyme_bin_340_single_line_163	PRJNA925892_vRhyme_bin_340_single_line	K00558	DNMT1, dcm; DNA (cytosine-5)-methyltransferase 1 [EC:2.1.1.37]	PF00145.17	C-5 cytosine-specific DNA methylase	coral
	PRJNA925892_vRhyme_bin_340_single_line_202	PRJNA925892_vRhyme_bin_340_single_line	K00121	frmA, ADH5, adhC; S-(hydroxymethyl)glutathione dehydrogenase / alcohol dehydrogenase [EC:1.1.1.284 1.1.1.1]	PF05725.12	FNIP Repeat	coral
	PRJNA925892_vRhyme_bin_340_single_line_230	PRJNA925892_vRhyme_bin_340_single_line	K17398	DNMT3A; DNA (cytosine-5)-methyltransferase 3A [EC:2.1.1.37]			coral
	PRJNA925892_vRhyme_bin_340_single_line_251	PRJNA925892_vRhyme_bin_340_single_line	K00558	DNMT1, dcm; DNA (cytosine-5)-methyltransferase 1 [EC:2.1.1.37]	PF00145.17	C-5 cytosine-specific DNA methylase	coral
	PRJNA925892_vRhyme_bin_340_single_line_259	PRJNA925892_vRhyme_bin_340_single_line	K00558	DNMT1, dcm; DNA (cytosine-5)-methyltransferase 1 [EC:2.1.1.37]	PF00145.17	C-5 cytosine-specific DNA methylase	coral
	PRJNA925892_vRhyme_bin_340_single_line_328	PRJNA925892_vRhyme_bin_340_single_line	K00558	DNMT1, dcm; DNA (cytosine-5)-methyltransferase 1 [EC:2.1.1.37]	PF00145.17	C-5 cytosine-specific DNA methylase	coral
	PRJNA925892_vRhyme_bin_340_single_line_34	PRJNA925892_vRhyme_bin_340_single_line	K17398	DNMT3A; DNA (cytosine-5)-methyltransferase 3A [EC:2.1.1.37]			coral
	PRJNA925892_vRhyme_bin_340_single_line_340	PRJNA925892_vRhyme_bin_340_single_line	K17398	DNMT3A; DNA (cytosine-5)-methyltransferase 3A [EC:2.1.1.37]			coral
	PRJNA925892_vRhyme_bin_340_single_line_38	PRJNA925892_vRhyme_bin_340_single_line	K00558	DNMT1, dcm; DNA (cytosine-5)-methyltransferase 1 [EC:2.1.1.37]	PF00145.17	C-5 cytosine-specific DNA methylase	coral
	PRJNA925892_vRhyme_bin_340_single_line_511	PRJNA925892_vRhyme_bin_340_single_line	K00558	DNMT1, dcm; DNA (cytosine-5)-methyltransferase 1 [EC:2.1.1.37]			coral
	PRJNA925892_vRhyme_bin_340_single_line_53	PRJNA925892_vRhyme_bin_340_single_line	K00558	DNMT1, dcm; DNA (cytosine-5)-methyltransferase 1 [EC:2.1.1.37]	PF00145.17	C-5 cytosine-specific DNA methylase	coral
	PRJNA925892_vRhyme_bin_340_single_line_542	PRJNA925892_vRhyme_bin_340_single_line	K17398	DNMT3A; DNA (cytosine-5)-methyltransferase 3A [EC:2.1.1.37]			coral
	PRJNA925892_vRhyme_bin_340_single_line_625	PRJNA925892_vRhyme_bin_340_single_line	K00558	DNMT1, dcm; DNA (cytosine-5)-methyltransferase 1 [EC:2.1.1.37]			coral
	PRJNA925892_vRhyme_bin_340_single_line_764	PRJNA925892_vRhyme_bin_340_single_line	K00558	DNMT1, dcm; DNA (cytosine-5)-methyltransferase 1 [EC:2.1.1.37]	PF00145.17	C-5 cytosine-specific DNA methylase	coral
	PRJNA925892_vRhyme_bin_345_single_line_2	PRJNA925892_vRhyme_bin_345_single_line	K00558	DNMT1, dcm; DNA (cytosine-5)-methyltransferase 1 [EC:2.1.1.37]	PF00145.17	C-5 cytosine-specific DNA methylase	coral
	PRJNA925892_vRhyme_bin_345_single_line_59	PRJNA925892_vRhyme_bin_345_single_line	K00558	DNMT1, dcm; DNA (cytosine-5)-methyltransferase 1 [EC:2.1.1.37]	PF00145.17	C-5 cytosine-specific DNA methylase	coral
	PRJNA925892_vRhyme_bin_348_single_line_14	PRJNA925892_vRhyme_bin_348_single_line	K00121	frmA, ADH5, adhC; S-(hydroxymethyl)glutathione dehydrogenase / alcohol dehydrogenase [EC:1.1.1.284 1.1.1.1]	PF05725.12	FNIP Repeat	coral
	PRJNA925892_vRhyme_bin_348_single_line_178	PRJNA925892_vRhyme_bin_348_single_line	K03462	NAMPT; nicotinamide phosphoribosyltransferase [EC:2.4.2.12]	PF04095.16	Nicotinate phosphoribosyltransferase (NAPRTase) family	coral
	PRJNA925892_vRhyme_bin_35_single_line_114	PRJNA925892_vRhyme_bin_35_single_line	K00121	frmA, ADH5, adhC; S-(hydroxymethyl)glutathione dehydrogenase / alcohol dehydrogenase [EC:1.1.1.284 1.1.1.1]	PF05725.12	FNIP Repeat	coral
	PRJNA925892_vRhyme_bin_35_single_line_132	PRJNA925892_vRhyme_bin_35_single_line	K00558	DNMT1, dcm; DNA (cytosine-5)-methyltransferase 1 [EC:2.1.1.37]	PF00145.17	C-5 cytosine-specific DNA methylase	coral
	PRJNA925892_vRhyme_bin_35_single_line_165	PRJNA925892_vRhyme_bin_35_single_line	K00558	DNMT1, dcm; DNA (cytosine-5)-methyltransferase 1 [EC:2.1.1.37]			coral
	PRJNA925892_vRhyme_bin_35_single_line_51	PRJNA925892_vRhyme_bin_35_single_line	K00558	DNMT1, dcm; DNA (cytosine-5)-methyltransferase 1 [EC:2.1.1.37]	PF00145.17	C-5 cytosine-specific DNA methylase	coral
	PRJNA925892_vRhyme_bin_35_single_line_58	PRJNA925892_vRhyme_bin_35_single_line	K00558	DNMT1, dcm; DNA (cytosine-5)-methyltransferase 1 [EC:2.1.1.37]			coral
	PRJNA925892_vRhyme_bin_35_single_line_89	PRJNA925892_vRhyme_bin_35_single_line	K00121	frmA, ADH5, adhC; S-(hydroxymethyl)glutathione dehydrogenase / alcohol dehydrogenase [EC:1.1.1.284 1.1.1.1]	PF05725.12	FNIP Repeat	coral
	PRJNA925892_vRhyme_bin_350_single_line_1007	PRJNA925892_vRhyme_bin_350_single_line	K17398	DNMT3A; DNA (cytosine-5)-methyltransferase 3A [EC:2.1.1.37]			coral
	PRJNA925892_vRhyme_bin_350_single_line_1051	PRJNA925892_vRhyme_bin_350_single_line	K00558	DNMT1, dcm; DNA (cytosine-5)-methyltransferase 1 [EC:2.1.1.37]	PF00145.17	C-5 cytosine-specific DNA methylase	coral
	PRJNA925892_vRhyme_bin_350_single_line_1067	PRJNA925892_vRhyme_bin_350_single_line	K17398	DNMT3A; DNA (cytosine-5)-methyltransferase 3A [EC:2.1.1.37]			coral
	PRJNA925892_vRhyme_bin_350_single_line_1077	PRJNA925892_vRhyme_bin_350_single_line	K00558	DNMT1, dcm; DNA (cytosine-5)-methyltransferase 1 [EC:2.1.1.37]	PF00145.17	C-5 cytosine-specific DNA methylase	coral
	PRJNA925892_vRhyme_bin_350_single_line_11	PRJNA925892_vRhyme_bin_350_single_line	K17398	DNMT3A; DNA (cytosine-5)-methyltransferase 3A [EC:2.1.1.37]			coral
	PRJNA925892_vRhyme_bin_350_single_line_1138	PRJNA925892_vRhyme_bin_350_single_line	K17398	DNMT3A; DNA (cytosine-5)-methyltransferase 3A [EC:2.1.1.37]			coral
	PRJNA925892_vRhyme_bin_350_single_line_1144	PRJNA925892_vRhyme_bin_350_single_line	K17398	DNMT3A; DNA (cytosine-5)-methyltransferase 3A [EC:2.1.1.37]			coral
	PRJNA925892_vRhyme_bin_350_single_line_1185	PRJNA925892_vRhyme_bin_350_single_line	K00558	DNMT1, dcm; DNA (cytosine-5)-methyltransferase 1 [EC:2.1.1.37]	PF00145.17	C-5 cytosine-specific DNA methylase	coral
	PRJNA925892_vRhyme_bin_350_single_line_144	PRJNA925892_vRhyme_bin_350_single_line	K19548	bacC; dihydroanticapsin dehydrogenase [EC:1.1.1.385]	PF00106.25	short chain dehydrogenase	coral
	PRJNA925892_vRhyme_bin_350_single_line_163	PRJNA925892_vRhyme_bin_350_single_line	K00558	DNMT1, dcm; DNA (cytosine-5)-methyltransferase 1 [EC:2.1.1.37]	PF00145.17	C-5 cytosine-specific DNA methylase	coral
	PRJNA925892_vRhyme_bin_350_single_line_17	PRJNA925892_vRhyme_bin_350_single_line	K00059	fabG, OAR1; 3-oxoacyl-[acyl-carrier protein] reductase [EC:1.1.1.100]	PF13561.6	Enoyl-(Acyl carrier protein) reductase	coral
	PRJNA925892_vRhyme_bin_350_single_line_244	PRJNA925892_vRhyme_bin_350_single_line	K17398	DNMT3A; DNA (cytosine-5)-methyltransferase 3A [EC:2.1.1.37]			coral
	PRJNA925892_vRhyme_bin_350_single_line_26	PRJNA925892_vRhyme_bin_350_single_line	K17398	DNMT3A; DNA (cytosine-5)-methyltransferase 3A [EC:2.1.1.37]	PF00145.17	C-5 cytosine-specific DNA methylase	coral
	PRJNA925892_vRhyme_bin_350_single_line_47	PRJNA925892_vRhyme_bin_350_single_line	K00558	DNMT1, dcm; DNA (cytosine-5)-methyltransferase 1 [EC:2.1.1.37]	PF00145.17	C-5 cytosine-specific DNA methylase	coral
	PRJNA925892_vRhyme_bin_350_single_line_475	PRJNA925892_vRhyme_bin_350_single_line	K00121	frmA, ADH5, adhC; S-(hydroxymethyl)glutathione dehydrogenase / alcohol dehydrogenase [EC:1.1.1.284 1.1.1.1]	PF05725.12	FNIP Repeat	coral
	PRJNA925892_vRhyme_bin_350_single_line_541	PRJNA925892_vRhyme_bin_350_single_line	K00558	DNMT1, dcm; DNA (cytosine-5)-methyltransferase 1 [EC:2.1.1.37]			coral
	PRJNA925892_vRhyme_bin_350_single_line_589	PRJNA925892_vRhyme_bin_350_single_line	K00558	DNMT1, dcm; DNA (cytosine-5)-methyltransferase 1 [EC:2.1.1.37]	PF00145.17	C-5 cytosine-specific DNA methylase	coral
	PRJNA925892_vRhyme_bin_350_single_line_644	PRJNA925892_vRhyme_bin_350_single_line	K00558	DNMT1, dcm; DNA (cytosine-5)-methyltransferase 1 [EC:2.1.1.37]	PF00145.17	C-5 cytosine-specific DNA methylase	coral
	PRJNA925892_vRhyme_bin_350_single_line_665	PRJNA925892_vRhyme_bin_350_single_line	K00558	DNMT1, dcm; DNA (cytosine-5)-methyltransferase 1 [EC:2.1.1.37]	PF00145.17	C-5 cytosine-specific DNA methylase	coral
	PRJNA925892_vRhyme_bin_350_single_line_672	PRJNA925892_vRhyme_bin_350_single_line	K17398	DNMT3A; DNA (cytosine-5)-methyltransferase 3A [EC:2.1.1.37]			coral
	PRJNA925892_vRhyme_bin_350_single_line_714	PRJNA925892_vRhyme_bin_350_single_line	K17398	DNMT3A; DNA (cytosine-5)-methyltransferase 3A [EC:2.1.1.37]			coral
	PRJNA925892_vRhyme_bin_350_single_line_770	PRJNA925892_vRhyme_bin_350_single_line	K00558	DNMT1, dcm; DNA (cytosine-5)-methyltransferase 1 [EC:2.1.1.37]	PF00145.17	C-5 cytosine-specific DNA methylase	coral
	PRJNA925892_vRhyme_bin_350_single_line_83	PRJNA925892_vRhyme_bin_350_single_line	K17398	DNMT3A; DNA (cytosine-5)-methyltransferase 3A [EC:2.1.1.37]			coral
	PRJNA925892_vRhyme_bin_350_single_line_832	PRJNA925892_vRhyme_bin_350_single_line	K00121	frmA, ADH5, adhC; S-(hydroxymethyl)glutathione dehydrogenase / alcohol dehydrogenase [EC:1.1.1.284 1.1.1.1]	PF05725.12	FNIP Repeat	coral
	PRJNA925892_vRhyme_bin_350_single_line_875	PRJNA925892_vRhyme_bin_350_single_line	K00121	frmA, ADH5, adhC; S-(hydroxymethyl)glutathione dehydrogenase / alcohol dehydrogenase [EC:1.1.1.284 1.1.1.1]	PF05725.12	FNIP Repeat	coral
	PRJNA925892_vRhyme_bin_350_single_line_896	PRJNA925892_vRhyme_bin_350_single_line	K00558	DNMT1, dcm; DNA (cytosine-5)-methyltransferase 1 [EC:2.1.1.37]			coral
	PRJNA925892_vRhyme_bin_350_single_line_96	PRJNA925892_vRhyme_bin_350_single_line	K17398	DNMT3A; DNA (cytosine-5)-methyltransferase 3A [EC:2.1.1.37]			coral
	PRJNA925892_vRhyme_bin_354_single_line_1	PRJNA925892_vRhyme_bin_354_single_line	K00558	DNMT1, dcm; DNA (cytosine-5)-methyltransferase 1 [EC:2.1.1.37]			coral
	PRJNA925892_vRhyme_bin_354_single_line_100	PRJNA925892_vRhyme_bin_354_single_line	K17398	DNMT3A; DNA (cytosine-5)-methyltransferase 3A [EC:2.1.1.37]			coral
	PRJNA925892_vRhyme_bin_354_single_line_110	PRJNA925892_vRhyme_bin_354_single_line	K17398	DNMT3A; DNA (cytosine-5)-methyltransferase 3A [EC:2.1.1.37]			coral
	PRJNA925892_vRhyme_bin_354_single_line_23	PRJNA925892_vRhyme_bin_354_single_line	K00558	DNMT1, dcm; DNA (cytosine-5)-methyltransferase 1 [EC:2.1.1.37]			coral
	PRJNA925892_vRhyme_bin_354_single_line_255	PRJNA925892_vRhyme_bin_354_single_line	K00558	DNMT1, dcm; DNA (cytosine-5)-methyltransferase 1 [EC:2.1.1.37]			coral
	PRJNA925892_vRhyme_bin_354_single_line_285	PRJNA925892_vRhyme_bin_354_single_line	K00558	DNMT1, dcm; DNA (cytosine-5)-methyltransferase 1 [EC:2.1.1.37]	PF00145.17	C-5 cytosine-specific DNA methylase	coral
	PRJNA925892_vRhyme_bin_354_single_line_309	PRJNA925892_vRhyme_bin_354_single_line	K00558	DNMT1, dcm; DNA (cytosine-5)-methyltransferase 1 [EC:2.1.1.37]	PF00145.17	C-5 cytosine-specific DNA methylase	coral
	PRJNA925892_vRhyme_bin_354_single_line_312	PRJNA925892_vRhyme_bin_354_single_line	K00558	DNMT1, dcm; DNA (cytosine-5)-methyltransferase 1 [EC:2.1.1.37]	PF00145.17	C-5 cytosine-specific DNA methylase	coral
	PRJNA925892_vRhyme_bin_354_single_line_326	PRJNA925892_vRhyme_bin_354_single_line	K17398	DNMT3A; DNA (cytosine-5)-methyltransferase 3A [EC:2.1.1.37]			coral
	PRJNA925892_vRhyme_bin_354_single_line_36	PRJNA925892_vRhyme_bin_354_single_line	K00558	DNMT1, dcm; DNA (cytosine-5)-methyltransferase 1 [EC:2.1.1.37]			coral
	PRJNA925892_vRhyme_bin_354_single_line_397	PRJNA925892_vRhyme_bin_354_single_line	K00558	DNMT1, dcm; DNA (cytosine-5)-methyltransferase 1 [EC:2.1.1.37]	PF00145.17	C-5 cytosine-specific DNA methylase	coral
	PRJNA925892_vRhyme_bin_354_single_line_41	PRJNA925892_vRhyme_bin_354_single_line	K00558	DNMT1, dcm; DNA (cytosine-5)-methyltransferase 1 [EC:2.1.1.37]			coral
	PRJNA925892_vRhyme_bin_354_single_line_414	PRJNA925892_vRhyme_bin_354_single_line	K00558	DNMT1, dcm; DNA (cytosine-5)-methyltransferase 1 [EC:2.1.1.37]			coral
	PRJNA925892_vRhyme_bin_354_single_line_462	PRJNA925892_vRhyme_bin_354_single_line	K00558	DNMT1, dcm; DNA (cytosine-5)-methyltransferase 1 [EC:2.1.1.37]	PF00145.17	C-5 cytosine-specific DNA methylase	coral
	PRJNA925892_vRhyme_bin_354_single_line_483	PRJNA925892_vRhyme_bin_354_single_line	K00558	DNMT1, dcm; DNA (cytosine-5)-methyltransferase 1 [EC:2.1.1.37]			coral
	PRJNA925892_vRhyme_bin_354_single_line_491	PRJNA925892_vRhyme_bin_354_single_line	K00558	DNMT1, dcm; DNA (cytosine-5)-methyltransferase 1 [EC:2.1.1.37]			coral
	PRJNA925892_vRhyme_bin_354_single_line_531	PRJNA925892_vRhyme_bin_354_single_line	K00558	DNMT1, dcm; DNA (cytosine-5)-methyltransferase 1 [EC:2.1.1.37]			coral
	PRJNA925892_vRhyme_bin_354_single_line_545	PRJNA925892_vRhyme_bin_354_single_line	K00558	DNMT1, dcm; DNA (cytosine-5)-methyltransferase 1 [EC:2.1.1.37]			coral
	PRJNA925892_vRhyme_bin_354_single_line_557	PRJNA925892_vRhyme_bin_354_single_line	K17398	DNMT3A; DNA (cytosine-5)-methyltransferase 3A [EC:2.1.1.37]			coral
	PRJNA925892_vRhyme_bin_354_single_line_565	PRJNA925892_vRhyme_bin_354_single_line	K00558	DNMT1, dcm; DNA (cytosine-5)-methyltransferase 1 [EC:2.1.1.37]			coral
	PRJNA925892_vRhyme_bin_354_single_line_584	PRJNA925892_vRhyme_bin_354_single_line	K17398	DNMT3A; DNA (cytosine-5)-methyltransferase 3A [EC:2.1.1.37]			coral
	PRJNA925892_vRhyme_bin_354_single_line_595	PRJNA925892_vRhyme_bin_354_single_line	K00558	DNMT1, dcm; DNA (cytosine-5)-methyltransferase 1 [EC:2.1.1.37]			coral
	PRJNA925892_vRhyme_bin_354_single_line_603	PRJNA925892_vRhyme_bin_354_single_line	K00558	DNMT1, dcm; DNA (cytosine-5)-methyltransferase 1 [EC:2.1.1.37]	PF00145.17	C-5 cytosine-specific DNA methylase	coral
	PRJNA925892_vRhyme_bin_354_single_line_622	PRJNA925892_vRhyme_bin_354_single_line	K00558	DNMT1, dcm; DNA (cytosine-5)-methyltransferase 1 [EC:2.1.1.37]	PF00145.17	C-5 cytosine-specific DNA methylase	coral
	PRJNA925892_vRhyme_bin_354_single_line_637	PRJNA925892_vRhyme_bin_354_single_line	K00558	DNMT1, dcm; DNA (cytosine-5)-methyltransferase 1 [EC:2.1.1.37]	PF00145.17	C-5 cytosine-specific DNA methylase	coral
	PRJNA925892_vRhyme_bin_354_single_line_659	PRJNA925892_vRhyme_bin_354_single_line	K17398	DNMT3A; DNA (cytosine-5)-methyltransferase 3A [EC:2.1.1.37]			coral
	PRJNA925892_vRhyme_bin_354_single_line_666	PRJNA925892_vRhyme_bin_354_single_line	K17398	DNMT3A; DNA (cytosine-5)-methyltransferase 3A [EC:2.1.1.37]	PF00145.17	C-5 cytosine-specific DNA methylase	coral
	PRJNA925892_vRhyme_bin_354_single_line_705	PRJNA925892_vRhyme_bin_354_single_line	K00558	DNMT1, dcm; DNA (cytosine-5)-methyltransferase 1 [EC:2.1.1.37]			coral
	PRJNA925892_vRhyme_bin_354_single_line_741	PRJNA925892_vRhyme_bin_354_single_line	K00558	DNMT1, dcm; DNA (cytosine-5)-methyltransferase 1 [EC:2.1.1.37]	PF00145.17	C-5 cytosine-specific DNA methylase	coral
	PRJNA925892_vRhyme_bin_354_single_line_749	PRJNA925892_vRhyme_bin_354_single_line	K00558	DNMT1, dcm; DNA (cytosine-5)-methyltransferase 1 [EC:2.1.1.37]	PF00145.17	C-5 cytosine-specific DNA methylase	coral
	PRJNA925892_vRhyme_bin_354_single_line_767	PRJNA925892_vRhyme_bin_354_single_line	K17398	DNMT3A; DNA (cytosine-5)-methyltransferase 3A [EC:2.1.1.37]			coral
	PRJNA925892_vRhyme_bin_354_single_line_785	PRJNA925892_vRhyme_bin_354_single_line	K00558	DNMT1, dcm; DNA (cytosine-5)-methyltransferase 1 [EC:2.1.1.37]	PF00145.17	C-5 cytosine-specific DNA methylase	coral
	PRJNA925892_vRhyme_bin_354_single_line_797	PRJNA925892_vRhyme_bin_354_single_line	K17398	DNMT3A; DNA (cytosine-5)-methyltransferase 3A [EC:2.1.1.37]			coral
	PRJNA925892_vRhyme_bin_354_single_line_819	PRJNA925892_vRhyme_bin_354_single_line	K00558	DNMT1, dcm; DNA (cytosine-5)-methyltransferase 1 [EC:2.1.1.37]	PF00145.17	C-5 cytosine-specific DNA methylase	coral
	PRJNA925892_vRhyme_bin_354_single_line_833	PRJNA925892_vRhyme_bin_354_single_line	K00558	DNMT1, dcm; DNA (cytosine-5)-methyltransferase 1 [EC:2.1.1.37]	PF00145.17	C-5 cytosine-specific DNA methylase	coral
	PRJNA925892_vRhyme_bin_355_single_line_12	PRJNA925892_vRhyme_bin_355_single_line	K00558	DNMT1, dcm; DNA (cytosine-5)-methyltransferase 1 [EC:2.1.1.37]	PF00145.17	C-5 cytosine-specific DNA methylase	coral
	PRJNA925892_vRhyme_bin_355_single_line_19	PRJNA925892_vRhyme_bin_355_single_line	K00558	DNMT1, dcm; DNA (cytosine-5)-methyltransferase 1 [EC:2.1.1.37]			coral
	PRJNA925892_vRhyme_bin_355_single_line_3	PRJNA925892_vRhyme_bin_355_single_line	K00558	DNMT1, dcm; DNA (cytosine-5)-methyltransferase 1 [EC:2.1.1.37]	PF00145.17	C-5 cytosine-specific DNA methylase	coral
	PRJNA925892_vRhyme_bin_355_single_line_31	PRJNA925892_vRhyme_bin_355_single_line	K00558	DNMT1, dcm; DNA (cytosine-5)-methyltransferase 1 [EC:2.1.1.37]	PF00145.17	C-5 cytosine-specific DNA methylase	coral
	PRJNA925892_vRhyme_bin_358_single_line_120	PRJNA925892_vRhyme_bin_358_single_line	K00558	DNMT1, dcm; DNA (cytosine-5)-methyltransferase 1 [EC:2.1.1.37]	PF00145.17	C-5 cytosine-specific DNA methylase	coral
	PRJNA925892_vRhyme_bin_358_single_line_163	PRJNA925892_vRhyme_bin_358_single_line	K00121	frmA, ADH5, adhC; S-(hydroxymethyl)glutathione dehydrogenase / alcohol dehydrogenase [EC:1.1.1.284 1.1.1.1]	PF05725.12	FNIP Repeat	coral
	PRJNA925892_vRhyme_bin_358_single_line_194	PRJNA925892_vRhyme_bin_358_single_line	K17398	DNMT3A; DNA (cytosine-5)-methyltransferase 3A [EC:2.1.1.37]			coral
	PRJNA925892_vRhyme_bin_358_single_line_272	PRJNA925892_vRhyme_bin_358_single_line	K17398	DNMT3A; DNA (cytosine-5)-methyltransferase 3A [EC:2.1.1.37]			coral
	PRJNA925892_vRhyme_bin_358_single_line_301	PRJNA925892_vRhyme_bin_358_single_line	K17398	DNMT3A; DNA (cytosine-5)-methyltransferase 3A [EC:2.1.1.37]			coral
	PRJNA925892_vRhyme_bin_358_single_line_344	PRJNA925892_vRhyme_bin_358_single_line	K00558	DNMT1, dcm; DNA (cytosine-5)-methyltransferase 1 [EC:2.1.1.37]			coral
	PRJNA925892_vRhyme_bin_358_single_line_433	PRJNA925892_vRhyme_bin_358_single_line	K00558	DNMT1, dcm; DNA (cytosine-5)-methyltransferase 1 [EC:2.1.1.37]	PF00145.17	C-5 cytosine-specific DNA methylase	coral
	PRJNA925892_vRhyme_bin_358_single_line_448	PRJNA925892_vRhyme_bin_358_single_line	K17398	DNMT3A; DNA (cytosine-5)-methyltransferase 3A [EC:2.1.1.37]			coral
	PRJNA925892_vRhyme_bin_358_single_line_459	PRJNA925892_vRhyme_bin_358_single_line	K17398	DNMT3A; DNA (cytosine-5)-methyltransferase 3A [EC:2.1.1.37]	PF00145.17	C-5 cytosine-specific DNA methylase	coral
	PRJNA925892_vRhyme_bin_358_single_line_599	PRJNA925892_vRhyme_bin_358_single_line	K00558	DNMT1, dcm; DNA (cytosine-5)-methyltransferase 1 [EC:2.1.1.37]			coral
	PRJNA925892_vRhyme_bin_358_single_line_760	PRJNA925892_vRhyme_bin_358_single_line	K00558	DNMT1, dcm; DNA (cytosine-5)-methyltransferase 1 [EC:2.1.1.37]	PF00145.17	C-5 cytosine-specific DNA methylase	coral
	PRJNA925892_vRhyme_bin_361_single_line_284	PRJNA925892_vRhyme_bin_361_single_line	K00558	DNMT1, dcm; DNA (cytosine-5)-methyltransferase 1 [EC:2.1.1.37]	PF00145.17	C-5 cytosine-specific DNA methylase	coral
	PRJNA925892_vRhyme_bin_361_single_line_302	PRJNA925892_vRhyme_bin_361_single_line	K17398	DNMT3A; DNA (cytosine-5)-methyltransferase 3A [EC:2.1.1.37]			coral
	PRJNA925892_vRhyme_bin_361_single_line_364	PRJNA925892_vRhyme_bin_361_single_line	K17398	DNMT3A; DNA (cytosine-5)-methyltransferase 3A [EC:2.1.1.37]			coral
	PRJNA925892_vRhyme_bin_361_single_line_444	PRJNA925892_vRhyme_bin_361_single_line	K17398	DNMT3A; DNA (cytosine-5)-methyltransferase 3A [EC:2.1.1.37]			coral
	PRJNA925892_vRhyme_bin_361_single_line_450	PRJNA925892_vRhyme_bin_361_single_line	K03462	NAMPT; nicotinamide phosphoribosyltransferase [EC:2.4.2.12]	PF18127.1	Domain of unknown function (DUF5598)	coral
	PRJNA925892_vRhyme_bin_361_single_line_462	PRJNA925892_vRhyme_bin_361_single_line	K00019	E1.1.1.30, bdh; 3-hydroxybutyrate dehydrogenase [EC:1.1.1.30]	PF00106.25	short chain dehydrogenase	coral
	PRJNA925892_vRhyme_bin_361_single_line_51	PRJNA925892_vRhyme_bin_361_single_line	K17398	DNMT3A; DNA (cytosine-5)-methyltransferase 3A [EC:2.1.1.37]			coral
	PRJNA925892_vRhyme_bin_361_single_line_529	PRJNA925892_vRhyme_bin_361_single_line	K00121	frmA, ADH5, adhC; S-(hydroxymethyl)glutathione dehydrogenase / alcohol dehydrogenase [EC:1.1.1.284 1.1.1.1]	PF05725.12	FNIP Repeat	coral
	PRJNA925892_vRhyme_bin_361_single_line_59	PRJNA925892_vRhyme_bin_361_single_line	K17398	DNMT3A; DNA (cytosine-5)-methyltransferase 3A [EC:2.1.1.37]			coral
	PRJNA925892_vRhyme_bin_361_single_line_93	PRJNA925892_vRhyme_bin_361_single_line	K00558	DNMT1, dcm; DNA (cytosine-5)-methyltransferase 1 [EC:2.1.1.37]	PF00145.17	C-5 cytosine-specific DNA methylase	coral
	PRJNA925892_vRhyme_bin_362_single_line_11	PRJNA925892_vRhyme_bin_362_single_line	K00558	DNMT1, dcm; DNA (cytosine-5)-methyltransferase 1 [EC:2.1.1.37]			coral
	PRJNA925892_vRhyme_bin_365_single_line_112	PRJNA925892_vRhyme_bin_365_single_line	K17398	DNMT3A; DNA (cytosine-5)-methyltransferase 3A [EC:2.1.1.37]			coral
	PRJNA925892_vRhyme_bin_365_single_line_119	PRJNA925892_vRhyme_bin_365_single_line	K00558	DNMT1, dcm; DNA (cytosine-5)-methyltransferase 1 [EC:2.1.1.37]			coral
	PRJNA925892_vRhyme_bin_365_single_line_16	PRJNA925892_vRhyme_bin_365_single_line	K17398	DNMT3A; DNA (cytosine-5)-methyltransferase 3A [EC:2.1.1.37]			coral
	PRJNA925892_vRhyme_bin_365_single_line_166	PRJNA925892_vRhyme_bin_365_single_line	K17398	DNMT3A; DNA (cytosine-5)-methyltransferase 3A [EC:2.1.1.37]			coral
	PRJNA925892_vRhyme_bin_365_single_line_35	PRJNA925892_vRhyme_bin_365_single_line	K17398	DNMT3A; DNA (cytosine-5)-methyltransferase 3A [EC:2.1.1.37]			coral
	PRJNA925892_vRhyme_bin_365_single_line_63	PRJNA925892_vRhyme_bin_365_single_line	K17398	DNMT3A; DNA (cytosine-5)-methyltransferase 3A [EC:2.1.1.37]			coral
	PRJNA925892_vRhyme_bin_366_single_line_13	PRJNA925892_vRhyme_bin_366_single_line	K00558	DNMT1, dcm; DNA (cytosine-5)-methyltransferase 1 [EC:2.1.1.37]			coral
	PRJNA925892_vRhyme_bin_366_single_line_28	PRJNA925892_vRhyme_bin_366_single_line	K17398	DNMT3A; DNA (cytosine-5)-methyltransferase 3A [EC:2.1.1.37]			coral
	PRJNA925892_vRhyme_bin_366_single_line_44	PRJNA925892_vRhyme_bin_366_single_line	K17398	DNMT3A; DNA (cytosine-5)-methyltransferase 3A [EC:2.1.1.37]			coral
	PRJNA925892_vRhyme_bin_366_single_line_69	PRJNA925892_vRhyme_bin_366_single_line	K17398	DNMT3A; DNA (cytosine-5)-methyltransferase 3A [EC:2.1.1.37]			coral
	PRJNA925892_vRhyme_bin_366_single_line_75	PRJNA925892_vRhyme_bin_366_single_line	K17398	DNMT3A; DNA (cytosine-5)-methyltransferase 3A [EC:2.1.1.37]			coral
	PRJNA925892_vRhyme_bin_366_single_line_86	PRJNA925892_vRhyme_bin_366_single_line	K00558	DNMT1, dcm; DNA (cytosine-5)-methyltransferase 1 [EC:2.1.1.37]	PF00145.17	C-5 cytosine-specific DNA methylase	coral
	PRJNA925892_vRhyme_bin_366_single_line_95	PRJNA925892_vRhyme_bin_366_single_line	K17398	DNMT3A; DNA (cytosine-5)-methyltransferase 3A [EC:2.1.1.37]			coral
	PRJNA925892_vRhyme_bin_368_single_line_253	PRJNA925892_vRhyme_bin_368_single_line	K00558	DNMT1, dcm; DNA (cytosine-5)-methyltransferase 1 [EC:2.1.1.37]			coral
	PRJNA925892_vRhyme_bin_369_single_line_140	PRJNA925892_vRhyme_bin_369_single_line	K00558	DNMT1, dcm; DNA (cytosine-5)-methyltransferase 1 [EC:2.1.1.37]	PF00145.17	C-5 cytosine-specific DNA methylase	coral
	PRJNA925892_vRhyme_bin_369_single_line_144	PRJNA925892_vRhyme_bin_369_single_line	K00558	DNMT1, dcm; DNA (cytosine-5)-methyltransferase 1 [EC:2.1.1.37]			coral
	PRJNA925892_vRhyme_bin_369_single_line_182	PRJNA925892_vRhyme_bin_369_single_line	K00558	DNMT1, dcm; DNA (cytosine-5)-methyltransferase 1 [EC:2.1.1.37]			coral
	PRJNA925892_vRhyme_bin_369_single_line_294	PRJNA925892_vRhyme_bin_369_single_line	K00558	DNMT1, dcm; DNA (cytosine-5)-methyltransferase 1 [EC:2.1.1.37]			coral
	PRJNA925892_vRhyme_bin_369_single_line_37	PRJNA925892_vRhyme_bin_369_single_line	K17398	DNMT3A; DNA (cytosine-5)-methyltransferase 3A [EC:2.1.1.37]			coral
	PRJNA925892_vRhyme_bin_369_single_line_377	PRJNA925892_vRhyme_bin_369_single_line	K17398	DNMT3A; DNA (cytosine-5)-methyltransferase 3A [EC:2.1.1.37]			coral
	PRJNA925892_vRhyme_bin_369_single_line_389	PRJNA925892_vRhyme_bin_369_single_line	K00558	DNMT1, dcm; DNA (cytosine-5)-methyltransferase 1 [EC:2.1.1.37]			coral
	PRJNA925892_vRhyme_bin_369_single_line_410	PRJNA925892_vRhyme_bin_369_single_line	K00558	DNMT1, dcm; DNA (cytosine-5)-methyltransferase 1 [EC:2.1.1.37]			coral
	PRJNA925892_vRhyme_bin_369_single_line_417	PRJNA925892_vRhyme_bin_369_single_line	K00558	DNMT1, dcm; DNA (cytosine-5)-methyltransferase 1 [EC:2.1.1.37]			coral
	PRJNA925892_vRhyme_bin_369_single_line_427	PRJNA925892_vRhyme_bin_369_single_line	K00558	DNMT1, dcm; DNA (cytosine-5)-methyltransferase 1 [EC:2.1.1.37]			coral
	PRJNA925892_vRhyme_bin_369_single_line_445	PRJNA925892_vRhyme_bin_369_single_line	K00558	DNMT1, dcm; DNA (cytosine-5)-methyltransferase 1 [EC:2.1.1.37]			coral
	PRJNA925892_vRhyme_bin_369_single_line_506	PRJNA925892_vRhyme_bin_369_single_line	K17398	DNMT3A; DNA (cytosine-5)-methyltransferase 3A [EC:2.1.1.37]			coral
	PRJNA925892_vRhyme_bin_369_single_line_531	PRJNA925892_vRhyme_bin_369_single_line	K00558	DNMT1, dcm; DNA (cytosine-5)-methyltransferase 1 [EC:2.1.1.37]	PF00145.17	C-5 cytosine-specific DNA methylase	coral
	PRJNA925892_vRhyme_bin_369_single_line_66	PRJNA925892_vRhyme_bin_369_single_line	K17398	DNMT3A; DNA (cytosine-5)-methyltransferase 3A [EC:2.1.1.37]			coral
	PRJNA925892_vRhyme_bin_369_single_line_7	PRJNA925892_vRhyme_bin_369_single_line	K00558	DNMT1, dcm; DNA (cytosine-5)-methyltransferase 1 [EC:2.1.1.37]			coral
	PRJNA925892_vRhyme_bin_369_single_line_93	PRJNA925892_vRhyme_bin_369_single_line	K17398	DNMT3A; DNA (cytosine-5)-methyltransferase 3A [EC:2.1.1.37]			coral
	PRJNA925892_vRhyme_bin_370_single_line_117	PRJNA925892_vRhyme_bin_370_single_line	K17398	DNMT3A; DNA (cytosine-5)-methyltransferase 3A [EC:2.1.1.37]			coral
	PRJNA925892_vRhyme_bin_370_single_line_169	PRJNA925892_vRhyme_bin_370_single_line	K00558	DNMT1, dcm; DNA (cytosine-5)-methyltransferase 1 [EC:2.1.1.37]	PF00145.17	C-5 cytosine-specific DNA methylase	coral
	PRJNA925892_vRhyme_bin_370_single_line_460	PRJNA925892_vRhyme_bin_370_single_line	K00121	frmA, ADH5, adhC; S-(hydroxymethyl)glutathione dehydrogenase / alcohol dehydrogenase [EC:1.1.1.284 1.1.1.1]	PF05725.12	FNIP Repeat	coral
	PRJNA925892_vRhyme_bin_370_single_line_99	PRJNA925892_vRhyme_bin_370_single_line	K00558	DNMT1, dcm; DNA (cytosine-5)-methyltransferase 1 [EC:2.1.1.37]	PF00145.17	C-5 cytosine-specific DNA methylase	coral
	PRJNA925892_vRhyme_bin_372_single_line_102	PRJNA925892_vRhyme_bin_372_single_line	K17398	DNMT3A; DNA (cytosine-5)-methyltransferase 3A [EC:2.1.1.37]			coral
	PRJNA925892_vRhyme_bin_372_single_line_115	PRJNA925892_vRhyme_bin_372_single_line	K17398	DNMT3A; DNA (cytosine-5)-methyltransferase 3A [EC:2.1.1.37]			coral
	PRJNA925892_vRhyme_bin_372_single_line_126	PRJNA925892_vRhyme_bin_372_single_line	K00558	DNMT1, dcm; DNA (cytosine-5)-methyltransferase 1 [EC:2.1.1.37]			coral
	PRJNA925892_vRhyme_bin_372_single_line_14	PRJNA925892_vRhyme_bin_372_single_line	K17398	DNMT3A; DNA (cytosine-5)-methyltransferase 3A [EC:2.1.1.37]			coral
	PRJNA925892_vRhyme_bin_372_single_line_145	PRJNA925892_vRhyme_bin_372_single_line	K17398	DNMT3A; DNA (cytosine-5)-methyltransferase 3A [EC:2.1.1.37]			coral
	PRJNA925892_vRhyme_bin_372_single_line_157	PRJNA925892_vRhyme_bin_372_single_line	K17398	DNMT3A; DNA (cytosine-5)-methyltransferase 3A [EC:2.1.1.37]			coral
	PRJNA925892_vRhyme_bin_372_single_line_172	PRJNA925892_vRhyme_bin_372_single_line	K17398	DNMT3A; DNA (cytosine-5)-methyltransferase 3A [EC:2.1.1.37]			coral
	PRJNA925892_vRhyme_bin_372_single_line_223	PRJNA925892_vRhyme_bin_372_single_line	K17398	DNMT3A; DNA (cytosine-5)-methyltransferase 3A [EC:2.1.1.37]			coral
	PRJNA925892_vRhyme_bin_372_single_line_226	PRJNA925892_vRhyme_bin_372_single_line	K00558	DNMT1, dcm; DNA (cytosine-5)-methyltransferase 1 [EC:2.1.1.37]			coral
	PRJNA925892_vRhyme_bin_372_single_line_251	PRJNA925892_vRhyme_bin_372_single_line	K00558	DNMT1, dcm; DNA (cytosine-5)-methyltransferase 1 [EC:2.1.1.37]			coral
	PRJNA925892_vRhyme_bin_372_single_line_281	PRJNA925892_vRhyme_bin_372_single_line	K00558	DNMT1, dcm; DNA (cytosine-5)-methyltransferase 1 [EC:2.1.1.37]	PF00145.17	C-5 cytosine-specific DNA methylase	coral
	PRJNA925892_vRhyme_bin_372_single_line_40	PRJNA925892_vRhyme_bin_372_single_line	K17398	DNMT3A; DNA (cytosine-5)-methyltransferase 3A [EC:2.1.1.37]			coral
	PRJNA925892_vRhyme_bin_372_single_line_56	PRJNA925892_vRhyme_bin_372_single_line	K17398	DNMT3A; DNA (cytosine-5)-methyltransferase 3A [EC:2.1.1.37]			coral
	PRJNA925892_vRhyme_bin_372_single_line_94	PRJNA925892_vRhyme_bin_372_single_line	K00558	DNMT1, dcm; DNA (cytosine-5)-methyltransferase 1 [EC:2.1.1.37]	PF00145.17	C-5 cytosine-specific DNA methylase	coral
	PRJNA925892_vRhyme_bin_379_single_line_106	PRJNA925892_vRhyme_bin_379_single_line	K00558	DNMT1, dcm; DNA (cytosine-5)-methyltransferase 1 [EC:2.1.1.37]			coral
	PRJNA925892_vRhyme_bin_379_single_line_133	PRJNA925892_vRhyme_bin_379_single_line	K00558	DNMT1, dcm; DNA (cytosine-5)-methyltransferase 1 [EC:2.1.1.37]	PF00145.17	C-5 cytosine-specific DNA methylase	coral
	PRJNA925892_vRhyme_bin_379_single_line_137	PRJNA925892_vRhyme_bin_379_single_line	K00558	DNMT1, dcm; DNA (cytosine-5)-methyltransferase 1 [EC:2.1.1.37]	PF00145.17	C-5 cytosine-specific DNA methylase	coral
	PRJNA925892_vRhyme_bin_379_single_line_155	PRJNA925892_vRhyme_bin_379_single_line	K00558	DNMT1, dcm; DNA (cytosine-5)-methyltransferase 1 [EC:2.1.1.37]	PF00145.17	C-5 cytosine-specific DNA methylase	coral
	PRJNA925892_vRhyme_bin_379_single_line_237	PRJNA925892_vRhyme_bin_379_single_line	K00558	DNMT1, dcm; DNA (cytosine-5)-methyltransferase 1 [EC:2.1.1.37]			coral
	PRJNA925892_vRhyme_bin_379_single_line_40	PRJNA925892_vRhyme_bin_379_single_line	K00558	DNMT1, dcm; DNA (cytosine-5)-methyltransferase 1 [EC:2.1.1.37]	PF00145.17	C-5 cytosine-specific DNA methylase	coral
	PRJNA925892_vRhyme_bin_379_single_line_61	PRJNA925892_vRhyme_bin_379_single_line	K00558	DNMT1, dcm; DNA (cytosine-5)-methyltransferase 1 [EC:2.1.1.37]	PF00145.17	C-5 cytosine-specific DNA methylase	coral
	PRJNA925892_vRhyme_bin_379_single_line_85	PRJNA925892_vRhyme_bin_379_single_line	K00558	DNMT1, dcm; DNA (cytosine-5)-methyltransferase 1 [EC:2.1.1.37]	PF00145.17	C-5 cytosine-specific DNA methylase	coral
	PRJNA925892_vRhyme_bin_380_single_line_11	PRJNA925892_vRhyme_bin_380_single_line	K17398	DNMT3A; DNA (cytosine-5)-methyltransferase 3A [EC:2.1.1.37]			coral
	PRJNA925892_vRhyme_bin_380_single_line_31	PRJNA925892_vRhyme_bin_380_single_line	K00558	DNMT1, dcm; DNA (cytosine-5)-methyltransferase 1 [EC:2.1.1.37]	PF00145.17	C-5 cytosine-specific DNA methylase	coral
	PRJNA925892_vRhyme_bin_380_single_line_4	PRJNA925892_vRhyme_bin_380_single_line	K17398	DNMT3A; DNA (cytosine-5)-methyltransferase 3A [EC:2.1.1.37]			coral
	PRJNA925892_vRhyme_bin_380_single_line_45	PRJNA925892_vRhyme_bin_380_single_line	K00558	DNMT1, dcm; DNA (cytosine-5)-methyltransferase 1 [EC:2.1.1.37]	PF00145.17	C-5 cytosine-specific DNA methylase	coral
	PRJNA925892_vRhyme_bin_39_single_line_150	PRJNA925892_vRhyme_bin_39_single_line	K00558	DNMT1, dcm; DNA (cytosine-5)-methyltransferase 1 [EC:2.1.1.37]			coral
	PRJNA925892_vRhyme_bin_39_single_line_172	PRJNA925892_vRhyme_bin_39_single_line	K17398	DNMT3A; DNA (cytosine-5)-methyltransferase 3A [EC:2.1.1.37]			coral
	PRJNA925892_vRhyme_bin_39_single_line_180	PRJNA925892_vRhyme_bin_39_single_line	K00558	DNMT1, dcm; DNA (cytosine-5)-methyltransferase 1 [EC:2.1.1.37]	PF00145.17	C-5 cytosine-specific DNA methylase	coral
	PRJNA925892_vRhyme_bin_39_single_line_189	PRJNA925892_vRhyme_bin_39_single_line	K17398	DNMT3A; DNA (cytosine-5)-methyltransferase 3A [EC:2.1.1.37]			coral
	PRJNA925892_vRhyme_bin_39_single_line_208	PRJNA925892_vRhyme_bin_39_single_line	K00558	DNMT1, dcm; DNA (cytosine-5)-methyltransferase 1 [EC:2.1.1.37]	PF00145.17	C-5 cytosine-specific DNA methylase	coral
	PRJNA925892_vRhyme_bin_39_single_line_243	PRJNA925892_vRhyme_bin_39_single_line	K00558	DNMT1, dcm; DNA (cytosine-5)-methyltransferase 1 [EC:2.1.1.37]			coral
	PRJNA925892_vRhyme_bin_39_single_line_26	PRJNA925892_vRhyme_bin_39_single_line	K00558	DNMT1, dcm; DNA (cytosine-5)-methyltransferase 1 [EC:2.1.1.37]			coral
	PRJNA925892_vRhyme_bin_39_single_line_273	PRJNA925892_vRhyme_bin_39_single_line	K00558	DNMT1, dcm; DNA (cytosine-5)-methyltransferase 1 [EC:2.1.1.37]			coral
	PRJNA925892_vRhyme_bin_39_single_line_31	PRJNA925892_vRhyme_bin_39_single_line	K00558	DNMT1, dcm; DNA (cytosine-5)-methyltransferase 1 [EC:2.1.1.37]			coral
	PRJNA925892_vRhyme_bin_39_single_line_34	PRJNA925892_vRhyme_bin_39_single_line	K17398	DNMT3A; DNA (cytosine-5)-methyltransferase 3A [EC:2.1.1.37]			coral
	PRJNA925892_vRhyme_bin_39_single_line_4	PRJNA925892_vRhyme_bin_39_single_line	K17398	DNMT3A; DNA (cytosine-5)-methyltransferase 3A [EC:2.1.1.37]			coral
	PRJNA925892_vRhyme_bin_39_single_line_45	PRJNA925892_vRhyme_bin_39_single_line	K00558	DNMT1, dcm; DNA (cytosine-5)-methyltransferase 1 [EC:2.1.1.37]			coral
	PRJNA925892_vRhyme_bin_39_single_line_62	PRJNA925892_vRhyme_bin_39_single_line	K17398	DNMT3A; DNA (cytosine-5)-methyltransferase 3A [EC:2.1.1.37]			coral
	PRJNA925892_vRhyme_bin_39_single_line_74	PRJNA925892_vRhyme_bin_39_single_line	K00558	DNMT1, dcm; DNA (cytosine-5)-methyltransferase 1 [EC:2.1.1.37]	PF00145.17	C-5 cytosine-specific DNA methylase	coral
	PRJNA925892_vRhyme_bin_39_single_line_82	PRJNA925892_vRhyme_bin_39_single_line	K00558	DNMT1, dcm; DNA (cytosine-5)-methyltransferase 1 [EC:2.1.1.37]			coral
	PRJNA925892_vRhyme_bin_39_single_line_9	PRJNA925892_vRhyme_bin_39_single_line	K17398	DNMT3A; DNA (cytosine-5)-methyltransferase 3A [EC:2.1.1.37]			coral
	PRJNA925892_vRhyme_bin_39_single_line_98	PRJNA925892_vRhyme_bin_39_single_line	K00558	DNMT1, dcm; DNA (cytosine-5)-methyltransferase 1 [EC:2.1.1.37]	PF00145.17	C-5 cytosine-specific DNA methylase	coral
	PRJNA925892_vRhyme_bin_420_single_line_19	PRJNA925892_vRhyme_bin_420_single_line	K17398	DNMT3A; DNA (cytosine-5)-methyltransferase 3A [EC:2.1.1.37]			coral
	PRJNA925892_vRhyme_bin_420_single_line_6	PRJNA925892_vRhyme_bin_420_single_line	K00558	DNMT1, dcm; DNA (cytosine-5)-methyltransferase 1 [EC:2.1.1.37]	PF00145.17	C-5 cytosine-specific DNA methylase	coral
	PRJNA925892_vRhyme_bin_420_single_line_9	PRJNA925892_vRhyme_bin_420_single_line	K17398	DNMT3A; DNA (cytosine-5)-methyltransferase 3A [EC:2.1.1.37]			coral
	PRJNA925892_vRhyme_bin_424_single_line_46	PRJNA925892_vRhyme_bin_424_single_line	K00558	DNMT1, dcm; DNA (cytosine-5)-methyltransferase 1 [EC:2.1.1.37]	PF00145.17	C-5 cytosine-specific DNA methylase	coral
	PRJNA925892_vRhyme_bin_426_single_line_10	PRJNA925892_vRhyme_bin_426_single_line	K00558	DNMT1, dcm; DNA (cytosine-5)-methyltransferase 1 [EC:2.1.1.37]	PF00145.17	C-5 cytosine-specific DNA methylase	coral
	PRJNA925892_vRhyme_bin_426_single_line_23	PRJNA925892_vRhyme_bin_426_single_line	K00558	DNMT1, dcm; DNA (cytosine-5)-methyltransferase 1 [EC:2.1.1.37]	PF00145.17	C-5 cytosine-specific DNA methylase	coral
	PRJNA925892_vRhyme_bin_426_single_line_55	PRJNA925892_vRhyme_bin_426_single_line	K00558	DNMT1, dcm; DNA (cytosine-5)-methyltransferase 1 [EC:2.1.1.37]	PF00145.17	C-5 cytosine-specific DNA methylase	coral
	PRJNA925892_vRhyme_bin_426_single_line_64	PRJNA925892_vRhyme_bin_426_single_line	K00558	DNMT1, dcm; DNA (cytosine-5)-methyltransferase 1 [EC:2.1.1.37]	PF00145.17	C-5 cytosine-specific DNA methylase	coral
	PRJNA925892_vRhyme_bin_43_single_line_106	PRJNA925892_vRhyme_bin_43_single_line	K00558	DNMT1, dcm; DNA (cytosine-5)-methyltransferase 1 [EC:2.1.1.37]	PF00145.17	C-5 cytosine-specific DNA methylase	coral
	PRJNA925892_vRhyme_bin_43_single_line_138	PRJNA925892_vRhyme_bin_43_single_line	K00558	DNMT1, dcm; DNA (cytosine-5)-methyltransferase 1 [EC:2.1.1.37]	PF00145.17	C-5 cytosine-specific DNA methylase	coral
	PRJNA925892_vRhyme_bin_43_single_line_154	PRJNA925892_vRhyme_bin_43_single_line	K00558	DNMT1, dcm; DNA (cytosine-5)-methyltransferase 1 [EC:2.1.1.37]			coral
	PRJNA925892_vRhyme_bin_43_single_line_156	PRJNA925892_vRhyme_bin_43_single_line	K00558	DNMT1, dcm; DNA (cytosine-5)-methyltransferase 1 [EC:2.1.1.37]	PF00145.17	C-5 cytosine-specific DNA methylase	coral
	PRJNA925892_vRhyme_bin_43_single_line_306	PRJNA925892_vRhyme_bin_43_single_line	K00558	DNMT1, dcm; DNA (cytosine-5)-methyltransferase 1 [EC:2.1.1.37]	PF00145.17	C-5 cytosine-specific DNA methylase	coral
	PRJNA925892_vRhyme_bin_43_single_line_34	PRJNA925892_vRhyme_bin_43_single_line	K00472	P4HA; prolyl 4-hydroxylase [EC:1.14.11.2]			coral
	PRJNA925892_vRhyme_bin_43_single_line_349	PRJNA925892_vRhyme_bin_43_single_line	K00558	DNMT1, dcm; DNA (cytosine-5)-methyltransferase 1 [EC:2.1.1.37]			coral
	PRJNA925892_vRhyme_bin_43_single_line_47	PRJNA925892_vRhyme_bin_43_single_line	K00558	DNMT1, dcm; DNA (cytosine-5)-methyltransferase 1 [EC:2.1.1.37]	PF00145.17	C-5 cytosine-specific DNA methylase	coral
	PRJNA925892_vRhyme_bin_45_single_line_103	PRJNA925892_vRhyme_bin_45_single_line	K00558	DNMT1, dcm; DNA (cytosine-5)-methyltransferase 1 [EC:2.1.1.37]	PF00145.17	C-5 cytosine-specific DNA methylase	coral
	PRJNA925892_vRhyme_bin_45_single_line_140	PRJNA925892_vRhyme_bin_45_single_line	K00558	DNMT1, dcm; DNA (cytosine-5)-methyltransferase 1 [EC:2.1.1.37]			coral
	PRJNA925892_vRhyme_bin_45_single_line_164	PRJNA925892_vRhyme_bin_45_single_line	K00558	DNMT1, dcm; DNA (cytosine-5)-methyltransferase 1 [EC:2.1.1.37]	PF00145.17	C-5 cytosine-specific DNA methylase	coral
	PRJNA925892_vRhyme_bin_45_single_line_242	PRJNA925892_vRhyme_bin_45_single_line	K00558	DNMT1, dcm; DNA (cytosine-5)-methyltransferase 1 [EC:2.1.1.37]	PF00145.17	C-5 cytosine-specific DNA methylase	coral
	PRJNA925892_vRhyme_bin_45_single_line_257	PRJNA925892_vRhyme_bin_45_single_line	K01784	galE, GALE; UDP-glucose 4-epimerase [EC:5.1.3.2]			coral
	PRJNA925892_vRhyme_bin_45_single_line_258	PRJNA925892_vRhyme_bin_45_single_line	K01784	galE, GALE; UDP-glucose 4-epimerase [EC:5.1.3.2]	PF16363.5	GDP-mannose 4,6 dehydratase	coral
	PRJNA925892_vRhyme_bin_45_single_line_259	PRJNA925892_vRhyme_bin_45_single_line	K01784	galE, GALE; UDP-glucose 4-epimerase [EC:5.1.3.2]			coral
	PRJNA925892_vRhyme_bin_45_single_line_262	PRJNA925892_vRhyme_bin_45_single_line	K00558	DNMT1, dcm; DNA (cytosine-5)-methyltransferase 1 [EC:2.1.1.37]	PF00145.17	C-5 cytosine-specific DNA methylase	coral
	PRJNA925892_vRhyme_bin_45_single_line_363	PRJNA925892_vRhyme_bin_45_single_line	K00558	DNMT1, dcm; DNA (cytosine-5)-methyltransferase 1 [EC:2.1.1.37]	PF00145.17	C-5 cytosine-specific DNA methylase	coral
	PRJNA925892_vRhyme_bin_45_single_line_406	PRJNA925892_vRhyme_bin_45_single_line	K00558	DNMT1, dcm; DNA (cytosine-5)-methyltransferase 1 [EC:2.1.1.37]	PF00145.17	C-5 cytosine-specific DNA methylase	coral
	PRJNA925892_vRhyme_bin_45_single_line_435	PRJNA925892_vRhyme_bin_45_single_line	K00558	DNMT1, dcm; DNA (cytosine-5)-methyltransferase 1 [EC:2.1.1.37]			coral
	PRJNA925892_vRhyme_bin_45_single_line_449	PRJNA925892_vRhyme_bin_45_single_line	K00558	DNMT1, dcm; DNA (cytosine-5)-methyltransferase 1 [EC:2.1.1.37]	PF00145.17	C-5 cytosine-specific DNA methylase	coral
	PRJNA925892_vRhyme_bin_45_single_line_47	PRJNA925892_vRhyme_bin_45_single_line	K00558	DNMT1, dcm; DNA (cytosine-5)-methyltransferase 1 [EC:2.1.1.37]	PF00145.17	C-5 cytosine-specific DNA methylase	coral
	PRJNA925892_vRhyme_bin_45_single_line_479	PRJNA925892_vRhyme_bin_45_single_line	K00558	DNMT1, dcm; DNA (cytosine-5)-methyltransferase 1 [EC:2.1.1.37]	PF00145.17	C-5 cytosine-specific DNA methylase	coral
	PRJNA925892_vRhyme_bin_45_single_line_506	PRJNA925892_vRhyme_bin_45_single_line	K00558	DNMT1, dcm; DNA (cytosine-5)-methyltransferase 1 [EC:2.1.1.37]	PF00145.17	C-5 cytosine-specific DNA methylase	coral
	PRJNA925892_vRhyme_bin_45_single_line_545	PRJNA925892_vRhyme_bin_45_single_line	K00558	DNMT1, dcm; DNA (cytosine-5)-methyltransferase 1 [EC:2.1.1.37]	PF00145.17	C-5 cytosine-specific DNA methylase	coral
	PRJNA925892_vRhyme_bin_45_single_line_561	PRJNA925892_vRhyme_bin_45_single_line	K00558	DNMT1, dcm; DNA (cytosine-5)-methyltransferase 1 [EC:2.1.1.37]	PF00145.17	C-5 cytosine-specific DNA methylase	coral
	PRJNA925892_vRhyme_bin_45_single_line_605	PRJNA925892_vRhyme_bin_45_single_line	K00558	DNMT1, dcm; DNA (cytosine-5)-methyltransferase 1 [EC:2.1.1.37]	PF00145.17	C-5 cytosine-specific DNA methylase	coral
	PRJNA925892_vRhyme_bin_45_single_line_646	PRJNA925892_vRhyme_bin_45_single_line	K00558	DNMT1, dcm; DNA (cytosine-5)-methyltransferase 1 [EC:2.1.1.37]			coral
	PRJNA925892_vRhyme_bin_47_single_line_198	PRJNA925892_vRhyme_bin_47_single_line	K00558	DNMT1, dcm; DNA (cytosine-5)-methyltransferase 1 [EC:2.1.1.37]			coral
	PRJNA925892_vRhyme_bin_47_single_line_259	PRJNA925892_vRhyme_bin_47_single_line	K00121	frmA, ADH5, adhC; S-(hydroxymethyl)glutathione dehydrogenase / alcohol dehydrogenase [EC:1.1.1.284 1.1.1.1]	PF05725.12	FNIP Repeat	coral
	PRJNA925892_vRhyme_bin_47_single_line_274	PRJNA925892_vRhyme_bin_47_single_line	K00558	DNMT1, dcm; DNA (cytosine-5)-methyltransferase 1 [EC:2.1.1.37]	PF00145.17	C-5 cytosine-specific DNA methylase	coral
	PRJNA925892_vRhyme_bin_47_single_line_29	PRJNA925892_vRhyme_bin_47_single_line	K00121	frmA, ADH5, adhC; S-(hydroxymethyl)glutathione dehydrogenase / alcohol dehydrogenase [EC:1.1.1.284 1.1.1.1]	PF05725.12	FNIP Repeat	coral
	PRJNA925892_vRhyme_bin_47_single_line_62	PRJNA925892_vRhyme_bin_47_single_line	K00121	frmA, ADH5, adhC; S-(hydroxymethyl)glutathione dehydrogenase / alcohol dehydrogenase [EC:1.1.1.284 1.1.1.1]	PF05725.12	FNIP Repeat	coral
	PRJNA925892_vRhyme_bin_49_single_line_1002	PRJNA925892_vRhyme_bin_49_single_line	K00558	DNMT1, dcm; DNA (cytosine-5)-methyltransferase 1 [EC:2.1.1.37]	PF00145.17	C-5 cytosine-specific DNA methylase	coral
	PRJNA925892_vRhyme_bin_49_single_line_1046	PRJNA925892_vRhyme_bin_49_single_line	K00558	DNMT1, dcm; DNA (cytosine-5)-methyltransferase 1 [EC:2.1.1.37]			coral
	PRJNA925892_vRhyme_bin_49_single_line_1122	PRJNA925892_vRhyme_bin_49_single_line	K00558	DNMT1, dcm; DNA (cytosine-5)-methyltransferase 1 [EC:2.1.1.37]	PF00145.17	C-5 cytosine-specific DNA methylase	coral
	PRJNA925892_vRhyme_bin_49_single_line_113	PRJNA925892_vRhyme_bin_49_single_line	K00121	frmA, ADH5, adhC; S-(hydroxymethyl)glutathione dehydrogenase / alcohol dehydrogenase [EC:1.1.1.284 1.1.1.1]			coral
	PRJNA925892_vRhyme_bin_49_single_line_116	PRJNA925892_vRhyme_bin_49_single_line	K00121	frmA, ADH5, adhC; S-(hydroxymethyl)glutathione dehydrogenase / alcohol dehydrogenase [EC:1.1.1.284 1.1.1.1]	PF05725.12	FNIP Repeat	coral
	PRJNA925892_vRhyme_bin_49_single_line_288	PRJNA925892_vRhyme_bin_49_single_line	K00558	DNMT1, dcm; DNA (cytosine-5)-methyltransferase 1 [EC:2.1.1.37]	PF00145.17	C-5 cytosine-specific DNA methylase	coral
	PRJNA925892_vRhyme_bin_49_single_line_304	PRJNA925892_vRhyme_bin_49_single_line	K00558	DNMT1, dcm; DNA (cytosine-5)-methyltransferase 1 [EC:2.1.1.37]	PF00145.17	C-5 cytosine-specific DNA methylase	coral
	PRJNA925892_vRhyme_bin_49_single_line_332	PRJNA925892_vRhyme_bin_49_single_line	K00558	DNMT1, dcm; DNA (cytosine-5)-methyltransferase 1 [EC:2.1.1.37]			coral
	PRJNA925892_vRhyme_bin_49_single_line_338	PRJNA925892_vRhyme_bin_49_single_line	K00558	DNMT1, dcm; DNA (cytosine-5)-methyltransferase 1 [EC:2.1.1.37]	PF00145.17	C-5 cytosine-specific DNA methylase	coral
	PRJNA925892_vRhyme_bin_49_single_line_354	PRJNA925892_vRhyme_bin_49_single_line	K00558	DNMT1, dcm; DNA (cytosine-5)-methyltransferase 1 [EC:2.1.1.37]			coral
	PRJNA925892_vRhyme_bin_49_single_line_36	PRJNA925892_vRhyme_bin_49_single_line	K00558	DNMT1, dcm; DNA (cytosine-5)-methyltransferase 1 [EC:2.1.1.37]	PF00145.17	C-5 cytosine-specific DNA methylase	coral
	PRJNA925892_vRhyme_bin_49_single_line_402	PRJNA925892_vRhyme_bin_49_single_line	K00558	DNMT1, dcm; DNA (cytosine-5)-methyltransferase 1 [EC:2.1.1.37]	PF00145.17	C-5 cytosine-specific DNA methylase	coral
	PRJNA925892_vRhyme_bin_49_single_line_446	PRJNA925892_vRhyme_bin_49_single_line	K00558	DNMT1, dcm; DNA (cytosine-5)-methyltransferase 1 [EC:2.1.1.37]	PF00145.17	C-5 cytosine-specific DNA methylase	coral
	PRJNA925892_vRhyme_bin_49_single_line_533	PRJNA925892_vRhyme_bin_49_single_line	K00558	DNMT1, dcm; DNA (cytosine-5)-methyltransferase 1 [EC:2.1.1.37]	PF00145.17	C-5 cytosine-specific DNA methylase	coral
	PRJNA925892_vRhyme_bin_49_single_line_576	PRJNA925892_vRhyme_bin_49_single_line	K00558	DNMT1, dcm; DNA (cytosine-5)-methyltransferase 1 [EC:2.1.1.37]	PF00145.17	C-5 cytosine-specific DNA methylase	coral
	PRJNA925892_vRhyme_bin_49_single_line_579	PRJNA925892_vRhyme_bin_49_single_line	K00121	frmA, ADH5, adhC; S-(hydroxymethyl)glutathione dehydrogenase / alcohol dehydrogenase [EC:1.1.1.284 1.1.1.1]	PF05725.12	FNIP Repeat	coral
	PRJNA925892_vRhyme_bin_49_single_line_626	PRJNA925892_vRhyme_bin_49_single_line	K00558	DNMT1, dcm; DNA (cytosine-5)-methyltransferase 1 [EC:2.1.1.37]	PF00145.17	C-5 cytosine-specific DNA methylase	coral
	PRJNA925892_vRhyme_bin_49_single_line_663	PRJNA925892_vRhyme_bin_49_single_line	K00558	DNMT1, dcm; DNA (cytosine-5)-methyltransferase 1 [EC:2.1.1.37]	PF00145.17	C-5 cytosine-specific DNA methylase	coral
	PRJNA925892_vRhyme_bin_49_single_line_701	PRJNA925892_vRhyme_bin_49_single_line	K00558	DNMT1, dcm; DNA (cytosine-5)-methyltransferase 1 [EC:2.1.1.37]	PF00145.17	C-5 cytosine-specific DNA methylase	coral
	PRJNA925892_vRhyme_bin_49_single_line_717	PRJNA925892_vRhyme_bin_49_single_line	K00558	DNMT1, dcm; DNA (cytosine-5)-methyltransferase 1 [EC:2.1.1.37]	PF00145.17	C-5 cytosine-specific DNA methylase	coral
	PRJNA925892_vRhyme_bin_49_single_line_759	PRJNA925892_vRhyme_bin_49_single_line	K00558	DNMT1, dcm; DNA (cytosine-5)-methyltransferase 1 [EC:2.1.1.37]			coral
	PRJNA925892_vRhyme_bin_49_single_line_778	PRJNA925892_vRhyme_bin_49_single_line	K00558	DNMT1, dcm; DNA (cytosine-5)-methyltransferase 1 [EC:2.1.1.37]			coral
	PRJNA925892_vRhyme_bin_49_single_line_835	PRJNA925892_vRhyme_bin_49_single_line	K00558	DNMT1, dcm; DNA (cytosine-5)-methyltransferase 1 [EC:2.1.1.37]	PF00145.17	C-5 cytosine-specific DNA methylase	coral
[truncated: 2,216 more rows]
