# Supplementary material for: Globally distributed bacteriophage genomes reveal mechanisms of tripartite phage–bacteria–coral interactions
Source: ISME J. 2024 Jul 20;18(1):wrae132. doi: 10.1093/ismejo/wrae132 (PMC11309003; doi:10.1093/ismejo/wrae132)
Supplement: Wallace2024_TableS12_wrae132 [file wallace2024_tables12_wrae132.xlsx]

## Sheet: Sheet1
Table S12 | Gene annotations for viral genomes displayed in Figure 6
	protein	name	start	end	strand	group	annotations	accession	start_old	end_old
	NODE_1011_length_13604_cov_6.531331_1	PRJNA576217_D_vRhyme_bin_78_single_line	2	463	1	Viral Gene	Protein of unknown function (DUF1064)	PF06356.11	2	463
	NODE_1011_length_13604_cov_6.531331_2	PRJNA576217_D_vRhyme_bin_78_single_line	463	1038	1	Viral Gene	REFSEQ hypothetical protein	VOG03500	463	1038
	NODE_1011_length_13604_cov_6.531331_3	PRJNA576217_D_vRhyme_bin_78_single_line	1072	1635	1	Others	nusG; transcription termination/antitermination protein NusG	K02601	1072	1635
	NODE_1011_length_13604_cov_6.531331_4	PRJNA576217_D_vRhyme_bin_78_single_line	2160	3296	1	Others	hypothetical protein	None	2160	3296
	NODE_1011_length_13604_cov_6.531331_5	PRJNA576217_D_vRhyme_bin_78_single_line	3310	3852	1	Others	hypothetical protein	None	3310	3852
	NODE_1011_length_13604_cov_6.531331_6	PRJNA576217_D_vRhyme_bin_78_single_line	4355	5014	-1	AMG	raiI; acyl homoserine lactone synthase [EC:2.3.1.184]	K20249	4355	5014
	NODE_1011_length_13604_cov_6.531331_7	PRJNA576217_D_vRhyme_bin_78_single_line	5297	5455	-1	Others	hypothetical protein	None	5297	5455
	NODE_1011_length_13604_cov_6.531331_8	PRJNA576217_D_vRhyme_bin_78_single_line	5886	6266	1	Others	hypothetical protein	None	5886	6266
	NODE_1011_length_13604_cov_6.531331_9	PRJNA576217_D_vRhyme_bin_78_single_line	6651	6905	1	Others	hypothetical protein	None	6651	6905
	NODE_1011_length_13604_cov_6.531331_10	PRJNA576217_D_vRhyme_bin_78_single_line	7575	8039	1	Others	hypothetical protein	None	7575	8039
	NODE_1011_length_13604_cov_6.531331_11	PRJNA576217_D_vRhyme_bin_78_single_line	8023	9795	1	Viral Hallmark	Phage Terminase	PF03354.15	8023	9795
	NODE_1011_length_13604_cov_6.531331_12	PRJNA576217_D_vRhyme_bin_78_single_line	9805	11055	1	Viral Hallmark	Phage portal protein	PF04860.12	9805	11055
	NODE_1011_length_13604_cov_6.531331_13	PRJNA576217_D_vRhyme_bin_78_single_line	11033	11869	1	Viral Gene	sp|A3N1T0|CLPP_ACTP2 ATP-dependent Clp protease proteolytic subunit	VOG00719	11033	11869
	NODE_1011_length_13604_cov_6.531331_14	PRJNA576217_D_vRhyme_bin_78_single_line	11884	13110	1	Viral Hallmark	Phage capsid family	PF05065.13	11884	13110
	NODE_1011_length_13604_cov_6.531331_15	PRJNA576217_D_vRhyme_bin_78_single_line	13321	13602	1	Others	hypothetical protein	None	13321	13602
	NLINK1	PRJNA576217_D_vRhyme_bin_78_single_line_N						N-Link
	NODE_295_length_29010_cov_9.116111_1	PRJNA576217_D_vRhyme_bin_78_single_line	13603	13804	-1	Viral Gene	dusA; tRNA-dihydrouridine synthase A [EC:1.-.-.-]	K05539	2	202
	NODE_295_length_29010_cov_9.116111_2	PRJNA576217_D_vRhyme_bin_78_single_line	13939	15036	1	Viral Hallmark	sp|O10330|VLF1_NPVOP Very late expression factor 1	VOG00041	337	1434
	NODE_295_length_29010_cov_9.116111_3	PRJNA576217_D_vRhyme_bin_78_single_line	15106	16272	-1	Viral Gene	lon; ATP-dependent Lon protease [EC:3.4.21.53]	K01338	1504	2670
	NODE_295_length_29010_cov_9.116111_4	PRJNA576217_D_vRhyme_bin_78_single_line	16337	16639	-1	Others	hypothetical protein	None	2735	3037
	NODE_295_length_29010_cov_9.116111_5	PRJNA576217_D_vRhyme_bin_78_single_line	16639	16965	-1	Others	hypothetical protein	None	3037	3363
	NODE_295_length_29010_cov_9.116111_6	PRJNA576217_D_vRhyme_bin_78_single_line	16962	17183	-1	Others	hypothetical protein	None	3360	3581
	NODE_295_length_29010_cov_9.116111_7	PRJNA576217_D_vRhyme_bin_78_single_line	17188	17319	-1	Others	hypothetical protein	None	3586	3717
	NODE_295_length_29010_cov_9.116111_8	PRJNA576217_D_vRhyme_bin_78_single_line	17319	18137	-1	Viral Gene	REFSEQ hypothetical protein	VOG10455	3717	4535
	NODE_295_length_29010_cov_9.116111_9	PRJNA576217_D_vRhyme_bin_78_single_line	18408	19019	1	Others	hypothetical protein	None	4806	5417
	NODE_295_length_29010_cov_9.116111_10	PRJNA576217_D_vRhyme_bin_78_single_line	19058	20407	1	Viral Gene	AAA domain	PF13481.6	5456	6805
	NODE_295_length_29010_cov_9.116111_11	PRJNA576217_D_vRhyme_bin_78_single_line	20400	20678	1	Others	hypothetical protein	None	6798	7076
	NODE_295_length_29010_cov_9.116111_12	PRJNA576217_D_vRhyme_bin_78_single_line	20834	21772	-1	Others	hypothetical protein	None	7232	8170
	NODE_295_length_29010_cov_9.116111_13	PRJNA576217_D_vRhyme_bin_78_single_line	21772	22554	-1	Others	hypothetical protein	None	8170	8952
	NODE_295_length_29010_cov_9.116111_14	PRJNA576217_D_vRhyme_bin_78_single_line	22570	24294	-1	Others	hypothetical protein	None	8968	10692
	NODE_295_length_29010_cov_9.116111_15	PRJNA576217_D_vRhyme_bin_78_single_line	24294	24875	-1	Others	hypothetical protein	None	10692	11273
	NODE_295_length_29010_cov_9.116111_16	PRJNA576217_D_vRhyme_bin_78_single_line	24872	26932	-1	Others	hypothetical protein	None	11270	13330
	NODE_295_length_29010_cov_9.116111_17	PRJNA576217_D_vRhyme_bin_78_single_line	26939	27085	-1	Others	hypothetical protein	None	13337	13483
	NODE_295_length_29010_cov_9.116111_18	PRJNA576217_D_vRhyme_bin_78_single_line	27154	27594	-1	Others	hypothetical protein	None	13552	13992
	NODE_295_length_29010_cov_9.116111_19	PRJNA576217_D_vRhyme_bin_78_single_line	27648	28412	-1	Viral Hallmark	sp|O31963|YOMU_BACSU SPBc2 prophage-derived uncharacterized protein YomU	VOG01417	14046	14810
	NODE_295_length_29010_cov_9.116111_20	PRJNA576217_D_vRhyme_bin_78_single_line	28416	28820	-1	Others	hypothetical protein	None	14814	15218
	NODE_295_length_29010_cov_9.116111_21	PRJNA576217_D_vRhyme_bin_78_single_line	28923	29252	-1	Others	hypothetical protein	None	15321	15650
	NODE_295_length_29010_cov_9.116111_22	PRJNA576217_D_vRhyme_bin_78_single_line	29249	30238	-1	Others	hypothetical protein	None	15647	16636
	NODE_295_length_29010_cov_9.116111_23	PRJNA576217_D_vRhyme_bin_78_single_line	30245	30649	-1	Others	hypothetical protein	None	16643	17047
	NODE_295_length_29010_cov_9.116111_24	PRJNA576217_D_vRhyme_bin_78_single_line	30649	30969	-1	Others	hypothetical protein	None	17047	17367
	NODE_295_length_29010_cov_9.116111_25	PRJNA576217_D_vRhyme_bin_78_single_line	31078	31407	-1	Viral Gene	Uncharacterized conserved protein (DUF2190)	PF09956.9	17476	17805
	NODE_295_length_29010_cov_9.116111_26	PRJNA576217_D_vRhyme_bin_78_single_line	31478	33373	-1	Viral Gene	REFSEQ hypothetical protein	VOG16435	17876	19771
	NODE_295_length_29010_cov_9.116111_27	PRJNA576217_D_vRhyme_bin_78_single_line	33526	35193	-1	Others	hypothetical protein	None	19924	21591
	NODE_295_length_29010_cov_9.116111_28	PRJNA576217_D_vRhyme_bin_78_single_line	35323	36441	1	AMG	DNMT1, dcm; DNA (cytosine-5)-methyltransferase 1 [EC:2.1.1.37]	K00558	21721	22839
	NODE_295_length_29010_cov_9.116111_29	PRJNA576217_D_vRhyme_bin_78_single_line	36443	37876	-1	Viral Hallmark	Phage portal protein, lambda family	PF05136.13	22841	24274
	NODE_295_length_29010_cov_9.116111_30	PRJNA576217_D_vRhyme_bin_78_single_line	37878	38396	-1	Viral Gene	sp|Q8GWA2|MOC1_ARATH Holliday junction resolvase MOC1, chloroplastic	VOG01594	24276	24794
	NODE_295_length_29010_cov_9.116111_31	PRJNA576217_D_vRhyme_bin_78_single_line	38746	39792	-1	Viral Gene	Toprim-like	PF13155.6	25144	26190
	NODE_295_length_29010_cov_9.116111_32	PRJNA576217_D_vRhyme_bin_78_single_line	40054	40482	1	Others	hypothetical protein	None	26452	26880
	NODE_295_length_29010_cov_9.116111_33	PRJNA576217_D_vRhyme_bin_78_single_line	40487	42523	-1	Viral Hallmark	Phage terminase large subunit (GpA)	PF05876.12	26885	28921
	NODE_295_length_29010_cov_9.116111_34	PRJNA576217_D_vRhyme_bin_78_single_line	42516	42611	-1	Others	hypothetical protein	None	28914	29009
	NLINK2	PRJNA576217_D_vRhyme_bin_78_single_line_N						N-Link
	NODE_5862_length_3373_cov_4.983725_1	PRJNA576217_D_vRhyme_bin_78_single_line	42612	43160	-1	Others	hypothetical protein	None	75	623
	NODE_5862_length_3373_cov_4.983725_2	PRJNA576217_D_vRhyme_bin_78_single_line	43238	43417	1	Others	hypothetical protein	None	701	880
	NODE_5862_length_3373_cov_4.983725_3	PRJNA576217_D_vRhyme_bin_78_single_line	43414	43566	1	Others	hypothetical protein	None	877	1029
	NODE_5862_length_3373_cov_4.983725_4	PRJNA576217_D_vRhyme_bin_78_single_line	43568	44062	1	Viral Gene	ssb; single-strand DNA-binding protein	K03111	1031	1525
	NODE_5862_length_3373_cov_4.983725_5	PRJNA576217_D_vRhyme_bin_78_single_line	44059	45033	1	Viral Gene	REFSEQ hypothetical protein	VOG04208	1522	2496
	NODE_5862_length_3373_cov_4.983725_6	PRJNA576217_D_vRhyme_bin_78_single_line	45030	45305	1	Others	hypothetical protein	None	2493	2768
	NODE_5862_length_3373_cov_4.983725_7	PRJNA576217_D_vRhyme_bin_78_single_line	45302	45481	1	Others	hypothetical protein	None	2765	2944
	NODE_5862_length_3373_cov_4.983725_8	PRJNA576217_D_vRhyme_bin_78_single_line	45478	45690	1	Others	hypothetical protein	None	2941	3153
	NODE_5862_length_3373_cov_4.983725_9	PRJNA576217_D_vRhyme_bin_78_single_line	45693	45908	1	Viral Gene	sp|A7HUR5|Y2034_PARL1 UPF0335 protein Plav_2034	VOG01476	3156	3371
	NLINK3	PRJNA576217_D_vRhyme_bin_78_single_line_N						N-Link
	NODE_3532_length_5223_cov_8.505031_1	PRJNA576217_D_vRhyme_bin_78_single_line	45909	46031	-1	Others	hypothetical protein	None	141	263
	NODE_3532_length_5223_cov_8.505031_2	PRJNA576217_D_vRhyme_bin_78_single_line	46032	46769	-1	Others	hypothetical protein	None	264	1001
	NODE_3532_length_5223_cov_8.505031_3	PRJNA576217_D_vRhyme_bin_78_single_line	46762	47115	-1	Viral Gene	dicA; HTH-type transcriptional regulator, cell division transcriptional repressor	K22300	994	1347
	NODE_3532_length_5223_cov_8.505031_4	PRJNA576217_D_vRhyme_bin_78_single_line	47154	47441	-1	Others	hypothetical protein	None	1386	1673
	NODE_3532_length_5223_cov_8.505031_5	PRJNA576217_D_vRhyme_bin_78_single_line	47549	47725	-1	Others	hypothetical protein	None	1781	1957
	NODE_3532_length_5223_cov_8.505031_6	PRJNA576217_D_vRhyme_bin_78_single_line	48339	48812	-1	Others	hypothetical protein	None	2571	3044
	NODE_3532_length_5223_cov_8.505031_7	PRJNA576217_D_vRhyme_bin_78_single_line	48833	49114	-1	Others	hypothetical protein	None	3065	3346
	NODE_3532_length_5223_cov_8.505031_8	PRJNA576217_D_vRhyme_bin_78_single_line	49111	49311	-1	Others	hypothetical protein	None	3343	3543
	NODE_3532_length_5223_cov_8.505031_9	PRJNA576217_D_vRhyme_bin_78_single_line	49335	49889	-1	Others	hypothetical protein	None	3567	4121
	NODE_3532_length_5223_cov_8.505031_10	PRJNA576217_D_vRhyme_bin_78_single_line	50045	50605	1	Others	hypothetical protein	None	4277	4837
	NODE_3532_length_5223_cov_8.505031_11	PRJNA576217_D_vRhyme_bin_78_single_line	50907	50990	-1	Others	hypothetical protein	None	5139	5222
	NLINK4	PRJNA576217_D_vRhyme_bin_78_single_line_N						N-Link
	NODE_2667_length_6735_cov_5.749043_1	PRJNA576217_D_vRhyme_bin_78_single_line	50991	51251	-1	Others	hypothetical protein	None	148	408
	NODE_2667_length_6735_cov_5.749043_2	PRJNA576217_D_vRhyme_bin_78_single_line	51235	51453	-1	Others	hypothetical protein	None	392	610
	NODE_2667_length_6735_cov_5.749043_3	PRJNA576217_D_vRhyme_bin_78_single_line	51466	51651	-1	Others	hypothetical protein	None	623	808
	NODE_2667_length_6735_cov_5.749043_4	PRJNA576217_D_vRhyme_bin_78_single_line	52196	52549	-1	Others	hypothetical protein	None	1353	1706
	NODE_2667_length_6735_cov_5.749043_5	PRJNA576217_D_vRhyme_bin_78_single_line	52539	52835	-1	Others	hypothetical protein	None	1696	1992
	NODE_2667_length_6735_cov_5.749043_6	PRJNA576217_D_vRhyme_bin_78_single_line	52875	53180	1	Others	hypothetical protein	None	2032	2337
	NODE_2667_length_6735_cov_5.749043_7	PRJNA576217_D_vRhyme_bin_78_single_line	53200	53415	1	Others	hypothetical protein	None	2357	2572
	NODE_2667_length_6735_cov_5.749043_8	PRJNA576217_D_vRhyme_bin_78_single_line	53427	53657	1	Others	hypothetical protein	None	2584	2814
	NODE_2667_length_6735_cov_5.749043_9	PRJNA576217_D_vRhyme_bin_78_single_line	53844	54500	1	Others	hypothetical protein	None	3001	3657
	NODE_2667_length_6735_cov_5.749043_10	PRJNA576217_D_vRhyme_bin_78_single_line	54543	55454	1	Others	hypothetical protein	None	3700	4611
	NODE_2667_length_6735_cov_5.749043_11	PRJNA576217_D_vRhyme_bin_78_single_line	55707	56297	1	Viral Gene	REFSEQ hypothetical protein	VOG03500	4864	5454
	NODE_2667_length_6735_cov_5.749043_12	PRJNA576217_D_vRhyme_bin_78_single_line	56349	57377	-1	Others	hypothetical protein	None	5506	6534
	NLINK5	PRJNA576217_D_vRhyme_bin_78_single_line_N						N-Link
	NODE_1460_length_10484_cov_7.134720_1	PRJNA576217_D_vRhyme_bin_78_single_line	57378	58421	-1	Viral Gene	sp|O10330|VLF1_NPVOP Very late expression factor 1	VOG00041	170	1213
	NODE_1460_length_10484_cov_7.134720_2	PRJNA576217_D_vRhyme_bin_78_single_line	58418	58753	-1	Others	hypothetical protein	None	1210	1545
	NODE_1460_length_10484_cov_7.134720_3	PRJNA576217_D_vRhyme_bin_78_single_line	58704	59129	-1	Others	hypothetical protein	None	1496	1921
	NODE_1460_length_10484_cov_7.134720_4	PRJNA576217_D_vRhyme_bin_78_single_line	59196	59834	-1	Viral Gene	REFSEQ hypothetical protein	VOG00953	1988	2626
	NODE_1460_length_10484_cov_7.134720_5	PRJNA576217_D_vRhyme_bin_78_single_line	59824	60066	-1	Viral Gene	REFSEQ hypothetical protein	VOG14528	2616	2858
	NODE_1460_length_10484_cov_7.134720_6	PRJNA576217_D_vRhyme_bin_78_single_line	60063	60776	-1	Viral Gene	sp|Q05292|VG77_BPML5 Gene 77 protein	VOG00563	2855	3568
	NODE_1460_length_10484_cov_7.134720_7	PRJNA576217_D_vRhyme_bin_78_single_line	60773	61273	-1	Others	hypothetical protein	None	3565	4065
	NODE_1460_length_10484_cov_7.134720_8	PRJNA576217_D_vRhyme_bin_78_single_line	61270	61545	-1	Others	hypothetical protein	None	4062	4337
	NODE_1460_length_10484_cov_7.134720_9	PRJNA576217_D_vRhyme_bin_78_single_line	61604	61762	-1	Others	hypothetical protein	None	4396	4554
	NODE_1460_length_10484_cov_7.134720_10	PRJNA576217_D_vRhyme_bin_78_single_line	61759	62562	-1	Viral Gene	REFSEQ hypothetical protein	VOG01928	4551	5354
	NODE_1460_length_10484_cov_7.134720_11	PRJNA576217_D_vRhyme_bin_78_single_line	62573	62836	-1	Others	hypothetical protein	None	5365	5628
	NODE_1460_length_10484_cov_7.134720_12	PRJNA576217_D_vRhyme_bin_78_single_line	62853	63290	-1	Others	hypothetical protein	None	5645	6082
	NODE_1460_length_10484_cov_7.134720_13	PRJNA576217_D_vRhyme_bin_78_single_line	63287	63580	-1	Others	hypothetical protein	None	6079	6372
	NODE_1460_length_10484_cov_7.134720_14	PRJNA576217_D_vRhyme_bin_78_single_line	63577	63777	-1	Others	hypothetical protein	None	6369	6569
	NODE_1460_length_10484_cov_7.134720_15	PRJNA576217_D_vRhyme_bin_78_single_line	64064	64345	-1	Others	hypothetical protein	None	6856	7137
	NODE_1460_length_10484_cov_7.134720_16	PRJNA576217_D_vRhyme_bin_78_single_line	64542	65054	-1	Viral Gene	sp|P10426|YIM2_BPPH1 Uncharacterized immunity region protein 2	VOG00361	7334	7846
	NODE_1460_length_10484_cov_7.134720_17	PRJNA576217_D_vRhyme_bin_78_single_line	65044	65487	-1	Others	hypothetical protein	None	7836	8279
	NODE_1460_length_10484_cov_7.134720_18	PRJNA576217_D_vRhyme_bin_78_single_line	66036	66404	-1	Viral Gene	sp|P51704|RPC1_BPHC1 Repressor protein CI	VOG00004	8828	9196
	NODE_1460_length_10484_cov_7.134720_19	PRJNA576217_D_vRhyme_bin_78_single_line	66419	66625	1	Viral Gene	Helix-turn-helix	PF01381.22	9211	9417
	NODE_1460_length_10484_cov_7.134720_20	PRJNA576217_D_vRhyme_bin_78_single_line	66622	66843	1	Others	hypothetical protein	None	9414	9635
	NODE_1460_length_10484_cov_7.134720_21	PRJNA576217_D_vRhyme_bin_78_single_line	66840	67283	1	Others	hypothetical protein	None	9632	10075
	NODE_1460_length_10484_cov_7.134720_22	PRJNA576217_D_vRhyme_bin_78_single_line	67267	67599	1	Others	hypothetical protein	None	10059	10391
	NLINK6	PRJNA576217_D_vRhyme_bin_78_single_line_N						N-Link
	NODE_254_length_31142_cov_9.040338_1	PRJNA576217_D_vRhyme_bin_78_single_line	67600	67950	1	Viral Gene	sp|O10330|VLF1_NPVOP Very late expression factor 1	VOG00041	2	352
	NODE_254_length_31142_cov_9.040338_2	PRJNA576217_D_vRhyme_bin_78_single_line	67978	68247	-1	Others	hypothetical protein	None	380	649
	NODE_254_length_31142_cov_9.040338_3	PRJNA576217_D_vRhyme_bin_78_single_line	68240	68464	-1	Others	hypothetical protein	None	642	866
	NODE_254_length_31142_cov_9.040338_4	PRJNA576217_D_vRhyme_bin_78_single_line	68653	69489	-1	Viral Gene	REFSEQ hypothetical protein	VOG01578	1055	1891
	NODE_254_length_31142_cov_9.040338_5	PRJNA576217_D_vRhyme_bin_78_single_line	69486	69779	-1	Viral Gene	Domain of unknown function (DUF3850)	PF12961.7	1888	2181
	NODE_254_length_31142_cov_9.040338_6	PRJNA576217_D_vRhyme_bin_78_single_line	69795	70997	-1	Viral Gene	REFSEQ cytosine-specific DNA methyltransferase	VOG11187	2197	3399
	NODE_254_length_31142_cov_9.040338_7	PRJNA576217_D_vRhyme_bin_78_single_line	71399	71734	-1	Viral Gene	Pyocin activator protein PrtN	PF11112.8	3801	4136
	NODE_254_length_31142_cov_9.040338_8	PRJNA576217_D_vRhyme_bin_78_single_line	71736	72203	-1	Others	hypothetical protein	None	4138	4605
	NODE_254_length_31142_cov_9.040338_9	PRJNA576217_D_vRhyme_bin_78_single_line	72280	72843	-1	Viral Gene	Nucleotide modification associated domain 5	PF18757.1	4682	5245
	NODE_254_length_31142_cov_9.040338_10	PRJNA576217_D_vRhyme_bin_78_single_line	72924	73529	-1	Others	hypothetical protein	None	5326	5931
	NODE_254_length_31142_cov_9.040338_11	PRJNA576217_D_vRhyme_bin_78_single_line	73607	74197	-1	Viral Gene	3' exoribonuclease, RNase T-like	PF16473.5	6009	6599
	NODE_254_length_31142_cov_9.040338_12	PRJNA576217_D_vRhyme_bin_78_single_line	74560	74865	-1	Others	hypothetical protein	None	6962	7267
	NODE_254_length_31142_cov_9.040338_13	PRJNA576217_D_vRhyme_bin_78_single_line	74858	75061	-1	Others	hypothetical protein	None	7260	7463
	NODE_254_length_31142_cov_9.040338_14	PRJNA576217_D_vRhyme_bin_78_single_line	75058	75219	-1	Others	hypothetical protein	None	7460	7621
	NODE_254_length_31142_cov_9.040338_15	PRJNA576217_D_vRhyme_bin_78_single_line	75427	75675	1	Others	hypothetical protein	None	7829	8077
	NODE_254_length_31142_cov_9.040338_16	PRJNA576217_D_vRhyme_bin_78_single_line	75744	76082	-1	Viral Gene	dicA; HTH-type transcriptional regulator, cell division transcriptional repressor	K22300	8146	8484
	NODE_254_length_31142_cov_9.040338_17	PRJNA576217_D_vRhyme_bin_78_single_line	76344	76547	1	Others	hypothetical protein	None	8746	8949
	NODE_254_length_31142_cov_9.040338_18	PRJNA576217_D_vRhyme_bin_78_single_line	76540	77289	-1	Viral Gene	dicA; HTH-type transcriptional regulator, cell division transcriptional repressor	K22300	8942	9691
	NODE_254_length_31142_cov_9.040338_19	PRJNA576217_D_vRhyme_bin_78_single_line	77388	77627	1	Others	hypothetical protein	None	9790	10029
	NODE_254_length_31142_cov_9.040338_20	PRJNA576217_D_vRhyme_bin_78_single_line	77685	77876	1	Others	hypothetical protein	None	10087	10278
	NODE_254_length_31142_cov_9.040338_21	PRJNA576217_D_vRhyme_bin_78_single_line	77877	78080	-1	Others	hypothetical protein	None	10279	10482
	NODE_254_length_31142_cov_9.040338_22	PRJNA576217_D_vRhyme_bin_78_single_line	78136	78669	1	Others	hypothetical protein	None	10538	11071
	NODE_254_length_31142_cov_9.040338_23	PRJNA576217_D_vRhyme_bin_78_single_line	78669	78800	1	Others	hypothetical protein	None	11071	11202
	NODE_254_length_31142_cov_9.040338_24	PRJNA576217_D_vRhyme_bin_78_single_line	78751	79173	1	Viral Gene	sp|Q7Y4Y9|DNMK_BPR69 Deoxynucleotide monophosphate kinase	VOG00517	11153	11575
	NODE_254_length_31142_cov_9.040338_25	PRJNA576217_D_vRhyme_bin_78_single_line	79176	80006	1	Others	hypothetical protein	None	11578	12408
	NODE_254_length_31142_cov_9.040338_26	PRJNA576217_D_vRhyme_bin_78_single_line	80003	80323	1	Others	hypothetical protein	None	12405	12725
	NODE_254_length_31142_cov_9.040338_27	PRJNA576217_D_vRhyme_bin_78_single_line	80320	80829	1	Others	hypothetical protein	None	12722	13231
	NODE_254_length_31142_cov_9.040338_28	PRJNA576217_D_vRhyme_bin_78_single_line	81014	81415	1	Viral Gene	sp|P20331|ENLYS_BPT3 Endolysin	VOG00699	13416	13817
	NODE_254_length_31142_cov_9.040338_29	PRJNA576217_D_vRhyme_bin_78_single_line	81425	81733	1	Others	hypothetical protein	None	13827	14135
	NODE_254_length_31142_cov_9.040338_30	PRJNA576217_D_vRhyme_bin_78_single_line	81730	82053	1	Others	hypothetical protein	None	14132	14455
	NODE_254_length_31142_cov_9.040338_31	PRJNA576217_D_vRhyme_bin_78_single_line	82091	82744	1	Others	hypothetical protein	None	14493	15146
	NODE_254_length_31142_cov_9.040338_32	PRJNA576217_D_vRhyme_bin_78_single_line	82775	83530	1	Viral Gene	sp|O64325|COMPL_BPN15 Tail completion protein	VOG00959	15177	15932
	NODE_254_length_31142_cov_9.040338_33	PRJNA576217_D_vRhyme_bin_78_single_line	83649	83816	1	Others	hypothetical protein	None	16051	16218
	NODE_254_length_31142_cov_9.040338_34	PRJNA576217_D_vRhyme_bin_78_single_line	83803	84327	1	Viral Hallmark	Nu1; terminase small subunit	K22014	16205	16729
	NODE_254_length_31142_cov_9.040338_35	PRJNA576217_D_vRhyme_bin_78_single_line	84302	86290	1	Viral Hallmark	Phage terminase large subunit (GpA)	PF05876.12	16704	18692
	NODE_254_length_31142_cov_9.040338_36	PRJNA576217_D_vRhyme_bin_78_single_line	86292	86495	1	Viral Hallmark	gpW	PF02831.15	18694	18897
	NODE_254_length_31142_cov_9.040338_37	PRJNA576217_D_vRhyme_bin_78_single_line	86492	88075	1	Viral Hallmark	sp|P36272|PORTL_BPP21 Portal protein B	VOG01666	18894	20477
	NODE_254_length_31142_cov_9.040338_38	PRJNA576217_D_vRhyme_bin_78_single_line	88144	89478	1	Viral Hallmark	GPC; capsid assembly protease [EC:3.4.21.-]	K21511	20546	21880
	NODE_254_length_31142_cov_9.040338_39	PRJNA576217_D_vRhyme_bin_78_single_line	89478	89831	1	Viral Hallmark	Bacteriophage lambda head decoration protein D	PF02924.14	21880	22233
	NODE_254_length_31142_cov_9.040338_40	PRJNA576217_D_vRhyme_bin_78_single_line	89897	90928	1	Viral Hallmark	Phage major capsid protein E	PF03864.15	22299	23330
	NODE_254_length_31142_cov_9.040338_41	PRJNA576217_D_vRhyme_bin_78_single_line	91008	91223	1	Others	hypothetical protein	None	23410	23625
	NODE_254_length_31142_cov_9.040338_42	PRJNA576217_D_vRhyme_bin_78_single_line	91296	91679	1	Others	hypothetical protein	None	23698	24081
	NODE_254_length_31142_cov_9.040338_43	PRJNA576217_D_vRhyme_bin_78_single_line	91669	91833	1	Others	hypothetical protein	None	24071	24235
	NODE_254_length_31142_cov_9.040338_44	PRJNA576217_D_vRhyme_bin_78_single_line	91830	92282	1	Others	hypothetical protein	None	24232	24684
	NODE_254_length_31142_cov_9.040338_45	PRJNA576217_D_vRhyme_bin_78_single_line	92286	92711	1	Viral Hallmark	Lambda phage tail tube protein, TTP	PF16461.5	24688	25113
	NODE_254_length_31142_cov_9.040338_46	PRJNA576217_D_vRhyme_bin_78_single_line	92708	93130	1	Others	hypothetical protein	None	25110	25532
	NODE_254_length_31142_cov_9.040338_47	PRJNA576217_D_vRhyme_bin_78_single_line	93504	94418	1	Viral Gene	REFSEQ hypothetical protein	VOG21208	25906	26820
	NODE_254_length_31142_cov_9.040338_48	PRJNA576217_D_vRhyme_bin_78_single_line	94740	95759	1	Viral Hallmark	sp|O34449|YOQD_BACSU SPBc2 prophage-derived putative antirepressor protein YoqD	VOG01520	27142	28161
	NODE_254_length_31142_cov_9.040338_49	PRJNA576217_D_vRhyme_bin_78_single_line	95815	98028	1	Viral Hallmark	sp|P85501|TMP_BPPAJ Probable tape measure protein	VOG20937	28217	30430
	NODE_254_length_31142_cov_9.040338_50	PRJNA576217_D_vRhyme_bin_78_single_line	98037	98513	1	Viral Gene	REFSEQ hypothetical protein	VOG00407	30439	30915
	NODE_254_length_31142_cov_9.040338_51	PRJNA576217_D_vRhyme_bin_78_single_line	98516	98740	1	Others	hypothetical protein	None	30918	31142
	NLINK7	PRJNA576217_D_vRhyme_bin_78_single_line_N						N-Link
	NODE_272_length_30278_cov_7.371505_1	PRJNA576217_D_vRhyme_bin_78_single_line	98741	98965	-1	Others	hypothetical protein	None	1	225
	NODE_272_length_30278_cov_7.371505_2	PRJNA576217_D_vRhyme_bin_78_single_line	98968	99450	-1	Viral Gene	REFSEQ hypothetical protein	VOG00407	228	710
	NODE_272_length_30278_cov_7.371505_3	PRJNA576217_D_vRhyme_bin_78_single_line	99454	101607	-1	Viral Gene	REFSEQ hypothetical protein	VOG20247	714	2867
	NODE_272_length_30278_cov_7.371505_4	PRJNA576217_D_vRhyme_bin_78_single_line	101827	102177	-1	Others	hypothetical protein	None	3087	3437
	NODE_272_length_30278_cov_7.371505_5	PRJNA576217_D_vRhyme_bin_78_single_line	102218	102655	-1	Viral Gene	REFSEQ hypothetical protein	VOG23042	3478	3915
	NODE_272_length_30278_cov_7.371505_6	PRJNA576217_D_vRhyme_bin_78_single_line	102672	103040	-1	Others	hypothetical protein	None	3932	4300
	NODE_272_length_30278_cov_7.371505_7	PRJNA576217_D_vRhyme_bin_78_single_line	103043	103507	-1	Viral Gene	REFSEQ hypothetical protein	VOG01635	4303	4767
	NODE_272_length_30278_cov_7.371505_8	PRJNA576217_D_vRhyme_bin_78_single_line	103511	103918	-1	Others	hypothetical protein	None	4771	5178
	NODE_272_length_30278_cov_7.371505_9	PRJNA576217_D_vRhyme_bin_78_single_line	103915	104475	-1	Viral Hallmark	sp|Q6QGD9|HCP_BPT5 Head completion protein	VOG00364	5175	5735
	NODE_272_length_30278_cov_7.371505_10	PRJNA576217_D_vRhyme_bin_78_single_line	104539	104703	-1	Others	hypothetical protein	None	5799	5963
	NODE_272_length_30278_cov_7.371505_11	PRJNA576217_D_vRhyme_bin_78_single_line	104749	106050	-1	Viral Hallmark	sp|O64210|CAPSD_BPMD2 Probable major capsid protein gp17	VOG00633	6009	7310
	NODE_272_length_30278_cov_7.371505_12	PRJNA576217_D_vRhyme_bin_78_single_line	106094	106975	-1	Viral Hallmark	sp|P03711|SCAF_LAMBD Capsid assembly protease C	VOG01630	7354	8235
	NODE_272_length_30278_cov_7.371505_13	PRJNA576217_D_vRhyme_bin_78_single_line	106972	108183	-1	Viral Hallmark	Phage portal protein	PF04860.12	8232	9443
	NODE_272_length_30278_cov_7.371505_14	PRJNA576217_D_vRhyme_bin_78_single_line	108183	108341	-1	Viral Hallmark	sp|P75979|YMFR_ECOLI Uncharacterized protein YmfR	VOG01272	9443	9601
	NODE_272_length_30278_cov_7.371505_15	PRJNA576217_D_vRhyme_bin_78_single_line	108342	110048	-1	Viral Hallmark	Phage Terminase	PF03354.15	9602	11308
	NODE_272_length_30278_cov_7.371505_16	PRJNA576217_D_vRhyme_bin_78_single_line	110052	110519	-1	VOG01272	REFSEQ terminase small subunit	VOG00687	11312	11779
	NODE_272_length_30278_cov_7.371505_17	PRJNA576217_D_vRhyme_bin_78_single_line	111007	111642	-1	Others	hypothetical protein	None	12267	12902
	NODE_272_length_30278_cov_7.371505_18	PRJNA576217_D_vRhyme_bin_78_single_line	111663	111992	-1	Others	hypothetical protein	None	12923	13252
	NODE_272_length_30278_cov_7.371505_19	PRJNA576217_D_vRhyme_bin_78_single_line	111949	112347	-1	Viral Hallmark	sp|P20331|ENLYS_BPT3 Endolysin	VOG00699	13209	13607
	NODE_272_length_30278_cov_7.371505_20	PRJNA576217_D_vRhyme_bin_78_single_line	112513	113022	-1	Others	hypothetical protein	None	13773	14282
	NODE_272_length_30278_cov_7.371505_21	PRJNA576217_D_vRhyme_bin_78_single_line	113012	113218	-1	Others	hypothetical protein	None	14272	14478
	NODE_272_length_30278_cov_7.371505_22	PRJNA576217_D_vRhyme_bin_78_single_line	113215	113640	-1	Viral Gene	REFSEQ hypothetical protein	VOG14349	14475	14900
	NODE_272_length_30278_cov_7.371505_23	PRJNA576217_D_vRhyme_bin_78_single_line	113754	114092	-1	Viral Gene	Recombination enhancement, RecA-dependent nuclease	PF16786.5	15014	15352
	NODE_272_length_30278_cov_7.371505_24	PRJNA576217_D_vRhyme_bin_78_single_line	114067	114255	-1	Others	hypothetical protein	None	15327	15515
	NODE_272_length_30278_cov_7.371505_25	PRJNA576217_D_vRhyme_bin_78_single_line	114245	114577	-1	Others	hypothetical protein	None	15505	15837
	NODE_272_length_30278_cov_7.371505_26	PRJNA576217_D_vRhyme_bin_78_single_line	114574	115425	-1	Viral Gene	REFSEQ hypothetical protein	VOG01283	15834	16685
	NODE_272_length_30278_cov_7.371505_27	PRJNA576217_D_vRhyme_bin_78_single_line	115422	116174	-1	Viral Hallmark	sp|P19655|ANT_BPP1 Antirepressor protein 1	VOG00572	16682	17434
	NODE_272_length_30278_cov_7.371505_28	PRJNA576217_D_vRhyme_bin_78_single_line	116737	116934	-1	Others	hypothetical protein	None	17997	18194
	NODE_272_length_30278_cov_7.371505_29	PRJNA576217_D_vRhyme_bin_78_single_line	117018	117485	1	Viral Gene	REFSEQ putative repressor protein	VOG03991	18278	18745
	NODE_272_length_30278_cov_7.371505_30	PRJNA576217_D_vRhyme_bin_78_single_line	117466	117798	-1	Others	hypothetical protein	None	18726	19058
	NODE_272_length_30278_cov_7.371505_31	PRJNA576217_D_vRhyme_bin_78_single_line	117970	118296	1	Viral Gene	dicA; HTH-type transcriptional regulator, cell division transcriptional repressor	K22300	19230	19556
	NODE_272_length_30278_cov_7.371505_32	PRJNA576217_D_vRhyme_bin_78_single_line	118353	118691	-1	Viral Gene	HIRAN domain	PF08797.11	19613	19951
	NODE_272_length_30278_cov_7.371505_33	PRJNA576217_D_vRhyme_bin_78_single_line	118688	118903	-1	Others	hypothetical protein	None	19948	20163
	NODE_272_length_30278_cov_7.371505_34	PRJNA576217_D_vRhyme_bin_78_single_line	119041	119466	1	Quorum Sensing	bjaR1, rpaR, rhiR; LuxR family transcriptional regulator, quorum-sensing system regulator BjaR1	K18098	20301	20726
	NODE_272_length_30278_cov_7.371505_35	PRJNA576217_D_vRhyme_bin_78_single_line	119463	119756	1	Others	hypothetical protein	None	20723	21016
	NODE_272_length_30278_cov_7.371505_36	PRJNA576217_D_vRhyme_bin_78_single_line	119753	119914	1	Others	hypothetical protein	None	21013	21174
	NODE_272_length_30278_cov_7.371505_37	PRJNA576217_D_vRhyme_bin_78_single_line	119989	120216	1	Others	hypothetical protein	None	21249	21476
	NODE_272_length_30278_cov_7.371505_38	PRJNA576217_D_vRhyme_bin_78_single_line	120219	120359	1	Others	hypothetical protein	None	21479	21619
	NODE_272_length_30278_cov_7.371505_39	PRJNA576217_D_vRhyme_bin_78_single_line	120359	120805	1	Viral Gene	ssb; single-strand DNA-binding protein	K03111	21619	22065
	NODE_272_length_30278_cov_7.371505_40	PRJNA576217_D_vRhyme_bin_78_single_line	120896	121795	1	Viral Gene	rdgC; recombination associated protein RdgC	K03554	22156	23055
	NODE_272_length_30278_cov_7.371505_41	PRJNA576217_D_vRhyme_bin_78_single_line	121811	122044	1	Others	hypothetical protein	None	23071	23304
	NODE_272_length_30278_cov_7.371505_42	PRJNA576217_D_vRhyme_bin_78_single_line	122130	123701	1	AMG	DNMT1, dcm; DNA (cytosine-5)-methyltransferase 1 [EC:2.1.1.37]	VOG01461	23390	24961
	NODE_272_length_30278_cov_7.371505_43	PRJNA576217_D_vRhyme_bin_78_single_line	123717	123983	1	Others	hypothetical protein	None	24977	25243
	NODE_272_length_30278_cov_7.371505_44	PRJNA576217_D_vRhyme_bin_78_single_line	123980	124885	1	Others	hypothetical protein	None	25240	26145
	NODE_272_length_30278_cov_7.371505_45	PRJNA576217_D_vRhyme_bin_78_single_line	124890	125078	1	Others	hypothetical protein	None	26150	26338
	NODE_272_length_30278_cov_7.371505_46	PRJNA576217_D_vRhyme_bin_78_single_line	125075	125347	1	Others	hypothetical protein	None	26335	26607
	NODE_272_length_30278_cov_7.371505_47	PRJNA576217_D_vRhyme_bin_78_single_line	125347	125628	1	Viral Gene	REFSEQ hypothetical protein	VOG16831	26607	26888
	NODE_272_length_30278_cov_7.371505_48	PRJNA576217_D_vRhyme_bin_78_single_line	125641	125868	1	Others	hypothetical protein	None	26901	27128
	NODE_272_length_30278_cov_7.371505_49	PRJNA576217_D_vRhyme_bin_78_single_line	125837	127090	1	Viral Hallmark	int; integrase	K14059	27097	28350
	NODE_272_length_30278_cov_7.371505_50	PRJNA576217_D_vRhyme_bin_78_single_line	127306	127611	1	Others	hypothetical protein	None	28566	28871
	NODE_272_length_30278_cov_7.371505_51	PRJNA576217_D_vRhyme_bin_78_single_line	127780	128010	1	Others	hypothetical protein	None	29040	29270
	NODE_272_length_30278_cov_7.371505_52	PRJNA576217_D_vRhyme_bin_78_single_line	128007	128201	1	Others	hypothetical protein	None	29267	29461
	NODE_272_length_30278_cov_7.371505_53	PRJNA576217_D_vRhyme_bin_78_single_line	128194	128409	1	Others	hypothetical protein	None	29454	29669
	NODE_272_length_30278_cov_7.371505_54	PRJNA576217_D_vRhyme_bin_78_single_line	128417	128734	1	Others	hypothetical protein	None	29677	29994
	NODE_272_length_30278_cov_7.371505_55	PRJNA576217_D_vRhyme_bin_78_single_line	128731	128889	1	Others	hypothetical protein	None	29991	30149
	NLINK8	PRJNA576217_D_vRhyme_bin_78_single_line_N						N-Link
	NODE_2260_length_7658_cov_7.771538_1	PRJNA576217_D_vRhyme_bin_78_single_line	128890	129450	-1	Others	hypothetical protein	None	42	602
	NODE_2260_length_7658_cov_7.771538_2	PRJNA576217_D_vRhyme_bin_78_single_line	130118	131221	-1	Others	hypothetical protein	None	1270	2373
	NODE_2260_length_7658_cov_7.771538_3	PRJNA576217_D_vRhyme_bin_78_single_line	131223	132389	-1	Others	hypothetical protein	None	2375	3541
	NODE_2260_length_7658_cov_7.771538_4	PRJNA576217_D_vRhyme_bin_78_single_line	132574	134019	1	AMG	DNMT1, dcm; DNA (cytosine-5)-methyltransferase 1 [EC:2.1.1.37]	K00558	3726	5171
	NODE_2260_length_7658_cov_7.771538_5	PRJNA576217_D_vRhyme_bin_78_single_line	134065	135303	1	Viral Gene	MvaI/BcnI restriction endonuclease family	PF15515.6	5217	6455
	NODE_2260_length_7658_cov_7.771538_6	PRJNA576217_D_vRhyme_bin_78_single_line	135309	135554	-1	Viral Gene	hipB; HTH-type transcriptional regulator / antitoxin HipB	K15773	6461	6706
	NODE_2260_length_7658_cov_7.771538_7	PRJNA576217_D_vRhyme_bin_78_single_line	135653	136048	1	Others	hypothetical protein	None	6805	7200
	NODE_2260_length_7658_cov_7.771538_8	PRJNA576217_D_vRhyme_bin_78_single_line	136094	136504	1	Viral Gene	sp|Q05280|VG66_BPML5 Gene 66 protein	VOG01568	7246	7656
	NLINK9	PRJNA576217_D_vRhyme_bin_78_single_line_N						N-Link
	NODE_2573_length_7004_cov_6.419773_1	PRJNA576217_D_vRhyme_bin_78_single_line	136505	137770	-1	Others	hypothetical protein	None	370	1635
	NODE_2573_length_7004_cov_6.419773_2	PRJNA576217_D_vRhyme_bin_78_single_line	137803	138573	-1	Viral Gene	Protein of unknown function (DUF5131)	PF07505.11	1668	2438
	NODE_2573_length_7004_cov_6.419773_3	PRJNA576217_D_vRhyme_bin_78_single_line	138640	139242	-1	Others	hypothetical protein	None	2505	3107
	NODE_2573_length_7004_cov_6.419773_4	PRJNA576217_D_vRhyme_bin_78_single_line	139229	140218	-1	Viral Gene	K06905; uncharacterized protein	K06905	3094	4083
	NODE_2573_length_7004_cov_6.419773_5	PRJNA576217_D_vRhyme_bin_78_single_line	140222	140425	-1	Viral Hallmark	Phage Tail Protein X	PF05489.12	4087	4290
	NODE_2573_length_7004_cov_6.419773_6	PRJNA576217_D_vRhyme_bin_78_single_line	140425	140844	-1	Viral Gene	K06906; uncharacterized protein	K06906	4290	4709
	NODE_2573_length_7004_cov_6.419773_7	PRJNA576217_D_vRhyme_bin_78_single_line	140859	142955	-1	Others	hypothetical protein	None	4724	6820
	NODE_2573_length_7004_cov_6.419773_8	PRJNA576217_D_vRhyme_bin_78_single_line	143002	143139	1	Others	hypothetical protein	None	6867	7004
	NLINK10	PRJNA576217_D_vRhyme_bin_78_single_line_N						N-Link
	NODE_5602_length_3514_cov_8.483088_1	PRJNA576217_D_vRhyme_bin_78_single_line	143140	143472	-1	Others	hypothetical protein	None	53	385
	NODE_5602_length_3514_cov_8.483088_2	PRJNA576217_D_vRhyme_bin_78_single_line	143566	144054	-1	Others	hypothetical protein	None	479	967
	NODE_5602_length_3514_cov_8.483088_3	PRJNA576217_D_vRhyme_bin_78_single_line	144167	144451	-1	Others	hypothetical protein	None	1080	1364
	NODE_5602_length_3514_cov_8.483088_4	PRJNA576217_D_vRhyme_bin_78_single_line	144491	144682	-1	Others	hypothetical protein	None	1404	1595
	NODE_5602_length_3514_cov_8.483088_5	PRJNA576217_D_vRhyme_bin_78_single_line	144686	145369	-1	Viral Gene	dam; DNA adenine methylase [EC:2.1.1.72]	K06223	1599	2282
	NODE_5602_length_3514_cov_8.483088_6	PRJNA576217_D_vRhyme_bin_78_single_line	145618	146124	-1	Viral Gene	REFSEQ enoyl-CoA hydratase/carnithine racemase-like protein	VOG23788	2531	3037
	Ga0478965_02_1	Ga0478965_02	571	777	-1	Viral Gene	sp|P64435|YBCW_ECOLI Uncharacterized protein YbcW
	Ga0478965_02_2	Ga0478965_02	1063	1473	1	Viral Hallmark	REFSEQ putative envelope protein
	Ga0478965_02_3	Ga0478965_02	1763	2056	1	Viral Gene	sp|P19592|ISS_ECOLX Protein iss
	Ga0478965_02_4	Ga0478965_02	2088	2549	-1	Viral Gene	rzpD; prophage endopeptidase [EC:3.4.-.-]
	Ga0478965_02_5	Ga0478965_02	2546	3022	-1	Viral Gene	sp|P51771|ENLYS_BPP2 Endolysin
	Ga0478965_02_6	Ga0478965_02	4006	4629	-1	Viral Gene	sp|P76161|REQ2_ECOLI Prophage antitermination protein Q homolog QuuQ
	Ga0478965_02_7	Ga0478965_02	4626	5291	-1	K07314	pphB; serine/threonine protein phosphatase 2 [EC:3.1.3.16]
	Ga0478965_02_8	Ga0478965_02	5269	5475	-1	Viral Gene	Phage NinH protein
	Ga0478965_02_9	Ga0478965_02	5472	6083	-1	Viral Gene	Bacteriophage Lambda NinG protein
	Ga0478965_02_10	Ga0478965_02	6562	7434	-1	AMG	cysH; phosphoadenosine phosphosulfate reductase [EC:1.8.4.8 1.8.4.10]
	Ga0478965_02_11	Ga0478965_02	7431	7871	-1	Viral Gene	NinB protein
	Ga0478965_02_12	Ga0478965_02	7945	8235	-1	Viral Gene	sp|P03761|VREN_LAMBD Protein ren
	Ga0478965_02_13	Ga0478965_02	8232	8933	-1	Viral Gene	sp|P03689|VRPP_LAMBD Replication protein P
	Ga0478965_02_14	Ga0478965_02	8930	9829	-1	Viral Gene	Bacteriophage replication protein O
	Ga0478965_02_15	Ga0478965_02	9862	10155	-1	Viral Gene	Bacteriophage CII protein
	Ga0478965_02_16	Ga0478965_02	10274	10474	-1	Viral Gene	Cro
	Ga0478965_02_17	Ga0478965_02	10575	11288	1	Viral Gene	lexA; repressor LexA [EC:3.4.21.88]
	Ga0478965_02_18	Ga0478965_02	11401	12240	1	Viral Gene	sp|P68924|REXA_LAMBD Protein rexA
	Ga0478965_02_19	Ga0478965_02	12256	12690	1	Viral Gene	sp|P03759|REXB_LAMBD Protein rexB
	Ga0478965_02_20	Ga0478965_02	13155	13478	1	Viral Gene	sp|P03045|REGN_LAMBD Antitermination protein N
	Ga0478965_02_21	Ga0478965_02	13479	14018	-1	Viral Gene	Super-infection exclusion protein B
	Ga0478965_02_22	Ga0478965_02	14228	14428	1	Viral Gene	Antirestriction protein Ral
	Ga0478965_02_23	Ga0478965_02	14611	14979	1	Viral Gene	sp|P68657|EA10_ECOL6 Lambda prophage-derived protein ea10
	Ga0478965_02_24	Ga0478965_02	15052	15216	1	Viral Gene	sp|P03044|RPC3_LAMBD Protease inhibitor III
	Ga0478965_02_25	Ga0478965_02	15185	15328	1	Viral Gene	Bacteriophage lambda Kil protein
	Ga0478965_02_26	Ga0478965_02	15403	15699	1	Viral Gene	Host-nuclease inhibitor protein Gam
	Ga0478965_02_27	Ga0478965_02	15705	16490	1	Viral Gene	sp|P03698|VBET_LAMBD Recombination protein bet
	Ga0478965_02_28	Ga0478965_02	16487	17167	1	Viral Gene	E3.1.11.3; exodeoxyribonuclease (lambda-induced) [EC:3.1.11.3]
	Ga0478965_02_29	Ga0478965_02	17164	17346	1	Others	Protein of unknown function (DUF1317)
	Ga0478965_02_30	Ga0478965_02	17319	17510	1	Others	Protein of unknown function (DUF1382)
	Ga0478965_02_31	Ga0478965_02	18120	18668	1	Viral Gene	Ead/Ea22-like protein
	Ga0478965_02_32	Ga0478965_02	18860	19141	1	Viral Gene	sp|P03755|EA85_LAMBD Protein ea8.5
	Ga0478965_02_33	Ga0478965_02	19230	19397	1	Others	REFSEQ hypothetical protein
	Ga0478965_02_34	Ga0478965_02	19633	20703	1	Viral Gene	int; enterobacteria phage integrase [EC:2.7.7.- 3.1.-.-]
	Ga0478965_02_35	Ga0478965_02	21542	23119	1	Viral Gene	sp|P03754|EA59_LAMBD Protein ea59
	Ga0478965_02_36	Ga0478965_02	23116	24006	1	Viral Gene	sp|P03753|EA31_LAMBD Protein ea31
	Ga0478965_02_37	Ga0478965_02	24597	25829	1	Viral Gene	sp|P03752|EA47_LAMBD Protein ea47
	Ga0478965_02_38	Ga0478965_02	25958	26542	-1	Viral Hallmark	sp|P03740|TFA_LAMBD Tail fiber assembly protein
	Ga0478965_02_39	Ga0478965_02	26542	27486	-1	Viral Hallmark	REFSEQ putative tail fibers protein
	Ga0478965_02_40	Ga0478965_02	27660	28865	-1	Viral Hallmark	Prophage tail fibre N-terminal
	Ga0478965_02_41	Ga0478965_02	28930	29550	-1	Viral Gene	sp|Q56957|AIL_YERPS Attachment invasion locus protein
	Ga0478965_02_42	Ga0478965_02	29612	33010	-1	Viral Hallmark	sp|Q6QGE9|BPPB3_BPT5 Probable baseplate hub protein
	Ga0478965_02_43	Ga0478965_02	33071	33643	-1	Viral Hallmark	sp|O64334|TIPI_BPN15 Tail tip assembly protein I
	Ga0478965_02_44	Ga0478965_02	33640	34383	-1	AMG	mec; [CysO sulfur-carrier protein]-S-L-cysteine hydrolase [EC:3.13.1.6]
	Ga0478965_02_45	Ga0478965_02	34389	35087	-1	Viral Hallmark	Phage minor tail protein L
	Ga0478965_02_46	Ga0478965_02	35087	35416	-1	Viral Hallmark	Phage minor tail protein
	Ga0478965_02_47	Ga0478965_02	35413	37974	-1	Viral Hallmark	Prophage tail length tape measure protein
	Ga0478965_02_48	Ga0478965_02	37967	38401	-1	Viral Hallmark	sp|P03735|GT_LAMBD Tail assembly protein GT
	Ga0478965_02_49	Ga0478965_02	38383	38805	-1	Viral Hallmark	Bacteriophage lambda tail assembly chaperone, TAC, protein G
	Ga0478965_02_50	Ga0478965_02	38821	39561	-1	Viral Hallmark	Lambda phage tail tube protein, TTP
	Ga0478965_02_51	Ga0478965_02	39569	39964	-1	Viral Hallmark	sp|O64326|TTTP_BPN15 Tail tube terminator protein
	Ga0478965_02_52	Ga0478965_02	39961	40539	-1	Viral Hallmark	Prophage minor tail protein Z (GPZ)
	Ga0478965_02_53	Ga0478965_02	40551	40904	-1	Viral Hallmark	Phage Head-Tail Attachment
	Ga0478965_02_54	Ga0478965_02	40916	41314	-1	Viral Gene	sp|P03709|FI_LAMBD DNA-packaging protein FI
	Ga0478965_02_55	Ga0478965_02	41356	42381	-1	Viral Hallmark	Phage major capsid protein E
	Ga0478965_02_56	Ga0478965_02	42437	42769	-1	Viral Hallmark	sp|O64321|DECO7_BPN15 Putative decoration protein
	Ga0478965_02_57	Ga0478965_02	42779	44098	-1	Viral Hallmark	GPC; capsid assembly protease [EC:3.4.21.-]
	Ga0478965_02_58	Ga0478965_02	44079	45680	-1	Viral Hallmark	sp|P36272|PORTL_BPP21 Portal protein B
	Ga0478965_02_59	Ga0478965_02	45677	45883	-1	Viral Hallmark	gpW
	Ga0478965_02_60	Ga0478965_02	45880	47805	-1	Viral Hallmark	gpA; terminase, large subunit [EC:3.1.21.4]
	Ga0478965_02_61	Ga0478965_02	47780	48325	-1	Viral Gene	Phage DNA packaging protein Nu1
	NODE_44_length_12172_cov_7.765949_1	CUR21_CRL_A_vRhyme_bin_22_single_line	3	182	-1	Others	hypothetical protein	None	3	182
	NODE_44_length_12172_cov_7.765949_2	CUR21_CRL_A_vRhyme_bin_22_single_line	283	1155	-1	Viral Gene	sp|P00471|TYSY_BPT4 Thymidylate synthase	VOG00688	283	1155
	NODE_44_length_12172_cov_7.765949_3	CUR21_CRL_A_vRhyme_bin_22_single_line	1148	1453	-1	Others	hypothetical protein	None	1148	1453
	NODE_44_length_12172_cov_7.765949_4	CUR21_CRL_A_vRhyme_bin_22_single_line	1477	1962	-1	Others	hypothetical protein	None	1477	1962
	NODE_44_length_12172_cov_7.765949_5	CUR21_CRL_A_vRhyme_bin_22_single_line	2020	3624	-1	Viral Gene	groEL,HSPD1;chaperoninGroEL	K04077	2020	3624
	NODE_44_length_12172_cov_7.765949_6	CUR21_CRL_A_vRhyme_bin_22_single_line	3694	5199	-1	Viral Gene	sp|P00970|DNLI_BPT4 DNA ligase	VOG00079	3694	5199
	NODE_44_length_12172_cov_7.765949_7	CUR21_CRL_A_vRhyme_bin_22_single_line	5183	5620	-1	Others	hypothetical protein	None	5183	5620
	NODE_44_length_12172_cov_7.765949_8	CUR21_CRL_A_vRhyme_bin_22_single_line	5682	6977	-1	Viral Gene	sp|O31948|YONJ_BACSU SPBc2 prophage-derived uncharacterized protein YonJ	VOG00502	5682	6977
	NODE_44_length_12172_cov_7.765949_9	CUR21_CRL_A_vRhyme_bin_22_single_line	6990	8051	-1	Viral Gene	sp|P04520|PRIM_BPT4 DNA primase	VOG00056	6990	8051
	NODE_44_length_12172_cov_7.765949_10	CUR21_CRL_A_vRhyme_bin_22_single_line	8078	8749	-1	Viral Gene	REFSEQ hypothetical protein	VOG03554	8078	8749
	NODE_44_length_12172_cov_7.765949_11	CUR21_CRL_A_vRhyme_bin_22_single_line	8751	8984	-1	Others	hypothetical protein	None	8751	8984
	NODE_44_length_12172_cov_7.765949_12	CUR21_CRL_A_vRhyme_bin_22_single_line	8984	10339	-1	Viral Gene	sp|P08096|TOP2_SCHPO DNA topoisomerase	VOG00356	8984	10339
	NODE_44_length_12172_cov_7.765949_13	CUR21_CRL_A_vRhyme_bin_22_single_line	10339	10920	-1	Others	hypothetical protein	None	10339	10920
	NODE_44_length_12172_cov_7.765949_14	CUR21_CRL_A_vRhyme_bin_22_single_line	10920	12170	-1	Viral Gene	sp|P08096|TOP2_SCHPO DNA topoisomerase	VOG00356	10920	12170
	NLINK1	CUR21_CRL_A_vRhyme_bin_22_single_line_N						N-Link
	NODE_35_length_13467_cov_8.417387_1	CUR21_CRL_A_vRhyme_bin_22_single_line	12171	13064	1	Viral Hallmark	sp|P04535|CAPSH_BPT4 Major capsid protein	VOG02877	3	896
	NODE_35_length_13467_cov_8.417387_2	CUR21_CRL_A_vRhyme_bin_22_single_line	13129	13614	1	Others	hypothetical protein	None	961	1446
	NODE_35_length_13467_cov_8.417387_3	CUR21_CRL_A_vRhyme_bin_22_single_line	13623	14069	1	Viral Gene	sp|P04537|UVSY_BPT4 Recombination protein uvsY	VOG01503	1455	1901
	NODE_35_length_13467_cov_8.417387_4	CUR21_CRL_A_vRhyme_bin_22_single_line	14039	14773	1	Viral Gene	REFSEQ hypothetical protein	VOG01402	1871	2605
	NODE_35_length_13467_cov_8.417387_5	CUR21_CRL_A_vRhyme_bin_22_single_line	14818	16404	1	Viral Gene	sp|P20703|UVSW_BPT4 ATP-dependent DNA helicase uvsW	VOG00935	2650	4236
	NODE_35_length_13467_cov_8.417387_6	CUR21_CRL_A_vRhyme_bin_22_single_line	16401	16625	1	Others	hypothetical protein	None	4233	4457
	NODE_35_length_13467_cov_8.417387_7	CUR21_CRL_A_vRhyme_bin_22_single_line	16579	16908	-1	Others	hypothetical protein	None	4411	4740
	NODE_35_length_13467_cov_8.417387_8	CUR21_CRL_A_vRhyme_bin_22_single_line	17230	17598	1	Others	hypothetical protein	None	5062	5430
	NODE_35_length_13467_cov_8.417387_9	CUR21_CRL_A_vRhyme_bin_22_single_line	17705	18385	1	Viral Gene	sp|P04525|DPA5_BPT4 DNA polymerase clamp	VOG09774	5537	6217
	NODE_35_length_13467_cov_8.417387_10	CUR21_CRL_A_vRhyme_bin_22_single_line	18396	19364	1	Viral Gene	sp|P04526|DPA44_BPT4 Sliding-clamp-loader gp44 subunit	VOG01833	6228	7196
	NODE_35_length_13467_cov_8.417387_11	CUR21_CRL_A_vRhyme_bin_22_single_line	19367	19768	1	Viral Gene	sp|P04527|DPA62_BPT4 Sliding-clamp-loader gp44 subunit	VOG09773	7199	7600
	NODE_35_length_13467_cov_8.417387_12	CUR21_CRL_A_vRhyme_bin_22_single_line	19781	20350	1	Viral Gene	sp|Q5UR39|YL560_MIMIV Uncharacterized HNH endonuclease L560	VOG01184	7613	8182
	NODE_35_length_13467_cov_8.417387_13	CUR21_CRL_A_vRhyme_bin_22_single_line	20402	20926	1	Viral Gene	sp|P69626|REGA_BPT6 Translation repressor protein	VOG02657	8234	8758
	NODE_35_length_13467_cov_8.417387_14	CUR21_CRL_A_vRhyme_bin_22_single_line	20936	21487	1	Viral Gene	REFSEQ hypothetical protein	VOG03284	8768	9319
	NODE_35_length_13467_cov_8.417387_15	CUR21_CRL_A_vRhyme_bin_22_single_line	21561	23390	1	Viral Gene	sp|Q4JC68|XPD_SULAC ATP-dependent DNA helicase Saci_0192	VOG02209	9393	11222
	NODE_35_length_13467_cov_8.417387_16	CUR21_CRL_A_vRhyme_bin_22_single_line	23450	23776	1	Others	hypothetical protein	None	11282	11608
	NODE_35_length_13467_cov_8.417387_17	CUR21_CRL_A_vRhyme_bin_22_single_line	23780	24388	1	Others	hypothetical protein	None	11612	12220
	NODE_35_length_13467_cov_8.417387_18	CUR21_CRL_A_vRhyme_bin_22_single_line	24385	25152	-1	Viral Gene	REFSEQ hypothetical protein	VOG02201	12217	12984
	NODE_35_length_13467_cov_8.417387_19	CUR21_CRL_A_vRhyme_bin_22_single_line	25192	25635	1	Others	hypothetical protein	None	13024	13467
	NLINK2	CUR21_CRL_A_vRhyme_bin_22_single_line_N						N-Link
	NODE_79_length_10063_cov_7.586131_1	CUR21_CRL_A_vRhyme_bin_22_single_line	25636	30726	1	Others	hypothetical protein	None	3	5093
	NODE_79_length_10063_cov_7.586131_2	CUR21_CRL_A_vRhyme_bin_22_single_line	30803	31684	1	Others	hypothetical protein	None	5170	6051
	NODE_79_length_10063_cov_7.586131_3	CUR21_CRL_A_vRhyme_bin_22_single_line	31668	32810	1	Others	hypothetical protein	None	6035	7177
	NODE_79_length_10063_cov_7.586131_4	CUR21_CRL_A_vRhyme_bin_22_single_line	32819	35695	1	Viral Gene	REFSEQ hypothetical protein	VOG01969	7186	10062
	NLINK3	CUR21_CRL_A_vRhyme_bin_22_single_line_N						N-Link
	NODE_33_length_13701_cov_8.763447_1	CUR21_CRL_A_vRhyme_bin_22_single_line	35696	35953	-1	Others	hypothetical protein	None	1	258
	NODE_33_length_13701_cov_8.763447_2	CUR21_CRL_A_vRhyme_bin_22_single_line	35963	36277	-1	Others	hypothetical protein	None	268	582
	NODE_33_length_13701_cov_8.763447_3	CUR21_CRL_A_vRhyme_bin_22_single_line	36279	36470	-1	Others	hypothetical protein	None	584	775
	NODE_33_length_13701_cov_8.763447_4	CUR21_CRL_A_vRhyme_bin_22_single_line	36567	37109	-1	Others	hypothetical protein	None	872	1414
	NODE_33_length_13701_cov_8.763447_5	CUR21_CRL_A_vRhyme_bin_22_single_line	37171	37845	-1	Others	hypothetical protein	None	1476	2150
	NODE_33_length_13701_cov_8.763447_6	CUR21_CRL_A_vRhyme_bin_22_single_line	37952	38614	-1	Others	hypothetical protein	None	2257	2919
	NODE_33_length_13701_cov_8.763447_7	CUR21_CRL_A_vRhyme_bin_22_single_line	38686	39129	-1	Others	hypothetical protein	None	2991	3434
	NODE_33_length_13701_cov_8.763447_8	CUR21_CRL_A_vRhyme_bin_22_single_line	39119	39451	-1	Others	hypothetical protein	None	3424	3756
	NODE_33_length_13701_cov_8.763447_9	CUR21_CRL_A_vRhyme_bin_22_single_line	39454	39645	-1	Others	hypothetical protein	None	3759	3950
	NODE_33_length_13701_cov_8.763447_10	CUR21_CRL_A_vRhyme_bin_22_single_line	39655	40041	-1	Others	hypothetical protein	None	3960	4346
	NODE_33_length_13701_cov_8.763447_11	CUR21_CRL_A_vRhyme_bin_22_single_line	40034	40330	-1	Others	hypothetical protein	None	4339	4635
	NODE_33_length_13701_cov_8.763447_12	CUR21_CRL_A_vRhyme_bin_22_single_line	40333	40584	-1	Others	hypothetical protein	None	4638	4889
	NODE_33_length_13701_cov_8.763447_13	CUR21_CRL_A_vRhyme_bin_22_single_line	40654	40947	-1	Others	hypothetical protein	None	4959	5252
	NODE_33_length_13701_cov_8.763447_14	CUR21_CRL_A_vRhyme_bin_22_single_line	40947	41693	-1	Others	hypothetical protein	None	5252	5998
	NODE_33_length_13701_cov_8.763447_15	CUR21_CRL_A_vRhyme_bin_22_single_line	41696	41929	-1	Viral Gene	REFSEQ hypothetical protein	VOG03024	6001	6234
	NODE_33_length_13701_cov_8.763447_16	CUR21_CRL_A_vRhyme_bin_22_single_line	41874	42554	-1	Viral Gene	REFSEQ putative HD domain protein	VOG03349	6179	6859
	NODE_33_length_13701_cov_8.763447_17	CUR21_CRL_A_vRhyme_bin_22_single_line	42567	42869	-1	Others	hypothetical protein	None	6872	7174
	NODE_33_length_13701_cov_8.763447_18	CUR21_CRL_A_vRhyme_bin_22_single_line	42871	43002	-1	Others	hypothetical protein	None	7176	7307
	NODE_33_length_13701_cov_8.763447_19	CUR21_CRL_A_vRhyme_bin_22_single_line	43067	43297	-1	Others	hypothetical protein	None	7372	7602
	NODE_33_length_13701_cov_8.763447_20	CUR21_CRL_A_vRhyme_bin_22_single_line	43337	44710	-1	Viral Gene	tesA; acyl-CoA thioesterase I [EC:3.1.2.- 3.1.2.2 3.1.1.2 3.1.1.5]	K10804	7642	9015
	NODE_33_length_13701_cov_8.763447_21	CUR21_CRL_A_vRhyme_bin_22_single_line	44751	45026	-1	Others	hypothetical protein	None	9056	9331
	NODE_33_length_13701_cov_8.763447_22	CUR21_CRL_A_vRhyme_bin_22_single_line	45019	45285	-1	Others	hypothetical protein	None	9324	9590
	NODE_33_length_13701_cov_8.763447_23	CUR21_CRL_A_vRhyme_bin_22_single_line	45479	46171	-1	Others	hypothetical protein	None	9784	10476
	NODE_33_length_13701_cov_8.763447_24	CUR21_CRL_A_vRhyme_bin_22_single_line	46199	46387	-1	Others	hypothetical protein	None	10504	10692
	NODE_33_length_13701_cov_8.763447_25	CUR21_CRL_A_vRhyme_bin_22_single_line	46387	46686	-1	Others	hypothetical protein	None	10692	10991
	NODE_33_length_13701_cov_8.763447_26	CUR21_CRL_A_vRhyme_bin_22_single_line	46695	46940	-1	Others	hypothetical protein	None	11000	11245
	NODE_33_length_13701_cov_8.763447_27	CUR21_CRL_A_vRhyme_bin_22_single_line	46937	47185	-1	Others	hypothetical protein	None	11242	11490
	NODE_33_length_13701_cov_8.763447_28	CUR21_CRL_A_vRhyme_bin_22_single_line	47300	47620	1	Others	hypothetical protein	None	11605	11925
	NODE_33_length_13701_cov_8.763447_29	CUR21_CRL_A_vRhyme_bin_22_single_line	47613	47894	1	Others	hypothetical protein	None	11918	12199
	NODE_33_length_13701_cov_8.763447_30	CUR21_CRL_A_vRhyme_bin_22_single_line	47891	48184	1	Others	hypothetical protein	None	12196	12489
	NODE_33_length_13701_cov_8.763447_31	CUR21_CRL_A_vRhyme_bin_22_single_line	48181	48771	1	Viral Gene	sp|P06855|KIPN_BPT4 Polynucleotide kinase	VOG00073	12486	13076
	NODE_33_length_13701_cov_8.763447_32	CUR21_CRL_A_vRhyme_bin_22_single_line	48849	49184	1	Others	hypothetical protein	None	13154	13489
	NODE_33_length_13701_cov_8.763447_33	CUR21_CRL_A_vRhyme_bin_22_single_line	49194	49394	1	Others	hypothetical protein	None	13499	13699
	NLINK4	CUR21_CRL_A_vRhyme_bin_22_single_line_N						N-Link
	NODE_136_length_7854_cov_10.034876_1	CUR21_CRL_A_vRhyme_bin_22_single_line	49395	49694	-1	Others	hypothetical protein	None	1	300
	NODE_136_length_7854_cov_10.034876_2	CUR21_CRL_A_vRhyme_bin_22_single_line	49706	49999	-1	Others	hypothetical protein	None	312	605
	NODE_136_length_7854_cov_10.034876_3	CUR21_CRL_A_vRhyme_bin_22_single_line	50009	50293	-1	Others	hypothetical protein	None	615	899
	NODE_136_length_7854_cov_10.034876_4	CUR21_CRL_A_vRhyme_bin_22_single_line	50410	50715	-1	Others	hypothetical protein	None	1016	1321
	NODE_136_length_7854_cov_10.034876_5	CUR21_CRL_A_vRhyme_bin_22_single_line	50712	51590	-1	Others	hypothetical protein	None	1318	2196
	NODE_136_length_7854_cov_10.034876_6	CUR21_CRL_A_vRhyme_bin_22_single_line	51587	51907	-1	Others	hypothetical protein	None	2193	2513
	NODE_136_length_7854_cov_10.034876_7	CUR21_CRL_A_vRhyme_bin_22_single_line	51918	52229	-1	Others	hypothetical protein	None	2524	2835
	NODE_136_length_7854_cov_10.034876_8	CUR21_CRL_A_vRhyme_bin_22_single_line	52305	52865	-1	Others	hypothetical protein	None	2911	3471
	NODE_136_length_7854_cov_10.034876_9	CUR21_CRL_A_vRhyme_bin_22_single_line	52874	53122	-1	Others	hypothetical protein	None	3480	3728
	NODE_136_length_7854_cov_10.034876_10	CUR21_CRL_A_vRhyme_bin_22_single_line	53197	53727	-1	Others	hypothetical protein	None	3803	4333
	NODE_136_length_7854_cov_10.034876_11	CUR21_CRL_A_vRhyme_bin_22_single_line	53724	54455	-1	Others	hypothetical protein	None	4330	5061
	NODE_136_length_7854_cov_10.034876_12	CUR21_CRL_A_vRhyme_bin_22_single_line	54525	54710	-1	Others	hypothetical protein	None	5131	5316
	NODE_136_length_7854_cov_10.034876_13	CUR21_CRL_A_vRhyme_bin_22_single_line	54719	54814	-1	Others	hypothetical protein	None	5325	5420
	NODE_136_length_7854_cov_10.034876_14	CUR21_CRL_A_vRhyme_bin_22_single_line	54897	55037	-1	Others	hypothetical protein	None	5503	5643
	NODE_136_length_7854_cov_10.034876_15	CUR21_CRL_A_vRhyme_bin_22_single_line	55037	55237	-1	Others	hypothetical protein	None	5643	5843
	NODE_136_length_7854_cov_10.034876_16	CUR21_CRL_A_vRhyme_bin_22_single_line	55224	55436	-1	Others	hypothetical protein	None	5830	6042
	NODE_136_length_7854_cov_10.034876_17	CUR21_CRL_A_vRhyme_bin_22_single_line	55500	55694	-1	Others	hypothetical protein	None	6106	6300
	NODE_136_length_7854_cov_10.034876_18	CUR21_CRL_A_vRhyme_bin_22_single_line	55681	56094	-1	Others	hypothetical protein	None	6287	6700
	NODE_136_length_7854_cov_10.034876_19	CUR21_CRL_A_vRhyme_bin_22_single_line	56100	57161	-1	Viral Gene	REFSEQ hypothetical protein	VOG01856	6706	7767
	NLINK5	CUR21_CRL_A_vRhyme_bin_22_single_line_N						N-Link
	NODE_1465_length_2111_cov_7.226167_1	CUR21_CRL_A_vRhyme_bin_22_single_line	57162	57422	-1	Others	hypothetical protein	None	1	261
	NODE_1465_length_2111_cov_7.226167_2	CUR21_CRL_A_vRhyme_bin_22_single_line	57511	58185	-1	Viral Gene	REFSEQ hypothetical protein	VOG00018	350	1024
	NODE_1465_length_2111_cov_7.226167_3	CUR21_CRL_A_vRhyme_bin_22_single_line	58237	58470	-1	Others	hypothetical protein	None	1076	1309
	NODE_1465_length_2111_cov_7.226167_4	CUR21_CRL_A_vRhyme_bin_22_single_line	58479	58796	-1	Others	hypothetical protein	None	1318	1635
	NODE_1465_length_2111_cov_7.226167_5	CUR21_CRL_A_vRhyme_bin_22_single_line	58789	59271	-1	Others	hypothetical protein	None	1628	2110
	NLINK6	CUR21_CRL_A_vRhyme_bin_22_single_line_N						N-Link
	NODE_112_length_8868_cov_7.393396_1	CUR21_CRL_A_vRhyme_bin_22_single_line	59272	61386	1	Viral Gene	REFSEQ hypothetical protein	VOG01969	1	2115
	NODE_112_length_8868_cov_7.393396_2	CUR21_CRL_A_vRhyme_bin_22_single_line	61418	61606	1	Others	hypothetical protein	None	2147	2335
	NODE_112_length_8868_cov_7.393396_3	CUR21_CRL_A_vRhyme_bin_22_single_line	61596	62375	1	Viral Hallmark	sp|P11110|NECK1_BPT4 Neck protein gp13	VOG00947	2325	3104
	NODE_112_length_8868_cov_7.393396_4	CUR21_CRL_A_vRhyme_bin_22_single_line	62456	63163	1	Viral Hallmark	sp|P11111|NECK2_BPT4 Neck protein gp14	VOG09808	3185	3892
	NODE_112_length_8868_cov_7.393396_5	CUR21_CRL_A_vRhyme_bin_22_single_line	63163	63897	1	Viral Hallmark	sp|P11112|COMPL_BPT4 Tail completion protein gp15	VOG09809	3892	4626
	NODE_112_length_8868_cov_7.393396_6	CUR21_CRL_A_vRhyme_bin_22_single_line	63902	64549	1	Viral Hallmark	sp|P17311|TERS_BPT4 Terminase, small subunit	VOG03528	4631	5278
	NODE_112_length_8868_cov_7.393396_7	CUR21_CRL_A_vRhyme_bin_22_single_line	64558	66318	1	Viral Hallmark	sp|P17312|TERL_BPT4 Terminase, large subunit	VOG00991	5287	7047
	NODE_112_length_8868_cov_7.393396_8	CUR21_CRL_A_vRhyme_bin_22_single_line	66357	68138	1	Viral Hallmark	sp|P13332|TSP_BPT4 Tail sheath protein	VOG00295	7086	8867
	NLINK7	CUR21_CRL_A_vRhyme_bin_22_single_line_N						N-Link
	NODE_145_length_7381_cov_6.463145_1	CUR21_CRL_A_vRhyme_bin_22_single_line	68139	68327	-1	Others	hypothetical protein	None	1	189
	NODE_145_length_7381_cov_6.463145_2	CUR21_CRL_A_vRhyme_bin_22_single_line	68336	69475	-1	Others	hypothetical protein	None	198	1337
	NODE_145_length_7381_cov_6.463145_3	CUR21_CRL_A_vRhyme_bin_22_single_line	69565	70236	-1	AMG	sp|Q1RHI6|QUED_RICBR 6-carboxy-5,6,7,8-tetrahydropterin synthase	VOG01126	1427	2098
	NODE_145_length_7381_cov_6.463145_4	CUR21_CRL_A_vRhyme_bin_22_single_line	70336	71310	-1	AMG	sp|Q9ZCV2|QUEE_RICPR 7-carboxy-7-deazaguanine synthase	VOG03363	2198	3172
	NODE_145_length_7381_cov_6.463145_5	CUR21_CRL_A_vRhyme_bin_22_single_line	71340	71690	-1	Others	hypothetical protein	None	3202	3552
	NODE_145_length_7381_cov_6.463145_6	CUR21_CRL_A_vRhyme_bin_22_single_line	71690	72400	-1	Others	hypothetical protein	None	3552	4262
	NODE_145_length_7381_cov_6.463145_7	CUR21_CRL_A_vRhyme_bin_22_single_line	72486	73031	1	Others	hypothetical protein	None	4348	4893
	NODE_145_length_7381_cov_6.463145_8	CUR21_CRL_A_vRhyme_bin_22_single_line	72994	73335	-1	Others	hypothetical protein	None	4856	5197
	NODE_145_length_7381_cov_6.463145_9	CUR21_CRL_A_vRhyme_bin_22_single_line	73322	73993	-1	Others	hypothetical protein	None	5184	5855
	NODE_145_length_7381_cov_6.463145_10	CUR21_CRL_A_vRhyme_bin_22_single_line	73986	74423	-1	Others	hypothetical protein	None	5848	6285
	NODE_145_length_7381_cov_6.463145_11	CUR21_CRL_A_vRhyme_bin_22_single_line	74425	75072	-1	Viral Gene	sp|P13309|Y06D_BPT4 Uncharacterized 17.5 kDa protein in tk-vs intergenic region	VOG00247	6287	6934
	NODE_145_length_7381_cov_6.463145_12	CUR21_CRL_A_vRhyme_bin_22_single_line	75076	75294	-1	Others	hypothetical protein	None	6938	7156
	NODE_145_length_7381_cov_6.463145_13	CUR21_CRL_A_vRhyme_bin_22_single_line	75284	75517	-1	Others	hypothetical protein	None	7146	7379
	NLINK8	CUR21_CRL_A_vRhyme_bin_22_single_line_N						N-Link
	NODE_52_length_11587_cov_7.048994_1	CUR21_CRL_A_vRhyme_bin_22_single_line	75518	76225	1	AMG	GCH1, folE; GTP cyclohydrolase IA [EC:3.5.4.16]	K01495	166	873
	NODE_52_length_11587_cov_7.048994_2	CUR21_CRL_A_vRhyme_bin_22_single_line	76276	76662	1	Viral Gene	REFSEQ hypothetical protein	VOG23941	924	1310
	NODE_52_length_11587_cov_7.048994_3	CUR21_CRL_A_vRhyme_bin_22_single_line	76662	76937	1	Others	hypothetical protein	None	1310	1585
	NODE_52_length_11587_cov_7.048994_4	CUR21_CRL_A_vRhyme_bin_22_single_line	77045	77380	1	Others	hypothetical protein	None	1693	2028
	NODE_52_length_11587_cov_7.048994_5	CUR21_CRL_A_vRhyme_bin_22_single_line	77380	78609	1	Others	hypothetical protein	None	2028	3257
	NODE_52_length_11587_cov_7.048994_6	CUR21_CRL_A_vRhyme_bin_22_single_line	78611	79201	1	Others	hypothetical protein	None	3259	3849
	NODE_52_length_11587_cov_7.048994_7	CUR21_CRL_A_vRhyme_bin_22_single_line	79198	79719	1	Viral Gene	sp|P24518|NADR_SALTY Trifunctional NAD biosynthesis/regulator protein NadR	VOG00154	3846	4367
	NODE_52_length_11587_cov_7.048994_8	CUR21_CRL_A_vRhyme_bin_22_single_line	79716	80666	1	Others	hypothetical protein	None	4364	5314
	NODE_52_length_11587_cov_7.048994_9	CUR21_CRL_A_vRhyme_bin_22_single_line	80660	81289	1	Viral Gene	sp|Q7Y4Y9|DNMK_BPR69 Deoxynucleotide monophosphate kinase	VOG00517	5308	5937
	NODE_52_length_11587_cov_7.048994_10	CUR21_CRL_A_vRhyme_bin_22_single_line	81298	84432	1	Viral Gene	sp|Q38087|DPOL_BPR69 DNA-directed DNA polymerase	VOG00109	5946	9080
	NODE_52_length_11587_cov_7.048994_11	CUR21_CRL_A_vRhyme_bin_22_single_line	84436	84957	1	Others	hypothetical protein	None	9084	9605
	NODE_52_length_11587_cov_7.048994_12	CUR21_CRL_A_vRhyme_bin_22_single_line	85095	85394	1	Others	hypothetical protein	None	9743	10042
	NODE_52_length_11587_cov_7.048994_13	CUR21_CRL_A_vRhyme_bin_22_single_line	85398	85931	1	Viral Gene	sp|P20331|ENLYS_BPT3 Endolysin	VOG00699	10046	10579
	NODE_52_length_11587_cov_7.048994_14	CUR21_CRL_A_vRhyme_bin_22_single_line	86037	86798	1	Viral Gene	rpoS; RNA polymerase nonessential primary-like sigma factor	K03087	10685	11446
	NODE_52_length_11587_cov_7.048994_15	CUR21_CRL_A_vRhyme_bin_22_single_line	86851	86937	1	Others	hypothetical protein	None	11499	11585
	NLINK9	CUR21_CRL_A_vRhyme_bin_22_single_line_N						N-Link
	NODE_17_length_16875_cov_7.818966_1	CUR21_CRL_A_vRhyme_bin_22_single_line	86938	88815	-1	Others	hypothetical protein	None	2	1879
	NODE_17_length_16875_cov_7.818966_2	CUR21_CRL_A_vRhyme_bin_22_single_line	88817	90565	-1	Viral Hallmark	sp|P19060|BP06_BPT4 Baseplate wedge protein gp6	VOG01144	1881	3629
	NODE_17_length_16875_cov_7.818966_3	CUR21_CRL_A_vRhyme_bin_22_single_line	91054	91224	1	Others	hypothetical protein	None	4118	4288
	NODE_17_length_16875_cov_7.818966_4	CUR21_CRL_A_vRhyme_bin_22_single_line	91849	91944	1	Others	hypothetical protein	None	4913	5008
	NODE_17_length_16875_cov_7.818966_5	CUR21_CRL_A_vRhyme_bin_22_single_line	92254	92709	1	Others	hypothetical protein	None	5318	5773
	NODE_17_length_16875_cov_7.818966_6	CUR21_CRL_A_vRhyme_bin_22_single_line	92766	93134	-1	Viral Hallmark	sp|P09425|BP25_BPT4 Baseplate wedge protein gp25	VOG00326	5830	6198
	NODE_17_length_16875_cov_7.818966_7	CUR21_CRL_A_vRhyme_bin_22_single_line	93144	100028	-1	Viral Gene	COL2A; collagen, type II, alpha	K19719	6208	13092
	NODE_17_length_16875_cov_7.818966_8	CUR21_CRL_A_vRhyme_bin_22_single_line	100025	100195	-1	Viral Gene	REFSEQ hypothetical protein	VOG00810	13089	13259
	NODE_17_length_16875_cov_7.818966_9	CUR21_CRL_A_vRhyme_bin_22_single_line	100195	100941	-1	Viral Hallmark	sp|P17173|TAP51_BPT4 Baseplate hub assembly protein gp51	VOG00981	13259	14005
	NODE_17_length_16875_cov_7.818966_10	CUR21_CRL_A_vRhyme_bin_22_single_line	101016	101534	1	Others	hypothetical protein	None	14080	14598
	NODE_17_length_16875_cov_7.818966_11	CUR21_CRL_A_vRhyme_bin_22_single_line	101589	102026	1	Others	hypothetical protein	None	14653	15090
	NODE_17_length_16875_cov_7.818966_12	CUR21_CRL_A_vRhyme_bin_22_single_line	102016	102459	1	Others	hypothetical protein	None	15080	15523
	NODE_17_length_16875_cov_7.818966_13	CUR21_CRL_A_vRhyme_bin_22_single_line	102468	103340	1	Others	hypothetical protein	None	15532	16404
	NODE_17_length_16875_cov_7.818966_14	CUR21_CRL_A_vRhyme_bin_22_single_line	103337	103597	1	Others	hypothetical protein	None	16401	16661
	NODE_17_length_16875_cov_7.818966_15	CUR21_CRL_A_vRhyme_bin_22_single_line	103594	103809	1	Others	hypothetical protein	None	16658	16873
	NLINK10	CUR21_CRL_A_vRhyme_bin_22_single_line_N						N-Link
	NODE_89_length_9740_cov_8.111616_1	CUR21_CRL_A_vRhyme_bin_22_single_line	103810	104322	-1	Viral Hallmark	sp|P15075|VG50_BPT4 Head completion protein Gp50	VOG00771	89	601
	NODE_89_length_9740_cov_8.111616_2	CUR21_CRL_A_vRhyme_bin_22_single_line	104386	105417	1	Viral Hallmark	sp|P13339|BP48_BPT4 Baseplate tail-tube junction protein gp48	VOG09814	665	1696
	NODE_89_length_9740_cov_8.111616_3	CUR21_CRL_A_vRhyme_bin_22_single_line	105417	105953	1	Viral Hallmark	sp|P16011|BP53_BPT4 Baseplate wedge protein gp53	VOG02524	1696	2232
	NODE_89_length_9740_cov_8.111616_4	CUR21_CRL_A_vRhyme_bin_22_single_line	105946	107118	1	Viral Hallmark	sp|P17172|BP27_BPT4 Baseplate central spike complex protein gp27	VOG00537	2225	3397
	NODE_89_length_9740_cov_8.111616_5	CUR21_CRL_A_vRhyme_bin_22_single_line	107126	108790	1	Viral Gene	REFSEQ hypothetical protein	VOG03138	3405	5069
	NODE_89_length_9740_cov_8.111616_6	CUR21_CRL_A_vRhyme_bin_22_single_line	108825	109502	-1	Viral Hallmark	sp|P15076|DNAPR_BPT4 Terminal DNA protecting protein	VOG02569	5104	5781
	NODE_89_length_9740_cov_8.111616_7	CUR21_CRL_A_vRhyme_bin_22_single_line	109550	110509	1	Viral Hallmark	sp|P13333|TUBE_BPT4 Tail tube protein gp19	VOG00064	5829	6788
	NODE_89_length_9740_cov_8.111616_8	CUR21_CRL_A_vRhyme_bin_22_single_line	110549	111667	-1	Viral Hallmark	sp|P09035|VHED_BPT2 Single-stranded DNA-binding protein (Fragment)	VOG02465	6828	7946
	NODE_89_length_9740_cov_8.111616_9	CUR21_CRL_A_vRhyme_bin_22_single_line	111760	111978	-1	Others	hypothetical protein	None	8039	8257
	NODE_89_length_9740_cov_8.111616_10	CUR21_CRL_A_vRhyme_bin_22_single_line	111975	112211	-1	Viral Hallmark	Phage late-transcription coactivator	PF16805.5	8254	8490
	NODE_89_length_9740_cov_8.111616_11	CUR21_CRL_A_vRhyme_bin_22_single_line	112204	112449	-1	Viral Gene	REFSEQ hypothetical protein	VOG17849	8483	8728
	NODE_89_length_9740_cov_8.111616_12	CUR21_CRL_A_vRhyme_bin_22_single_line	112623	113081	-1	Others	hypothetical protein	None	8902	9360
	NODE_89_length_9740_cov_8.111616_13	CUR21_CRL_A_vRhyme_bin_22_single_line	113060	113461	-1	Viral Gene	sp|P13004|YLYS_BPPHV Uncharacterized protein near lysin gene (Fragment)	VOG00069	9339	9740
	NLINK11	CUR21_CRL_A_vRhyme_bin_22_single_line_N						N-Link
	NODE_712_length_3152_cov_8.063287_1	CUR21_CRL_A_vRhyme_bin_22_single_line	113462	113869	1	Viral Hallmark	sp|P15075|VG50_BPT4 Head completion protein Gp50	VOG00771	2	409
	NODE_712_length_3152_cov_8.063287_2	CUR21_CRL_A_vRhyme_bin_22_single_line	113866	114459	-1	Viral Gene	sp|Q5UR39|YL560_MIMIV Uncharacterized HNH endonuclease L560	VOG01184	406	999
	NODE_712_length_3152_cov_8.063287_3	CUR21_CRL_A_vRhyme_bin_22_single_line	114461	115108	-1	Viral Hallmark	sp|P13342|VG59_BPT4 Protein Gp59	VOG03369	1001	1648
	NODE_712_length_3152_cov_8.063287_4	CUR21_CRL_A_vRhyme_bin_22_single_line	115108	115461	-1	Others	hypothetical protein	None	1648	2001
	NODE_712_length_3152_cov_8.063287_5	CUR21_CRL_A_vRhyme_bin_22_single_line	115493	115798	-1	Others	hypothetical protein	None	2033	2338
	NODE_712_length_3152_cov_8.063287_6	CUR21_CRL_A_vRhyme_bin_22_single_line	115795	115947	-1	Others	hypothetical protein	None	2335	2487
	NODE_712_length_3152_cov_8.063287_7	CUR21_CRL_A_vRhyme_bin_22_single_line	115922	116338	-1	Others	hypothetical protein	None	2462	2878
	NODE_712_length_3152_cov_8.063287_8	CUR21_CRL_A_vRhyme_bin_22_single_line	116437	116610	1	Others	hypothetical protein	None	2977	3150
	NLINK12	CUR21_CRL_A_vRhyme_bin_22_single_line_N						N-Link
	NODE_480_length_4041_cov_6.959860_1	CUR21_CRL_A_vRhyme_bin_22_single_line	116611	116796	-1	Others	hypothetical protein	None	3	188
	NODE_480_length_4041_cov_6.959860_2	CUR21_CRL_A_vRhyme_bin_22_single_line	116783	117235	-1	Others	hypothetical protein	None	175	627
	NODE_480_length_4041_cov_6.959860_3	CUR21_CRL_A_vRhyme_bin_22_single_line	117286	119700	-1	Viral Gene	sp|P04522|EXO2_BPT4 Exonuclease subunit	VOG00654	678	3092
	NODE_480_length_4041_cov_6.959860_4	CUR21_CRL_A_vRhyme_bin_22_single_line	119690	120649	-1	Viral Gene	sp|P04521|EXO1_BPT4 Exonuclease subunit	VOG01045	3082	4041
	NLINK13	CUR21_CRL_A_vRhyme_bin_22_single_line_N						N-Link
	NODE_294_length_5200_cov_8.379009_1	CUR21_CRL_A_vRhyme_bin_22_single_line	120650	121195	1	Others	hypothetical protein	None	3	548
	NODE_294_length_5200_cov_8.379009_2	CUR21_CRL_A_vRhyme_bin_22_single_line	121182	121799	1	Others	hypothetical protein	None	535	1152
	NODE_294_length_5200_cov_8.379009_3	CUR21_CRL_A_vRhyme_bin_22_single_line	121808	122953	1	Viral Gene	sp|P04529|UVSX_BPT4 Recombination and repair protein	VOG01109	1161	2306
	NODE_294_length_5200_cov_8.379009_4	CUR21_CRL_A_vRhyme_bin_22_single_line	122994	123299	1	Viral Gene	REFSEQ hypothetical protein	VOG11888	2347	2652
	NODE_294_length_5200_cov_8.379009_5	CUR21_CRL_A_vRhyme_bin_22_single_line	123302	124705	1	Viral Gene	sp|P04530|VG41_BPT4 ATP-dependent helicase 41	VOG00557	2655	4058
	NODE_294_length_5200_cov_8.379009_6	CUR21_CRL_A_vRhyme_bin_22_single_line	124735	125148	1	Viral Gene	sp|P13320|DSBA_BPT4 Double-stranded DNA-binding protein	VOG01475	4088	4501
	NODE_294_length_5200_cov_8.379009_7	CUR21_CRL_A_vRhyme_bin_22_single_line	125171	125611	1	Others	hypothetical protein	None	4524	4964
	NODE_294_length_5200_cov_8.379009_8	CUR21_CRL_A_vRhyme_bin_22_single_line	125621	125845	1	Others	hypothetical protein	None	4974	5198
	PRJNA525179_B_SRR8664773_NODE_243_length_42316_cov_22.365207_1	PRJNA525179_B_SRR8664773_NODE_243_length_42316_cov_22.365207	150	1256	-1	Viral Gene	sp|O10330|VLF1_NPVOP Very late expression factor 1
	PRJNA525179_B_SRR8664773_NODE_243_length_42316_cov_22.365207_2	PRJNA525179_B_SRR8664773_NODE_243_length_42316_cov_22.365207	1462	1725	-1	Others	hypothetical protein
	PRJNA525179_B_SRR8664773_NODE_243_length_42316_cov_22.365207_3	PRJNA525179_B_SRR8664773_NODE_243_length_42316_cov_22.365207	1730	2059	-1	Others	hypothetical protein
	PRJNA525179_B_SRR8664773_NODE_243_length_42316_cov_22.365207_4	PRJNA525179_B_SRR8664773_NODE_243_length_42316_cov_22.365207	2063	2452	-1	Others	hypothetical protein
	PRJNA525179_B_SRR8664773_NODE_243_length_42316_cov_22.365207_5	PRJNA525179_B_SRR8664773_NODE_243_length_42316_cov_22.365207	2449	2859	-1	Others	hypothetical protein
	PRJNA525179_B_SRR8664773_NODE_243_length_42316_cov_22.365207_6	PRJNA525179_B_SRR8664773_NODE_243_length_42316_cov_22.365207	2856	3467	-1	Others	K06952; uncharacterized protein
	PRJNA525179_B_SRR8664773_NODE_243_length_42316_cov_22.365207_7	PRJNA525179_B_SRR8664773_NODE_243_length_42316_cov_22.365207	3464	3727	-1	Others	hypothetical protein
	PRJNA525179_B_SRR8664773_NODE_243_length_42316_cov_22.365207_8	PRJNA525179_B_SRR8664773_NODE_243_length_42316_cov_22.365207	3724	4071	-1	Others	hypothetical protein
	PRJNA525179_B_SRR8664773_NODE_243_length_42316_cov_22.365207_9	PRJNA525179_B_SRR8664773_NODE_243_length_42316_cov_22.365207	4082	4870	-1	AMG	cysH; phosphoadenosine phosphosulfate reductase [EC:1.8.4.8 1.8.4.10]
	PRJNA525179_B_SRR8664773_NODE_243_length_42316_cov_22.365207_10	PRJNA525179_B_SRR8664773_NODE_243_length_42316_cov_22.365207	5585	6214	-1	Viral Gene	sp|P03034|RPC1_LAMBD Repressor protein cI
	PRJNA525179_B_SRR8664773_NODE_243_length_42316_cov_22.365207_11	PRJNA525179_B_SRR8664773_NODE_243_length_42316_cov_22.365207	6625	7107	1	Others	hypothetical protein
	PRJNA525179_B_SRR8664773_NODE_243_length_42316_cov_22.365207_12	PRJNA525179_B_SRR8664773_NODE_243_length_42316_cov_22.365207	7107	7376	1	Others	hypothetical protein
	PRJNA525179_B_SRR8664773_NODE_243_length_42316_cov_22.365207_13	PRJNA525179_B_SRR8664773_NODE_243_length_42316_cov_22.365207	7376	7963	1	Cell Cycle Regulator	gcrA; GcrA cell cycle regulator
	PRJNA525179_B_SRR8664773_NODE_243_length_42316_cov_22.365207_14	PRJNA525179_B_SRR8664773_NODE_243_length_42316_cov_22.365207	7960	8193	1	Others	hypothetical protein
	PRJNA525179_B_SRR8664773_NODE_243_length_42316_cov_22.365207_15	PRJNA525179_B_SRR8664773_NODE_243_length_42316_cov_22.365207	8204	8611	1	Others	hypothetical protein
	PRJNA525179_B_SRR8664773_NODE_243_length_42316_cov_22.365207_16	PRJNA525179_B_SRR8664773_NODE_243_length_42316_cov_22.365207	8682	8999	1	Others	hypothetical protein
	PRJNA525179_B_SRR8664773_NODE_243_length_42316_cov_22.365207_17	PRJNA525179_B_SRR8664773_NODE_243_length_42316_cov_22.365207	8996	9361	1	Others	hypothetical protein
	PRJNA525179_B_SRR8664773_NODE_243_length_42316_cov_22.365207_18	PRJNA525179_B_SRR8664773_NODE_243_length_42316_cov_22.365207	9390	9593	1	Others	hypothetical protein
	PRJNA525179_B_SRR8664773_NODE_243_length_42316_cov_22.365207_19	PRJNA525179_B_SRR8664773_NODE_243_length_42316_cov_22.365207	9597	10736	1	Viral Gene	dnaN; DNA polymerase III subunit beta [EC:2.7.7.7]
	PRJNA525179_B_SRR8664773_NODE_243_length_42316_cov_22.365207_20	PRJNA525179_B_SRR8664773_NODE_243_length_42316_cov_22.365207	10960	11970	1	Viral Gene	sp|A6WWI2|MTB1_OCHA4 Modification methylase BabI
	PRJNA525179_B_SRR8664773_NODE_243_length_42316_cov_22.365207_21	PRJNA525179_B_SRR8664773_NODE_243_length_42316_cov_22.365207	11960	12436	1	Viral Gene	Bacterial dnaA protein helix-turn-helix
	PRJNA525179_B_SRR8664773_NODE_243_length_42316_cov_22.365207_22	PRJNA525179_B_SRR8664773_NODE_243_length_42316_cov_22.365207	12501	15101	1	Viral Gene	sp|P10277|PRIM_BPP4 Putative P4-specific DNA primase
	PRJNA525179_B_SRR8664773_NODE_243_length_42316_cov_22.365207_23	PRJNA525179_B_SRR8664773_NODE_243_length_42316_cov_22.365207	15361	16044	1	Others	hypothetical protein
	PRJNA525179_B_SRR8664773_NODE_243_length_42316_cov_22.365207_24	PRJNA525179_B_SRR8664773_NODE_243_length_42316_cov_22.365207	16801	17346	1	Viral Hallmark	Phage terminase, small subunit
	PRJNA525179_B_SRR8664773_NODE_243_length_42316_cov_22.365207_25	PRJNA525179_B_SRR8664773_NODE_243_length_42316_cov_22.365207	17350	18927	1	Viral Hallmark	Phage Terminase
	PRJNA525179_B_SRR8664773_NODE_243_length_42316_cov_22.365207_26	PRJNA525179_B_SRR8664773_NODE_243_length_42316_cov_22.365207	18936	20186	1	Viral Hallmark	Phage portal protein
	PRJNA525179_B_SRR8664773_NODE_243_length_42316_cov_22.365207_27	PRJNA525179_B_SRR8664773_NODE_243_length_42316_cov_22.365207	20176	21060	1	Viral Gene	sp|A3N1T0|CLPP_ACTP2 ATP-dependent Clp protease proteolytic subunit
	PRJNA525179_B_SRR8664773_NODE_243_length_42316_cov_22.365207_28	PRJNA525179_B_SRR8664773_NODE_243_length_42316_cov_22.365207	21057	22475	1	Viral Hallmark	Phage capsid family
	PRJNA525179_B_SRR8664773_NODE_243_length_42316_cov_22.365207_29	PRJNA525179_B_SRR8664773_NODE_243_length_42316_cov_22.365207	22570	23040	1	Others	hypothetical protein
	PRJNA525179_B_SRR8664773_NODE_243_length_42316_cov_22.365207_30	PRJNA525179_B_SRR8664773_NODE_243_length_42316_cov_22.365207	23133	23462	1	Others	hypothetical protein
	PRJNA525179_B_SRR8664773_NODE_243_length_42316_cov_22.365207_31	PRJNA525179_B_SRR8664773_NODE_243_length_42316_cov_22.365207	23636	23941	1	Others	REFSEQ hypothetical protein
	PRJNA525179_B_SRR8664773_NODE_243_length_42316_cov_22.365207_32	PRJNA525179_B_SRR8664773_NODE_243_length_42316_cov_22.365207	23953	24567	1	Others	hypothetical protein
	PRJNA525179_B_SRR8664773_NODE_243_length_42316_cov_22.365207_33	PRJNA525179_B_SRR8664773_NODE_243_length_42316_cov_22.365207	24588	24746	1	Others	hypothetical protein
	PRJNA525179_B_SRR8664773_NODE_243_length_42316_cov_22.365207_34	PRJNA525179_B_SRR8664773_NODE_243_length_42316_cov_22.365207	24737	25366	1	Viral Hallmark	sp|Q6QGD9|HCP_BPT5 Head completion protein
	PRJNA525179_B_SRR8664773_NODE_243_length_42316_cov_22.365207_35	PRJNA525179_B_SRR8664773_NODE_243_length_42316_cov_22.365207	25363	25701	1	Viral Hallmark	sp|O48446|HCP16_BPSPP Head completion protein gp16
	PRJNA525179_B_SRR8664773_NODE_243_length_42316_cov_22.365207_36	PRJNA525179_B_SRR8664773_NODE_243_length_42316_cov_22.365207	25864	26298	1	Others	REFSEQ hypothetical protein
	PRJNA525179_B_SRR8664773_NODE_243_length_42316_cov_22.365207_37	PRJNA525179_B_SRR8664773_NODE_243_length_42316_cov_22.365207	26291	26674	1	Viral Hallmark	sp|O48448|COMPL_BPSPP Tail completion protein gp17
	PRJNA525179_B_SRR8664773_NODE_243_length_42316_cov_22.365207_38	PRJNA525179_B_SRR8664773_NODE_243_length_42316_cov_22.365207	27602	28063	1	Viral Gene	sp|P85503|STRU3_BPPAJ Structural protein 3
	PRJNA525179_B_SRR8664773_NODE_243_length_42316_cov_22.365207_39	PRJNA525179_B_SRR8664773_NODE_243_length_42316_cov_22.365207	28060	28527	1	Others	hypothetical protein
	PRJNA525179_B_SRR8664773_NODE_243_length_42316_cov_22.365207_40	PRJNA525179_B_SRR8664773_NODE_243_length_42316_cov_22.365207	28640	30262	1	Others	REFSEQ hypothetical protein
	PRJNA525179_B_SRR8664773_NODE_243_length_42316_cov_22.365207_41	PRJNA525179_B_SRR8664773_NODE_243_length_42316_cov_22.365207	30264	30620	1	Others	REFSEQ hypothetical protein
	PRJNA525179_B_SRR8664773_NODE_243_length_42316_cov_22.365207_42	PRJNA525179_B_SRR8664773_NODE_243_length_42316_cov_22.365207	30617	31090	1	Others	REFSEQ hypothetical protein
	PRJNA525179_B_SRR8664773_NODE_243_length_42316_cov_22.365207_43	PRJNA525179_B_SRR8664773_NODE_243_length_42316_cov_22.365207	31112	31420	1	Others	hypothetical protein
	PRJNA525179_B_SRR8664773_NODE_243_length_42316_cov_22.365207_44	PRJNA525179_B_SRR8664773_NODE_243_length_42316_cov_22.365207	31417	31821	1	Others	REFSEQ hypothetical protein
	PRJNA525179_B_SRR8664773_NODE_243_length_42316_cov_22.365207_45	PRJNA525179_B_SRR8664773_NODE_243_length_42316_cov_22.365207	31814	32188	1	Others	hypothetical protein
	PRJNA525179_B_SRR8664773_NODE_243_length_42316_cov_22.365207_46	PRJNA525179_B_SRR8664773_NODE_243_length_42316_cov_22.365207	32185	35907	1	Others	REFSEQ hypothetical protein
	PRJNA525179_B_SRR8664773_NODE_243_length_42316_cov_22.365207_47	PRJNA525179_B_SRR8664773_NODE_243_length_42316_cov_22.365207	35910	36902	1	Viral Hallmark	REFSEQ putative tail collar protein
	PRJNA525179_B_SRR8664773_NODE_243_length_42316_cov_22.365207_48	PRJNA525179_B_SRR8664773_NODE_243_length_42316_cov_22.365207	36904	37710	1	Others	hypothetical protein
	PRJNA525179_B_SRR8664773_NODE_243_length_42316_cov_22.365207_49	PRJNA525179_B_SRR8664773_NODE_243_length_42316_cov_22.365207	38470	38706	1	Others	hypothetical protein
	PRJNA525179_B_SRR8664773_NODE_243_length_42316_cov_22.365207_50	PRJNA525179_B_SRR8664773_NODE_243_length_42316_cov_22.365207	38769	39593	1	Others	REFSEQ hypothetical protein
	PRJNA525179_B_SRR8664773_NODE_243_length_42316_cov_22.365207_51	PRJNA525179_B_SRR8664773_NODE_243_length_42316_cov_22.365207	39635	40207	1	Others	hypothetical protein
	PRJNA525179_B_SRR8664773_NODE_243_length_42316_cov_22.365207_52	PRJNA525179_B_SRR8664773_NODE_243_length_42316_cov_22.365207	40300	40647	1	Others	hypothetical protein
	PRJNA525179_B_SRR8664773_NODE_243_length_42316_cov_22.365207_53	PRJNA525179_B_SRR8664773_NODE_243_length_42316_cov_22.365207	40758	41405	-1	Others	hypothetical protein
	PRJNA525179_B_SRR8664773_NODE_243_length_42316_cov_22.365207_54	PRJNA525179_B_SRR8664773_NODE_243_length_42316_cov_22.365207	41672	42082	-1	Others	hypothetical protein
	PRJNA757245_A_SRR18532172_NODE_13_length_156801_cov_12.366076_fragment_1_1	PRJNA757245_A_SRR18532172_NODE_13_length_156801_cov_12.366076_fragment_1	1	291	-1	Viral Gene	'Cold-shock' DNA-binding domain
	PRJNA757245_A_SRR18532172_NODE_13_length_156801_cov_12.366076_fragment_1_2	PRJNA757245_A_SRR18532172_NODE_13_length_156801_cov_12.366076_fragment_1	524	1255	1	Viral Gene	short chain dehydrogenase
	PRJNA757245_A_SRR18532172_NODE_13_length_156801_cov_12.366076_fragment_1_3	PRJNA757245_A_SRR18532172_NODE_13_length_156801_cov_12.366076_fragment_1	1438	1893	1	VF	VFG045566gbYP_096368_lpg2359_Dot/Icm_type_IV_secretion_system_effector_Dot/Icm_VF0156_Legionella_pneumophila_subsp._pneumophila_str._Philadelphia_1
	PRJNA757245_A_SRR18532172_NODE_13_length_156801_cov_12.366076_fragment_1_4	PRJNA757245_A_SRR18532172_NODE_13_length_156801_cov_12.366076_fragment_1	1979	3262	1	Viral Gene	tRNA synthetase class II core domain (G, H, P, S and T)
	PRJNA757245_A_SRR18532172_NODE_13_length_156801_cov_12.366076_fragment_1_5	PRJNA757245_A_SRR18532172_NODE_13_length_156801_cov_12.366076_fragment_1	3433	4413	1	Sulfur Cycling	Sulfotransferase domain
	PRJNA757245_A_SRR18532172_NODE_13_length_156801_cov_12.366076_fragment_1_6	PRJNA757245_A_SRR18532172_NODE_13_length_156801_cov_12.366076_fragment_1	4805	5278	1	Others	hypothetical protein
	PRJNA757245_A_SRR18532172_NODE_13_length_156801_cov_12.366076_fragment_1_7	PRJNA757245_A_SRR18532172_NODE_13_length_156801_cov_12.366076_fragment_1	5411	6868	-1	Others	hypothetical protein
	PRJNA757245_A_SRR18532172_NODE_13_length_156801_cov_12.366076_fragment_1_8	PRJNA757245_A_SRR18532172_NODE_13_length_156801_cov_12.366076_fragment_1	7136	9109	-1	Others	REFSEQ hypothetical protein
	PRJNA757245_A_SRR18532172_NODE_13_length_156801_cov_12.366076_fragment_1_9	PRJNA757245_A_SRR18532172_NODE_13_length_156801_cov_12.366076_fragment_1	9106	9258	-1	Others	hypothetical protein
	PRJNA757245_A_SRR18532172_NODE_13_length_156801_cov_12.366076_fragment_1_10	PRJNA757245_A_SRR18532172_NODE_13_length_156801_cov_12.366076_fragment_1	9255	9725	-1	Others	hypothetical protein
	PRJNA757245_A_SRR18532172_NODE_13_length_156801_cov_12.366076_fragment_1_11	PRJNA757245_A_SRR18532172_NODE_13_length_156801_cov_12.366076_fragment_1	9709	12195	-1	Others	hypothetical protein
	PRJNA757245_A_SRR18532172_NODE_13_length_156801_cov_12.366076_fragment_1_12	PRJNA757245_A_SRR18532172_NODE_13_length_156801_cov_12.366076_fragment_1	12201	12581	-1	Others	REFSEQ hypothetical protein
	PRJNA757245_A_SRR18532172_NODE_13_length_156801_cov_12.366076_fragment_1_13	PRJNA757245_A_SRR18532172_NODE_13_length_156801_cov_12.366076_fragment_1	12583	13389	-1	Others	hypothetical protein
	PRJNA757245_A_SRR18532172_NODE_13_length_156801_cov_12.366076_fragment_1_14	PRJNA757245_A_SRR18532172_NODE_13_length_156801_cov_12.366076_fragment_1	13386	13817	-1	Others	hypothetical protein
	PRJNA757245_A_SRR18532172_NODE_13_length_156801_cov_12.366076_fragment_1_15	PRJNA757245_A_SRR18532172_NODE_13_length_156801_cov_12.366076_fragment_1	13775	14545	-1	Viral Gene	sp|P29538|MTH1_HAEPA Modification methylase HpaI
	PRJNA757245_A_SRR18532172_NODE_13_length_156801_cov_12.366076_fragment_1_16	PRJNA757245_A_SRR18532172_NODE_13_length_156801_cov_12.366076_fragment_1	14542	15798	-1	Others	hypothetical protein
	PRJNA757245_A_SRR18532172_NODE_13_length_156801_cov_12.366076_fragment_1_17	PRJNA757245_A_SRR18532172_NODE_13_length_156801_cov_12.366076_fragment_1	15791	16201	-1	Others	hypothetical protein
	PRJNA757245_A_SRR18532172_NODE_13_length_156801_cov_12.366076_fragment_1_18	PRJNA757245_A_SRR18532172_NODE_13_length_156801_cov_12.366076_fragment_1	16201	16557	-1	Others	hypothetical protein
	PRJNA757245_A_SRR18532172_NODE_13_length_156801_cov_12.366076_fragment_1_19	PRJNA757245_A_SRR18532172_NODE_13_length_156801_cov_12.366076_fragment_1	16570	17307	-1	Others	hypothetical protein
	PRJNA757245_A_SRR18532172_NODE_13_length_156801_cov_12.366076_fragment_1_20	PRJNA757245_A_SRR18532172_NODE_13_length_156801_cov_12.366076_fragment_1	17342	17749	-1	Viral Hallmark	REFSEQ gp11
	PRJNA757245_A_SRR18532172_NODE_13_length_156801_cov_12.366076_fragment_1_21	PRJNA757245_A_SRR18532172_NODE_13_length_156801_cov_12.366076_fragment_1	17749	17955	-1	Others	hypothetical protein
	PRJNA757245_A_SRR18532172_NODE_13_length_156801_cov_12.366076_fragment_1_22	PRJNA757245_A_SRR18532172_NODE_13_length_156801_cov_12.366076_fragment_1	17955	18311	-1	Others	hypothetical protein
	PRJNA757245_A_SRR18532172_NODE_13_length_156801_cov_12.366076_fragment_1_23	PRJNA757245_A_SRR18532172_NODE_13_length_156801_cov_12.366076_fragment_1	18364	18777	-1	Others	hypothetical protein
	PRJNA757245_A_SRR18532172_NODE_13_length_156801_cov_12.366076_fragment_1_24	PRJNA757245_A_SRR18532172_NODE_13_length_156801_cov_12.366076_fragment_1	18944	19378	-1	Others	Protein of unknown function (DUF1320)
	PRJNA757245_A_SRR18532172_NODE_13_length_156801_cov_12.366076_fragment_1_25	PRJNA757245_A_SRR18532172_NODE_13_length_156801_cov_12.366076_fragment_1	19484	20434	-1	Viral Hallmark	REFSEQ major capsid protein
	PRJNA757245_A_SRR18532172_NODE_13_length_156801_cov_12.366076_fragment_1_26	PRJNA757245_A_SRR18532172_NODE_13_length_156801_cov_12.366076_fragment_1	20464	21591	-1	Viral Gene	sp|O05073|VPI_HAEIN Mu-like prophage FluMu I protein
	PRJNA757245_A_SRR18532172_NODE_13_length_156801_cov_12.366076_fragment_1_27	PRJNA757245_A_SRR18532172_NODE_13_length_156801_cov_12.366076_fragment_1	21725	22114	1	Others	hypothetical protein
	PRJNA757245_A_SRR18532172_NODE_13_length_156801_cov_12.366076_fragment_1_28	PRJNA757245_A_SRR18532172_NODE_13_length_156801_cov_12.366076_fragment_1	22111	22368	1	Others	hypothetical protein
	PRJNA757245_A_SRR18532172_NODE_13_length_156801_cov_12.366076_fragment_1_29	PRJNA757245_A_SRR18532172_NODE_13_length_156801_cov_12.366076_fragment_1	22361	22792	1	Others	hypothetical protein
	PRJNA757245_A_SRR18532172_NODE_13_length_156801_cov_12.366076_fragment_1_30	PRJNA757245_A_SRR18532172_NODE_13_length_156801_cov_12.366076_fragment_1	22776	24230	1	Viral Gene	sp|P17312|TERL_BPT4 Terminase, large subunit
	PRJNA757245_A_SRR18532172_NODE_13_length_156801_cov_12.366076_fragment_1_31	PRJNA757245_A_SRR18532172_NODE_13_length_156801_cov_12.366076_fragment_1	24231	25547	1	Others	Protein of unknown function (DUF935)
	PRJNA757245_A_SRR18532172_NODE_13_length_156801_cov_12.366076_fragment_1_32	PRJNA757245_A_SRR18532172_NODE_13_length_156801_cov_12.366076_fragment_1	25844	26404	1	Viral Gene	sp|P44226|VPF_HAEIN Mu-like prophage FluMu F protein
	PRJNA757245_A_SRR18532172_NODE_13_length_156801_cov_12.366076_fragment_1_33	PRJNA757245_A_SRR18532172_NODE_13_length_156801_cov_12.366076_fragment_1	26401	26889	1	Viral Hallmark	sp|P36934|VPS_BPP2 Tail completion protein S
	PRJNA757245_A_SRR18532172_NODE_13_length_156801_cov_12.366076_fragment_1_34	PRJNA757245_A_SRR18532172_NODE_13_length_156801_cov_12.366076_fragment_1	27018	27647	1	Others	hypothetical protein
	PRJNA757245_A_SRR18532172_NODE_13_length_156801_cov_12.366076_fragment_1_35	PRJNA757245_A_SRR18532172_NODE_13_length_156801_cov_12.366076_fragment_1	27711	28232	-1	Others	hypothetical protein
	PRJNA757245_A_SRR18532172_NODE_13_length_156801_cov_12.366076_fragment_1_36	PRJNA757245_A_SRR18532172_NODE_13_length_156801_cov_12.366076_fragment_1	28278	28595	-1	Others	hypothetical protein
	PRJNA757245_A_SRR18532172_NODE_13_length_156801_cov_12.366076_fragment_1_37	PRJNA757245_A_SRR18532172_NODE_13_length_156801_cov_12.366076_fragment_1	28567	29022	-1	Others	Protein of unknown function (DUF1018)
	PRJNA757245_A_SRR18532172_NODE_13_length_156801_cov_12.366076_fragment_1_38	PRJNA757245_A_SRR18532172_NODE_13_length_156801_cov_12.366076_fragment_1	29022	29546	-1	Viral Hallmark	Bacteriophage Mu Gam like protein
	PRJNA757245_A_SRR18532172_NODE_13_length_156801_cov_12.366076_fragment_1_39	PRJNA757245_A_SRR18532172_NODE_13_length_156801_cov_12.366076_fragment_1	29595	29855	-1	Others	hypothetical protein
	PRJNA757245_A_SRR18532172_NODE_13_length_156801_cov_12.366076_fragment_1_40	PRJNA757245_A_SRR18532172_NODE_13_length_156801_cov_12.366076_fragment_1	29855	30076	-1	Others	hypothetical protein
	PRJNA757245_A_SRR18532172_NODE_13_length_156801_cov_12.366076_fragment_1_41	PRJNA757245_A_SRR18532172_NODE_13_length_156801_cov_12.366076_fragment_1	30073	31029	-1	Viral Gene	sp|P03763|TARGB_BPMU ATP-dependent target DNA activator B
	PRJNA757245_A_SRR18532172_NODE_13_length_156801_cov_12.366076_fragment_1_42	PRJNA757245_A_SRR18532172_NODE_13_length_156801_cov_12.366076_fragment_1	31050	31613	-1	Others	hypothetical protein
	PRJNA757245_A_SRR18532172_NODE_13_length_156801_cov_12.366076_fragment_1_43	PRJNA757245_A_SRR18532172_NODE_13_length_156801_cov_12.366076_fragment_1	31610	31975	-1	Others	hypothetical protein
	PRJNA757245_A_SRR18532172_NODE_13_length_156801_cov_12.366076_fragment_1_44	PRJNA757245_A_SRR18532172_NODE_13_length_156801_cov_12.366076_fragment_1	31975	32292	-1	Others	hypothetical protein
	PRJNA757245_A_SRR18532172_NODE_13_length_156801_cov_12.366076_fragment_1_45	PRJNA757245_A_SRR18532172_NODE_13_length_156801_cov_12.366076_fragment_1	32292	32654	-1	Others	hypothetical protein
	PRJNA757245_A_SRR18532172_NODE_13_length_156801_cov_12.366076_fragment_1_46	PRJNA757245_A_SRR18532172_NODE_13_length_156801_cov_12.366076_fragment_1	32669	32890	-1	Others	hypothetical protein
	PRJNA757245_A_SRR18532172_NODE_13_length_156801_cov_12.366076_fragment_1_47	PRJNA757245_A_SRR18532172_NODE_13_length_156801_cov_12.366076_fragment_1	33059	35197	-1	Viral Gene	sp|P16942|T629_SHISO Transposase for insertion sequence element IS629
	PRJNA757245_A_SRR18532172_NODE_13_length_156801_cov_12.366076_fragment_1_48	PRJNA757245_A_SRR18532172_NODE_13_length_156801_cov_12.366076_fragment_1	35202	35459	-1	Others	hypothetical protein
	PRJNA757245_A_SRR18532172_NODE_13_length_156801_cov_12.366076_fragment_1_49	PRJNA757245_A_SRR18532172_NODE_13_length_156801_cov_12.366076_fragment_1	35511	35702	1	Others	hypothetical protein
	PRJNA757245_A_SRR18532172_NODE_13_length_156801_cov_12.366076_fragment_1_50	PRJNA757245_A_SRR18532172_NODE_13_length_156801_cov_12.366076_fragment_1	35707	35946	-1	Others	hypothetical protein
	PRJNA757245_A_SRR18532172_NODE_13_length_156801_cov_12.366076_fragment_1_51	PRJNA757245_A_SRR18532172_NODE_13_length_156801_cov_12.366076_fragment_1	36021	36758	1	Viral Gene	sp|P03034|RPC1_LAMBD Repressor protein cI
	PRJNA757245_A_SRR18532172_NODE_13_length_156801_cov_12.366076_fragment_1_52	PRJNA757245_A_SRR18532172_NODE_13_length_156801_cov_12.366076_fragment_1	36878	38386	-1	Viral Gene	Type III restriction enzyme, res subunit
	PRJNA757245_A_SRR18532172_NODE_13_length_156801_cov_12.366076_fragment_1_53	PRJNA757245_A_SRR18532172_NODE_13_length_156801_cov_12.366076_fragment_1	38383	39417	-1	Putative VF	Virulence protein RhuM family
	PRJNA757245_A_SRR18532172_NODE_13_length_156801_cov_12.366076_fragment_1_54	PRJNA757245_A_SRR18532172_NODE_13_length_156801_cov_12.366076_fragment_1	39427	41370	-1	Viral Gene	DNA methylase
	PRJNA757245_A_SRR18532172_NODE_13_length_156801_cov_12.366076_fragment_1_55	PRJNA757245_A_SRR18532172_NODE_13_length_156801_cov_12.366076_fragment_1	41637	42710	-1	Viral Gene	alpha/beta hydrolase fold
	PRJNA757245_A_SRR18532172_NODE_13_length_156801_cov_12.366076_fragment_1_56	PRJNA757245_A_SRR18532172_NODE_13_length_156801_cov_12.366076_fragment_1	42885	44171	-1	Cys/Met Metabolism	Cys/Met metabolism PLP-dependent enzyme
	PRJNA757245_A_SRR18532172_NODE_13_length_156801_cov_12.366076_fragment_1_57	PRJNA757245_A_SRR18532172_NODE_13_length_156801_cov_12.366076_fragment_1	44200	44625	-1	Others	hypothetical protein
	PRJNA757245_A_SRR18532172_NODE_13_length_156801_cov_12.366076_fragment_1_58	PRJNA757245_A_SRR18532172_NODE_13_length_156801_cov_12.366076_fragment_1	44774	45841	1	Viral Gene	Fic/DOC family
	PRJNA757245_A_SRR18532172_NODE_13_length_156801_cov_12.366076_fragment_1_59	PRJNA757245_A_SRR18532172_NODE_13_length_156801_cov_12.366076_fragment_1	45860	45964	1	Others	hypothetical protein
	PRJNA757245_A_SRR18532172_NODE_13_length_156801_cov_12.366076_fragment_1_60	PRJNA757245_A_SRR18532172_NODE_13_length_156801_cov_12.366076_fragment_1	46080	47417	1	Viral Gene	16S rRNA methyltransferase RsmB/F
	PRJNA757245_A_SRR18532172_NODE_13_length_156801_cov_12.366076_fragment_1_61	PRJNA757245_A_SRR18532172_NODE_13_length_156801_cov_12.366076_fragment_1	47562	48476	1	Viral Hallmark	Phage integrase family
	PRJNA757245_A_SRR18532172_NODE_13_length_156801_cov_12.366076_fragment_1_62	PRJNA757245_A_SRR18532172_NODE_13_length_156801_cov_12.366076_fragment_1	48664	50073	-1	Viral Gene	tRNA-splicing ligase RtcB
	LIQF01000020.1_Marinomonas_fungiae_strain_JCM_18476_DSM_18476_20,_whole_genome_shotgun_sequence_1	LIQF01000020.1_Marinomonas_fungiae_strain_JCM_18476_DSM_18476_20,_whole_genome_shotgun_sequence	3	215	1	Viral Gene	sp|P0CE62|INH15_ECOLI Transposase InsH for insertion sequence element IS5-15
	LIQF01000020.1_Marinomonas_fungiae_strain_JCM_18476_DSM_18476_20,_whole_genome_shotgun_sequence_10	LIQF01000020.1_Marinomonas_fungiae_strain_JCM_18476_DSM_18476_20,_whole_genome_shotgun_sequence	7299	7607	-1	Others	hypothetical protein
	LIQF01000020.1_Marinomonas_fungiae_strain_JCM_18476_DSM_18476_20,_whole_genome_shotgun_sequence_11	LIQF01000020.1_Marinomonas_fungiae_strain_JCM_18476_DSM_18476_20,_whole_genome_shotgun_sequence	7607	7819	-1	Viral Gene	sp|P41039|YBII_ECOLI Uncharacterized protein YbiI
	LIQF01000020.1_Marinomonas_fungiae_strain_JCM_18476_DSM_18476_20,_whole_genome_shotgun_sequence_12	LIQF01000020.1_Marinomonas_fungiae_strain_JCM_18476_DSM_18476_20,_whole_genome_shotgun_sequence	7823	8305	-1	Viral Gene	Holin of 3TMs, for gene-transfer release
	LIQF01000020.1_Marinomonas_fungiae_strain_JCM_18476_DSM_18476_20,_whole_genome_shotgun_sequence_13	LIQF01000020.1_Marinomonas_fungiae_strain_JCM_18476_DSM_18476_20,_whole_genome_shotgun_sequence	8302	8775	-1	Viral Gene	sp|P20331|ENLYS_BPT3 Endolysin
	LIQF01000020.1_Marinomonas_fungiae_strain_JCM_18476_DSM_18476_20,_whole_genome_shotgun_sequence_14	LIQF01000020.1_Marinomonas_fungiae_strain_JCM_18476_DSM_18476_20,_whole_genome_shotgun_sequence	8894	9340	-1	Others	REFSEQ hypothetical protein
	LIQF01000020.1_Marinomonas_fungiae_strain_JCM_18476_DSM_18476_20,_whole_genome_shotgun_sequence_15	LIQF01000020.1_Marinomonas_fungiae_strain_JCM_18476_DSM_18476_20,_whole_genome_shotgun_sequence	9380	9826	-1	Others	hypothetical protein
	LIQF01000020.1_Marinomonas_fungiae_strain_JCM_18476_DSM_18476_20,_whole_genome_shotgun_sequence_16	LIQF01000020.1_Marinomonas_fungiae_strain_JCM_18476_DSM_18476_20,_whole_genome_shotgun_sequence	10314	10625	-1	VF	VFG045470gbAAM75247_cylR2_cytolysin_regulator_R2_Cytolysin_VF0356_Enterococcus_faecalis_str._MMH594
	LIQF01000020.1_Marinomonas_fungiae_strain_JCM_18476_DSM_18476_20,_whole_genome_shotgun_sequence_17	LIQF01000020.1_Marinomonas_fungiae_strain_JCM_18476_DSM_18476_20,_whole_genome_shotgun_sequence	10666	10815	-1	Others	hypothetical protein
	LIQF01000020.1_Marinomonas_fungiae_strain_JCM_18476_DSM_18476_20,_whole_genome_shotgun_sequence_18	LIQF01000020.1_Marinomonas_fungiae_strain_JCM_18476_DSM_18476_20,_whole_genome_shotgun_sequence	10775	10966	-1	Others	hypothetical protein
	LIQF01000020.1_Marinomonas_fungiae_strain_JCM_18476_DSM_18476_20,_whole_genome_shotgun_sequence_19	LIQF01000020.1_Marinomonas_fungiae_strain_JCM_18476_DSM_18476_20,_whole_genome_shotgun_sequence	11204	11542	1	Others	hypothetical protein
	LIQF01000020.1_Marinomonas_fungiae_strain_JCM_18476_DSM_18476_20,_whole_genome_shotgun_sequence_2	LIQF01000020.1_Marinomonas_fungiae_strain_JCM_18476_DSM_18476_20,_whole_genome_shotgun_sequence	314	625	-1	Others	hypothetical protein
	LIQF01000020.1_Marinomonas_fungiae_strain_JCM_18476_DSM_18476_20,_whole_genome_shotgun_sequence_20	LIQF01000020.1_Marinomonas_fungiae_strain_JCM_18476_DSM_18476_20,_whole_genome_shotgun_sequence	11588	11773	1	Others	hypothetical protein
	LIQF01000020.1_Marinomonas_fungiae_strain_JCM_18476_DSM_18476_20,_whole_genome_shotgun_sequence_21	LIQF01000020.1_Marinomonas_fungiae_strain_JCM_18476_DSM_18476_20,_whole_genome_shotgun_sequence	11766	12173	-1	Viral Gene	sp|P24796|GEMA_BPD10 GemA protein
	LIQF01000020.1_Marinomonas_fungiae_strain_JCM_18476_DSM_18476_20,_whole_genome_shotgun_sequence_22	LIQF01000020.1_Marinomonas_fungiae_strain_JCM_18476_DSM_18476_20,_whole_genome_shotgun_sequence	12158	12382	-1	Others	hypothetical protein
	LIQF01000020.1_Marinomonas_fungiae_strain_JCM_18476_DSM_18476_20,_whole_genome_shotgun_sequence_23	LIQF01000020.1_Marinomonas_fungiae_strain_JCM_18476_DSM_18476_20,_whole_genome_shotgun_sequence	12430	12876	-1	Others	REFSEQ hypothetical protein
	LIQF01000020.1_Marinomonas_fungiae_strain_JCM_18476_DSM_18476_20,_whole_genome_shotgun_sequence_24	LIQF01000020.1_Marinomonas_fungiae_strain_JCM_18476_DSM_18476_20,_whole_genome_shotgun_sequence	12873	13070	-1	Others	hypothetical protein
	LIQF01000020.1_Marinomonas_fungiae_strain_JCM_18476_DSM_18476_20,_whole_genome_shotgun_sequence_25	LIQF01000020.1_Marinomonas_fungiae_strain_JCM_18476_DSM_18476_20,_whole_genome_shotgun_sequence	13079	13702	-1	Others	REFSEQ hypothetical protein
	LIQF01000020.1_Marinomonas_fungiae_strain_JCM_18476_DSM_18476_20,_whole_genome_shotgun_sequence_26	LIQF01000020.1_Marinomonas_fungiae_strain_JCM_18476_DSM_18476_20,_whole_genome_shotgun_sequence	13692	13997	-1	Others	hypothetical protein
	LIQF01000020.1_Marinomonas_fungiae_strain_JCM_18476_DSM_18476_20,_whole_genome_shotgun_sequence_27	LIQF01000020.1_Marinomonas_fungiae_strain_JCM_18476_DSM_18476_20,_whole_genome_shotgun_sequence	13987	14352	-1	Others	REFSEQ hypothetical protein
	LIQF01000020.1_Marinomonas_fungiae_strain_JCM_18476_DSM_18476_20,_whole_genome_shotgun_sequence_28	LIQF01000020.1_Marinomonas_fungiae_strain_JCM_18476_DSM_18476_20,_whole_genome_shotgun_sequence	14349	14978	-1	Others	REFSEQ hypothetical protein
	LIQF01000020.1_Marinomonas_fungiae_strain_JCM_18476_DSM_18476_20,_whole_genome_shotgun_sequence_29	LIQF01000020.1_Marinomonas_fungiae_strain_JCM_18476_DSM_18476_20,_whole_genome_shotgun_sequence	14981	15703	-1	Viral Gene	sp|P03763|TARGB_BPMU ATP-dependent target DNA activator B
	LIQF01000020.1_Marinomonas_fungiae_strain_JCM_18476_DSM_18476_20,_whole_genome_shotgun_sequence_3	LIQF01000020.1_Marinomonas_fungiae_strain_JCM_18476_DSM_18476_20,_whole_genome_shotgun_sequence	612	1256	-1	Others	Domain of unknown function (DUF4145)
	LIQF01000020.1_Marinomonas_fungiae_strain_JCM_18476_DSM_18476_20,_whole_genome_shotgun_sequence_30	LIQF01000020.1_Marinomonas_fungiae_strain_JCM_18476_DSM_18476_20,_whole_genome_shotgun_sequence	15716	17815	-1	Viral Gene	sp|P16942|T629_SHISO Transposase for insertion sequence element IS629
	LIQF01000020.1_Marinomonas_fungiae_strain_JCM_18476_DSM_18476_20,_whole_genome_shotgun_sequence_31	LIQF01000020.1_Marinomonas_fungiae_strain_JCM_18476_DSM_18476_20,_whole_genome_shotgun_sequence	17905	18384	-1	Viral Gene	sp|P75976|YMFL_ECOLI Uncharacterized protein YmfL
	LIQF01000020.1_Marinomonas_fungiae_strain_JCM_18476_DSM_18476_20,_whole_genome_shotgun_sequence_32	LIQF01000020.1_Marinomonas_fungiae_strain_JCM_18476_DSM_18476_20,_whole_genome_shotgun_sequence	18482	18748	-1	Viral Gene	ner, nlp, sfsB; Ner family transcriptional regulator
	LIQF01000020.1_Marinomonas_fungiae_strain_JCM_18476_DSM_18476_20,_whole_genome_shotgun_sequence_33	LIQF01000020.1_Marinomonas_fungiae_strain_JCM_18476_DSM_18476_20,_whole_genome_shotgun_sequence	18943	19800	1	Viral Gene	sp|P03034|RPC1_LAMBD Repressor protein cI
	LIQF01000020.1_Marinomonas_fungiae_strain_JCM_18476_DSM_18476_20,_whole_genome_shotgun_sequence_34	LIQF01000020.1_Marinomonas_fungiae_strain_JCM_18476_DSM_18476_20,_whole_genome_shotgun_sequence	19800	19925	1	Others	hypothetical protein
	LIQF01000020.1_Marinomonas_fungiae_strain_JCM_18476_DSM_18476_20,_whole_genome_shotgun_sequence_35	LIQF01000020.1_Marinomonas_fungiae_strain_JCM_18476_DSM_18476_20,_whole_genome_shotgun_sequence	20001	21065	1	Others	hypothetical protein
	LIQF01000020.1_Marinomonas_fungiae_strain_JCM_18476_DSM_18476_20,_whole_genome_shotgun_sequence_36	LIQF01000020.1_Marinomonas_fungiae_strain_JCM_18476_DSM_18476_20,_whole_genome_shotgun_sequence	21448	22143	1	Others	Protein of unknown function (DUF1524)
	LIQF01000020.1_Marinomonas_fungiae_strain_JCM_18476_DSM_18476_20,_whole_genome_shotgun_sequence_37	LIQF01000020.1_Marinomonas_fungiae_strain_JCM_18476_DSM_18476_20,_whole_genome_shotgun_sequence	22287	25121	1	Viral Gene	helD; DNA helicase IV [EC:3.6.4.12]
	LIQF01000020.1_Marinomonas_fungiae_strain_JCM_18476_DSM_18476_20,_whole_genome_shotgun_sequence_38	LIQF01000020.1_Marinomonas_fungiae_strain_JCM_18476_DSM_18476_20,_whole_genome_shotgun_sequence	25411	25989	-1	Viral Gene	terD; tellurium resistance protein TerD
	LIQF01000020.1_Marinomonas_fungiae_strain_JCM_18476_DSM_18476_20,_whole_genome_shotgun_sequence_39	LIQF01000020.1_Marinomonas_fungiae_strain_JCM_18476_DSM_18476_20,_whole_genome_shotgun_sequence	26069	26650	-1	Viral Gene	terD; tellurium resistance protein TerD
	LIQF01000020.1_Marinomonas_fungiae_strain_JCM_18476_DSM_18476_20,_whole_genome_shotgun_sequence_4	LIQF01000020.1_Marinomonas_fungiae_strain_JCM_18476_DSM_18476_20,_whole_genome_shotgun_sequence	1435	1911	-1	Viral Hallmark	sp|P36934|VPS_BPP2 Tail completion protein S
	LIQF01000020.1_Marinomonas_fungiae_strain_JCM_18476_DSM_18476_20,_whole_genome_shotgun_sequence_40	LIQF01000020.1_Marinomonas_fungiae_strain_JCM_18476_DSM_18476_20,_whole_genome_shotgun_sequence	26686	27720	-1	Viral Gene	terC; tellurite resistance protein TerC
	LIQF01000020.1_Marinomonas_fungiae_strain_JCM_18476_DSM_18476_20,_whole_genome_shotgun_sequence_41	LIQF01000020.1_Marinomonas_fungiae_strain_JCM_18476_DSM_18476_20,_whole_genome_shotgun_sequence	27741	28193	-1	Viral Gene	terB; tellurite resistance protein TerB
	LIQF01000020.1_Marinomonas_fungiae_strain_JCM_18476_DSM_18476_20,_whole_genome_shotgun_sequence_42	LIQF01000020.1_Marinomonas_fungiae_strain_JCM_18476_DSM_18476_20,_whole_genome_shotgun_sequence	28219	29349	-1	Viral Gene	terA; tellurite resistance protein TerA
	LIQF01000020.1_Marinomonas_fungiae_strain_JCM_18476_DSM_18476_20,_whole_genome_shotgun_sequence_43	LIQF01000020.1_Marinomonas_fungiae_strain_JCM_18476_DSM_18476_20,_whole_genome_shotgun_sequence	29352	29933	-1	Viral Gene	terZ; tellurium resistance protein TerZ
	LIQF01000020.1_Marinomonas_fungiae_strain_JCM_18476_DSM_18476_20,_whole_genome_shotgun_sequence_44	LIQF01000020.1_Marinomonas_fungiae_strain_JCM_18476_DSM_18476_20,_whole_genome_shotgun_sequence	30177	31217	1	Viral Gene	ATP-grasp in the biosynthetic pathway with Ter operon
	LIQF01000020.1_Marinomonas_fungiae_strain_JCM_18476_DSM_18476_20,_whole_genome_shotgun_sequence_45	LIQF01000020.1_Marinomonas_fungiae_strain_JCM_18476_DSM_18476_20,_whole_genome_shotgun_sequence	31239	32372	1	Viral Gene	Phosphoribosyl transferase
	LIQF01000020.1_Marinomonas_fungiae_strain_JCM_18476_DSM_18476_20,_whole_genome_shotgun_sequence_46	LIQF01000020.1_Marinomonas_fungiae_strain_JCM_18476_DSM_18476_20,_whole_genome_shotgun_sequence	32380	33159	1	Others	hypothetical protein
	LIQF01000020.1_Marinomonas_fungiae_strain_JCM_18476_DSM_18476_20,_whole_genome_shotgun_sequence_47	LIQF01000020.1_Marinomonas_fungiae_strain_JCM_18476_DSM_18476_20,_whole_genome_shotgun_sequence	33164	34249	1	Viral Gene	Phosphoribosyl transferase (PRTase)
	LIQF01000020.1_Marinomonas_fungiae_strain_JCM_18476_DSM_18476_20,_whole_genome_shotgun_sequence_48	LIQF01000020.1_Marinomonas_fungiae_strain_JCM_18476_DSM_18476_20,_whole_genome_shotgun_sequence	34249	35199	1	Viral Gene	C-C_Bond_Lyase of the TIM-Barrel fold
	LIQF01000020.1_Marinomonas_fungiae_strain_JCM_18476_DSM_18476_20,_whole_genome_shotgun_sequence_49	LIQF01000020.1_Marinomonas_fungiae_strain_JCM_18476_DSM_18476_20,_whole_genome_shotgun_sequence	35205	36428	1	Others	Protein of unknown function (DUF4236)
	LIQF01000020.1_Marinomonas_fungiae_strain_JCM_18476_DSM_18476_20,_whole_genome_shotgun_sequence_5	LIQF01000020.1_Marinomonas_fungiae_strain_JCM_18476_DSM_18476_20,_whole_genome_shotgun_sequence	2004	3314	-1	Viral Gene	sp|P44226|VPF_HAEIN Mu-like prophage FluMu F protein
	LIQF01000020.1_Marinomonas_fungiae_strain_JCM_18476_DSM_18476_20,_whole_genome_shotgun_sequence_50	LIQF01000020.1_Marinomonas_fungiae_strain_JCM_18476_DSM_18476_20,_whole_genome_shotgun_sequence	36428	36859	1	Others	hypothetical protein
	LIQF01000020.1_Marinomonas_fungiae_strain_JCM_18476_DSM_18476_20,_whole_genome_shotgun_sequence_51	LIQF01000020.1_Marinomonas_fungiae_strain_JCM_18476_DSM_18476_20,_whole_genome_shotgun_sequence	37874	38899	-1	Viral Gene	K07486; transposase
	LIQF01000020.1_Marinomonas_fungiae_strain_JCM_18476_DSM_18476_20,_whole_genome_shotgun_sequence_52	LIQF01000020.1_Marinomonas_fungiae_strain_JCM_18476_DSM_18476_20,_whole_genome_shotgun_sequence	39026	39253	-1	Viral Gene	K07727; putative transcriptional regulator
	LIQF01000020.1_Marinomonas_fungiae_strain_JCM_18476_DSM_18476_20,_whole_genome_shotgun_sequence_53	LIQF01000020.1_Marinomonas_fungiae_strain_JCM_18476_DSM_18476_20,_whole_genome_shotgun_sequence	39386	39607	1	Others	hypothetical protein
	LIQF01000020.1_Marinomonas_fungiae_strain_JCM_18476_DSM_18476_20,_whole_genome_shotgun_sequence_54	LIQF01000020.1_Marinomonas_fungiae_strain_JCM_18476_DSM_18476_20,_whole_genome_shotgun_sequence	39610	40815	1	Viral Gene	int; integrase
	LIQF01000020.1_Marinomonas_fungiae_strain_JCM_18476_DSM_18476_20,_whole_genome_shotgun_sequence_55	LIQF01000020.1_Marinomonas_fungiae_strain_JCM_18476_DSM_18476_20,_whole_genome_shotgun_sequence	40808	41446	1	Others	hypothetical protein
	LIQF01000020.1_Marinomonas_fungiae_strain_JCM_18476_DSM_18476_20,_whole_genome_shotgun_sequence_56	LIQF01000020.1_Marinomonas_fungiae_strain_JCM_18476_DSM_18476_20,_whole_genome_shotgun_sequence	41483	46882	-1	Viral Gene	sp|O10330|VLF1_NPVOP Very late expression factor 1
	LIQF01000020.1_Marinomonas_fungiae_strain_JCM_18476_DSM_18476_20,_whole_genome_shotgun_sequence_57	LIQF01000020.1_Marinomonas_fungiae_strain_JCM_18476_DSM_18476_20,_whole_genome_shotgun_sequence	46876	47745	-1	Others	hypothetical protein
	LIQF01000020.1_Marinomonas_fungiae_strain_JCM_18476_DSM_18476_20,_whole_genome_shotgun_sequence_6	LIQF01000020.1_Marinomonas_fungiae_strain_JCM_18476_DSM_18476_20,_whole_genome_shotgun_sequence	3307	4869	-1	Others	Protein of unknown function (DUF935)
	LIQF01000020.1_Marinomonas_fungiae_strain_JCM_18476_DSM_18476_20,_whole_genome_shotgun_sequence_7	LIQF01000020.1_Marinomonas_fungiae_strain_JCM_18476_DSM_18476_20,_whole_genome_shotgun_sequence	4869	6440	-1	Viral Hallmark	sp|P17312|TERL_BPT4 Terminase, large subunit
	LIQF01000020.1_Marinomonas_fungiae_strain_JCM_18476_DSM_18476_20,_whole_genome_shotgun_sequence_8	LIQF01000020.1_Marinomonas_fungiae_strain_JCM_18476_DSM_18476_20,_whole_genome_shotgun_sequence	6440	6988	-1	Others	Protein of unknown function (DUF3486)
	LIQF01000020.1_Marinomonas_fungiae_strain_JCM_18476_DSM_18476_20,_whole_genome_shotgun_sequence_9	LIQF01000020.1_Marinomonas_fungiae_strain_JCM_18476_DSM_18476_20,_whole_genome_shotgun_sequence	6991	7299	-1	Viral Gene	sp|Q9T1W8|GP26_BPMU Uncharacterized protein gp26
	AEQS01000044.1_Vibrio_coralliilyticus_P1_contig00050,_whole_genome_shotgun_sequence_1	AEQS01000044.1_Vibrio_coralliilyticus_P1_contig00050,_whole_genome_shotgun_sequence	1	537	-1	Others	hypothetical protein
	AEQS01000044.1_Vibrio_coralliilyticus_P1_contig00050,_whole_genome_shotgun_sequence_2	AEQS01000044.1_Vibrio_coralliilyticus_P1_contig00050,_whole_genome_shotgun_sequence	1084	1728	-1	Others	hypothetical protein
	AEQS01000044.1_Vibrio_coralliilyticus_P1_contig00050,_whole_genome_shotgun_sequence_3	AEQS01000044.1_Vibrio_coralliilyticus_P1_contig00050,_whole_genome_shotgun_sequence	2057	2329	1	Others	sp|Q9XJS6|GPC_BPPM2 Uncharacterized protein Gp-c
	AEQS01000044.1_Vibrio_coralliilyticus_P1_contig00050,_whole_genome_shotgun_sequence_4	AEQS01000044.1_Vibrio_coralliilyticus_P1_contig00050,_whole_genome_shotgun_sequence	2675	2857	1	Others	hypothetical protein
	AEQS01000044.1_Vibrio_coralliilyticus_P1_contig00050,_whole_genome_shotgun_sequence_5	AEQS01000044.1_Vibrio_coralliilyticus_P1_contig00050,_whole_genome_shotgun_sequence	2887	3570	-1	Viral Gene	RloB-like protein
	AEQS01000044.1_Vibrio_coralliilyticus_P1_contig00050,_whole_genome_shotgun_sequence_6	AEQS01000044.1_Vibrio_coralliilyticus_P1_contig00050,_whole_genome_shotgun_sequence	3575	4933	-1	Others	K06926; uncharacterized protein
	AEQS01000044.1_Vibrio_coralliilyticus_P1_contig00050,_whole_genome_shotgun_sequence_7	AEQS01000044.1_Vibrio_coralliilyticus_P1_contig00050,_whole_genome_shotgun_sequence	5156	5623	-1	Others	hypothetical protein
	AEQS01000044.1_Vibrio_coralliilyticus_P1_contig00050,_whole_genome_shotgun_sequence_8	AEQS01000044.1_Vibrio_coralliilyticus_P1_contig00050,_whole_genome_shotgun_sequence	5819	5959	1	Others	hypothetical protein
	AEQS01000044.1_Vibrio_coralliilyticus_P1_contig00050,_whole_genome_shotgun_sequence_9	AEQS01000044.1_Vibrio_coralliilyticus_P1_contig00050,_whole_genome_shotgun_sequence	6009	6173	-1	Others	hypothetical protein
	AEQS01000044.1_Vibrio_coralliilyticus_P1_contig00050,_whole_genome_shotgun_sequence_10	AEQS01000044.1_Vibrio_coralliilyticus_P1_contig00050,_whole_genome_shotgun_sequence	6183	6350	-1	Others	hypothetical protein
	AEQS01000044.1_Vibrio_coralliilyticus_P1_contig00050,_whole_genome_shotgun_sequence_11	AEQS01000044.1_Vibrio_coralliilyticus_P1_contig00050,_whole_genome_shotgun_sequence	6360	7466	-1	Viral Gene	sp|O55247|G1P_BPPHL Gene 1 protein
	AEQS01000044.1_Vibrio_coralliilyticus_P1_contig00050,_whole_genome_shotgun_sequence_12	AEQS01000044.1_Vibrio_coralliilyticus_P1_contig00050,_whole_genome_shotgun_sequence	7463	7720	-1	VF	VFG000109gbNP_231101_zot_zona_occludens_toxin_Zot_VF0129_Vibrio_cholerae_O1_biovar_El_Tor_str._N16961
